# Supplementary material for: Reduced entomopathogen abundance in Myrmica ant nests—testing a possible immunological benefit of myrmecophily using Galleria mellonella as a model
Source: R Soc Open Sci. 2015 Oct 21;2(10):150474. doi: 10.1098/rsos.150474 (PMC4632524; doi:10.1098/rsos.150474)
Supplement: Data for “Reduced entomopathogen abundance in Myrmica ant nests - testing immunological benefits of myrmecophily using Galleria mellonella as a model” An Excel file containing all data underlying the study. [file rsos150474supp1.xlsx]

## Sheet: SummaryR
sample	pair	treatment	treatment2	ants	latitude	longitude	altitude	time	soil_type	start_date	site	no_bait_insects	bait_insect	ptot	ftot	mlife
C1	p1	none	none_Myrmica_rubra	0	55.825	12.4506	23	0.428808	soil/sand	2012-09-20	Vaserne	20	Galleria_mellonella	0	0	12.8333
C2	p2	none	none_Myrmica_rubra	0	55.8249	12.4507	24	0.432269	soil/sand	2012-09-21	Vaserne	20	Galleria_mellonella	0	0	7
C3	p3	none	none_Myrmica_rubra	0	55.8249	12.4505	22	0.435694	soil	2012-09-20	Vaserne	20	Galleria_mellonella	0	0	14
C4	p4	none	none_Myrmica_rubra	0	55.8246	12.4508	32	0.439201	soil	2012-09-20	Vaserne	20	Galleria_mellonella	1	0	12.6
C5	p5	none	none_Myrmica_rubra	0	55.8244	12.451	22	0.442639	soil/sand	2012-09-21	Vaserne	20	Galleria_mellonella	0	0	8
C6	p6	none	none_Myrmica_rubra	0	55.8246	12.4509	24	0.446134	soil	2012-09-21	Vaserne	20	Galleria_mellonella	0	0	7
C7	p7	none	none_Myrmica_rubra	0	55.8245	12.4509	21	0.44956	soil/sand	2012-09-21	Vaserne	20	Galleria_mellonella	0	0	7
C8	p8	none	none_Myrmica_rubra	0	55.8243	12.4509	22	0.455255	soil/sand	2012-09-20	Vaserne	20	Galleria_mellonella	1	1	12.8333
C9	p9	none	none_Myrmica_rubra	0	55.8243	12.4509	24	0.457905	soil/sand	2012-09-20	Vaserne	20	Galleria_mellonella	0	0	12.7273
C10	p10	none	none_Myrmica_rubra	0	55.8242	12.4509	21	0.459931	soil/sand	2012-09-18	Vaserne	20	Galleria_mellonella	0	0	13.3
C11	p11	none	none_Myrmica_rubra	0	55.8664	12.3626	50	0.50309	soil	2012-09-20	Allerod_So	20	Galleria_mellonella	17	17	10.8889
C12	p12	none	none_Myrmica_rubra	0	55.8664	12.3627	50	0.501887	soil	2012-09-20	Allerod_So	20	Galleria_mellonella	9	9	12.3846
C13	p13	none	none_Myrmica_rubra	0	55.8664	12.3622	47	0.507431	black_soil	2012-09-21	Allerod_So	20	Galleria_mellonella	0	0	8
C14	p14	none	none_Myrmica_rubra	0	55.8664	12.3622	46	0.511887	black_soil	2012-09-21	Allerod_So	20	Galleria_mellonella	0	0	7
C16	p16	none	none_Myrmica_rubra	0	55.8666	12.3626	45	0.52272	NA	NA	Allerod_So	20	Galleria_mellonella	9	4	12.6667
C18	p18	none	none_Myrmica_rubra	0	NA	NA	NA	NA	soil/sand	2012-09-20	Allerod_So	20	Galleria_mellonella	2	2	10.2667
C19	p19	none	none_Myrmica_rubra	0	55.8666	12.3627	47	0.528831	soil/sand	2012-09-18	Allerod_So	20	Galleria_mellonella	6	6	11.3077
C20	p20	none	none_Myrmica_rubra	0	55.8666	12.3627	39	0.532905	soil	2012-09-20	Allerod_So	20	Galleria_mellonella	4	4	12.7273
C21	p21	none	none_Myrmica_rubra	0	55.8666	12.3629	47	0.536123	soil/sand	2012-09-18	Allerod_So	20	Galleria_mellonella	5	2	11.5
C22	p22	none	none_Myrmica_rubra	0	55.8198	12.297	27	0.574525	soil	2012-09-18	Nymollevej	20	Galleria_mellonella	1	1	12.9231
C23	p23	none	none_Myrmica_rubra	0	55.8198	12.2971	19	0.586481	soil/sand	2012-09-18	Nymollevej	20	Galleria_mellonella	5	1	12.6
C24	p24	none	none_Myrmica_rubra	0	55.8195	12.297	29	0.589306	soil/sand	2012-09-18	Nymollevej	20	Galleria_mellonella	1	1	11.375
C25	p25	none	none_Myrmica_rubra	0	55.8195	12.2969	22	0.618449	clay	2012-09-18	Nymollevej	20	Galleria_mellonella	2	2	13
C26	p26	none	none_Myrmica_rubra	0	55.8195	12.297	27	0.622234	clay	2012-09-18	Nymollevej	20	Galleria_mellonella	5	5	12.6875
C27	p27	none	none_Myrmica_rubra	0	55.8196	12.297	29	0.625775	soil	2012-09-18	Nymollevej	20	Galleria_mellonella	0	0	15
C28	p28	none	none_Myrmica_rubra	0	55.8197	12.2971	23	0.628669	NA	NA	Nymollevej	20	Galleria_mellonella	1	0	14
C29	p29	none	none_Myrmica_rubra	0	55.8194	12.297	30	0.633414	soil	2012-09-20	Nymollevej	20	Galleria_mellonella	0	0	10.5
C30	p30	none	none_Myrmica_rubra	0	55.8194	12.297	33	0.636794	soil	2012-09-17	Nymollevej	20	Galleria_mellonella	0	0	12.9231
C31	p31	none	none_Myrmica_rubra	0	55.8194	12.297	37	0.639734	soil	2012-09-17	Nymollevej	20	Galleria_mellonella	0	0	14.5385
C32	p32	none	none_Myrmica_rubra	0	55.9721	12.2734	36	0.688252	soil/sand	2012-09-17	Gadevang	20	Galleria_mellonella	10	0	9.54545
C34	p34	none	none_Myrmica_rubra	0	NA	NA	NA	NA	soil	2012-10-16	Gadevang	20	Galleria_mellonella	0	0	10.8889
C35	p35	none	none_Myrmica_rubra	0	55.9714	12.2737	18	0.702454	peat	2012-09-18	Gadevang	20	Galleria_mellonella	2	2	14
C36	p36	none	none_Myrmica_rubra	0	55.9723	12.2748	38	0.710579	wood	2012-09-17	Gadevang	20	Galleria_mellonella	3	3	18.375
C37	p37	none	none_Myrmica_rubra	0	55.9715	12.2752	66	0.718414	soil/sand	2012-09-17	Gadevang	20	Galleria_mellonella	3	3	19
C38	p38	none	none_Myrmica_rubra	0	55.7708	12.5565	6	0.38838	soil	2012-10-16	Klampenborgvej	20	Galleria_mellonella	2	2	14.6667
C39	p39	none	none_Myrmica_rubra	0	55.7709	12.5567	11	0.400486	soil	2012-10-16	Klampenborgvej	20	Galleria_mellonella	8	8	12.25
C40	p40	none	none_Myrmica_rubra	0	55.7709	12.5567	12	0.411632	soil	2012-10-15	Klampenborgvej	20	Galleria_mellonella	0	0	12.25
C41	p41	none	none_Myrmica_rubra	0	55.7711	12.5567	9	0.416053	soil/sand	2012-10-19	Klampenborgvej	20	Galleria_mellonella	2	2	13
C42	p42	none	none_Myrmica_rubra	0	55.7785	12.5863	21	0.431817	clay	2012-09-17	Dyrehavn	20	Galleria_mellonella	0	0	11.6667
C43	p43	none	none_Myrmica_rubra	0	55.7788	12.5827	17	0.439306	soil	2012-09-17	Dyrehavn	20	Galleria_mellonella	0	0	15.4
C44	p44	none	none_Myrmica_rubra	0	55.779	12.5815	15	0.445428	wood	2012-09-17	Dyrehavn	20	Galleria_mellonella	0	0	17.5
C45	p45	none	none_Myrmica_rubra	0	NA	NA	NA	NA	wood	2012-09-17	Dyrehavn	20	Galleria_mellonella	12	12	13
C47	p47	none	none_Myrmica_ruginodis	0	55.7804	12.5796	13	0.459618	soil	2012-09-21	Dyrehavn	20	Galleria_mellonella	0	0	9.91667
C48	p48	none	none_Myrmica_ruginodis	0	55.7809	12.5785	15	0.465521	soil	2012-10-15	Dyrehavn	20	Galleria_mellonella	4	3	10.7
C49	p49	none	none_Myrmica_rubra	0	55.79	12.5811	11	0.576574	soil/sand	2012-09-21	Dyrehavn	20	Galleria_mellonella	0	0	8.16667
C50	p50	none	none_Myrmica_ruginodis	0	NA	NA	NA	NA	soil/sand	2012-09-17	Birkerod	20	Galleria_mellonella	3	2	15.1667
C51	p51	none	none_Myrmica_ruginodis	0	55.831	12.4468	41	0.664132	soil	2012-10-16	Birkerod	20	Galleria_mellonella	4	4	13.5
C52	p52	none	none_Myrmica_rubra	0	55.8219	12.4497	27	0.693484	soil	2012-10-16	Vaserne2	20	Galleria_mellonella	5	1	14.2308
C53	p53	none	none_Myrmica_rubra	0	55.8219	12.4498	22	0.691713	soil/sand	2012-10-15	Vaserne2	20	Galleria_mellonella	2	0	15
C54	p54	none	none_Myrmica_rubra	0	55.8219	12.4497	25	0.699317	soil/wood	2012-10-15	Vaserne2	20	Galleria_mellonella	1	1	8.6
C55	p55	none	none_Myrmica_ruginodis	0	55.8846	12.318	41	0.410961	soil	2012-10-16	Plantation	20	Galleria_mellonella	0	0	15.2222
C56	p56	none	none_Myrmica_ruginodis	0	55.8846	12.3179	40	0.417546	peat	2012-10-19	Plantation	20	Galleria_mellonella	16	16	8.33333
C57	p57	none	none_Myrmica_ruginodis	0	55.8854	12.319	41	0.429907	peat	2012-10-15	Plantation	20	Galleria_mellonella	6	5	13.5
C58	p58	none	none_Myrmica_ruginodis	0	55.8855	12.319	37	0.434074	peat	2012-10-15	Plantation	20	Galleria_mellonella	1	1	14.2727
C59	p59	none	none_Myrmica_ruginodis	0	NA	NA	NA	NA	peat	2012-10-15	Plantation	20	Galleria_mellonella	0	0	13.8182
C60	p60	none	none_Myrmica_ruginodis	0	55.8858	12.3195	37	0.447118	black_soil	2012-10-16	Plantation	20	Galleria_mellonella	6	3	11.0526
C61	p61	none	none_Myrmica_ruginodis	0	55.8858	12.3196	37	0.450891	peat	2012-10-18	Plantation	20	Galleria_mellonella	14	14	11.4211
C62	p62	none	none_Myrmica_ruginodis	0	55.8723	12.3696	51	0.496447	NA	NA	Allerod_forest	20	Galleria_mellonella	0	0	NA
C63	p63	none	none_Myrmica_ruginodis	0	55.8722	12.3696	50	0.500081	peat	2012-10-19	Allerod_forest	20	Galleria_mellonella	1	0	17.1765
C64	p64	none	none_Myrmica_ruginodis	0	55.8723	12.3697	46	0.505289	peat	2012-10-19	Allerod_forest	20	Galleria_mellonella	0	0	15.6154
C65	p65	none	none_Myrmica_ruginodis	0	55.8722	12.3697	52	0.516632	soil	2012-10-18	Allerod_forest	20	Galleria_mellonella	0	0	13.0909
C66	p66	none	none_Myrmica_ruginodis	0	55.8722	12.3696	54	0.516782	soil	2012-10-19	Allerod_forest	20	Galleria_mellonella	3	3	18.375
C67	p67	none	none_Myrmica_ruginodis	0	55.8721	12.3697	58	0.523958	soil	2012-10-18	Allerod_forest	20	Galleria_mellonella	2	0	17.3333
C68	p68	none	none_Myrmica_ruginodis	0	55.872	12.3699	56	0.531493	soil	2012-10-16	Allerod_forest	20	Galleria_mellonella	2	0	15.5
C69	p69	none	none_Myrmica_ruginodis	0	55.872	12.3699	57	0.536609	soil/wood	2012-10-19	Allerod_forest	20	Galleria_mellonella	0	0	15.0769
C70	p70	none	none_Myrmica_ruginodis	0	55.872	12.37	53	0.541632	soil	2012-10-18	Allerod_forest	20	Galleria_mellonella	1	0	15.2
C71	p71	none	none_Myrmica_ruginodis	0	55.799	12.316	38	0.569907	soil/wood	2012-09-21	Big_forest	20	Galleria_mellonella	0	0	7
C72	p72	none	none_Myrmica_rubra	0	55.8147	12.3174	78	0.622812	black_soil	2012-10-18	Hestetangsvej	20	Galleria_mellonella	3	2	18.8636
C73	p73	none	none_Myrmica_rubra	0	55.815	12.3175	28	0.628183	black_soil	2012-10-19	Hestetangsvej	20	Galleria_mellonella	10	10	13.4167
C74	p74	none	none_Myrmica_rubra	0	NA	NA	NA	NA	black_soil	2012-10-19	Hestetangsvej	20	Galleria_mellonella	16	16	9.45
C75	p75	none	none_Myrmica_rubra	0	55.8149	12.3177	27	0.635845	soil	2012-10-19	Hestetangsvej	20	Galleria_mellonella	2	1	16.1
C76	p76	none	none_Myrmica_rubra	0	55.8149	12.3178	21	0.641412	soil/sand	2012-10-18	Hestetangsvej	20	Galleria_mellonella	2	1	14.9167
C77	p77	none	none_Myrmica_rubra	0	55.8149	12.3179	23	0.644363	black_soil	2012-09-21	Hestetangsvej	20	Galleria_mellonella	0	0	7.875
C78	p78	none	none_Myrmica_rubra	0	55.815	12.3172	32	0.653032	black_soil	2012-10-18	Hestetangsvej	20	Galleria_mellonella	3	2	20.1667
C79	p79	none	none_Myrmica_rubra	0	55.8151	12.3162	25	0.657558	soil/sand	2012-10-18	Hestetangsvej	20	Galleria_mellonella	5	0	14.1111
C80	p80	none	none_Myrmica_rubra	0	55.8151	12.3161	23	0.661782	soil/sand	2012-10-15	Hestetangsvej	20	Galleria_mellonella	6	0	15.9412
C81	p81	none	none_Myrmica_ruginodis	0	55.8349	12.4737	56	0.724201	soil	2012-10-25	Logso	20	Galleria_mellonella	2	2	10
C82	p82	none	none_Myrmica_ruginodis	0	55.8353	12.4732	55	0.732894	soil	2012-10-19	Logso	20	Galleria_mellonella	0	0	13.4286
C83	p83	none	none_Myrmica_ruginodis	0	55.8366	12.4713	40	0.746655	soil/sand	2012-10-15	Logso	20	Galleria_mellonella	0	0	16
C84	p84	none	none_Myrmica_ruginodis	0	55.8371	12.4714	43	0.752882	soil/sand	2012-10-19	Logso	20	Galleria_mellonella	0	0	14
C85	p85	none	none_Myrmica_ruginodis	0	55.8381	12.4719	42	0.766794	wood	2012-10-16	Logso	20	Galleria_mellonella	2	0	15
C86	p86	none	none_Myrmica_ruginodis	0	55.8381	12.4719	42	0.767569	wood	2012-10-15	Logso	20	Galleria_mellonella	2	1	15
C87	p87	none	none_Myrmica_ruginodis	0	55.8383	12.4719	47	0.769352	soil/sand	2012-10-19	Logso	20	Galleria_mellonella	0	0	18.5
MYRU1	p1	Myrmica_rubra	Myrmica_rubra	1	55.825	12.4506	24	0.428553	soil/sand	2012-09-20	Vaserne	20	Galleria_mellonella	1	1	14
MYRUB2	p2	Myrmica_rubra	Myrmica_rubra	1	55.8249	12.4507	24	0.432037	soil/sand	2012-09-21	Vaserne	20	Galleria_mellonella	0	0	10
MYRUB3	p3	Myrmica_rubra	Myrmica_rubra	1	55.8249	12.4506	22	0.434282	soil/sand	2012-09-20	Vaserne	20	Galleria_mellonella	0	0	10.5
MYRUB4	p4	Myrmica_rubra	Myrmica_rubra	1	55.8246	12.4508	33	0.438993	soil	2012-09-20	Vaserne	20	Galleria_mellonella	0	0	8
RUB5	p5	Myrmica_rubra	Myrmica_rubra	1	55.8244	12.451	21	0.442442	soil/sand	2012-09-21	Vaserne	20	Galleria_mellonella	0	0	7.77778
RUB6	p6	Myrmica_rubra	Myrmica_rubra	1	NA	NA	NA	NA	soil	2012-09-21	Vaserne	20	Galleria_mellonella	0	0	7
RUB7	p7	Myrmica_rubra	Myrmica_rubra	1	55.8245	12.451	21	0.44934	soil/sand	2012-09-21	Vaserne	20	Galleria_mellonella	0	0	7
RUB8	p8	Myrmica_rubra	Myrmica_rubra	1	55.8243	12.4509	21	0.455069	soil/sand	2012-09-20	Vaserne	20	Galleria_mellonella	0	0	8.75
RUB9	p9	Myrmica_rubra	Myrmica_rubra	1	55.8243	12.4509	21	0.457708	soil/sand	2012-09-20	Vaserne	20	Galleria_mellonella	0	0	10.8889
RUB10	p10	Myrmica_rubra	Myrmica_rubra	1	55.8242	12.4509	21	0.459769	soil/sand	2012-09-18	Vaserne	20	Galleria_mellonella	1	1	12.6
RUB11	p11	Myrmica_rubra	Myrmica_rubra	1	55.8664	12.3627	45	0.500417	soil	2012-09-20	Allerod_So	20	Galleria_mellonella	10	10	8.86667
RUB12	p12	Myrmica_rubra	Myrmica_rubra	1	55.8664	12.3626	45	0.500648	soil	2012-09-20	Allerod_So	20	Galleria_mellonella	3	3	12.25
RUB13	p13	Myrmica_rubra	Myrmica_rubra	1	55.8665	12.3622	44	0.506042	black_soil	2012-09-21	Allerod_So	20	Galleria_mellonella	0	0	7
RUB14	p14	Myrmica_rubra	Myrmica_rubra	1	55.8664	12.3622	45	0.511736	black_soil	2012-09-21	Allerod_So	20	Galleria_mellonella	7	7	7
RUB16	p16	Myrmica_rubra	Myrmica_rubra	1	55.8666	12.3626	43	0.521597	soil/sand	2012-10-16	Allerod_So	20	Galleria_mellonella	3	3	14.5714
RUB18	p18	Myrmica_rubra	Myrmica_rubra	1	55.8666	12.3627	43	0.526389	soil/sand	2012-09-20	Allerod_So	20	Galleria_mellonella	0	0	14
RUB19	p19	Myrmica_rubra	Myrmica_rubra	1	55.8666	12.3627	44	0.526586	soil/sand	2012-09-18	Allerod_So	20	Galleria_mellonella	1	1	12.25
RUB20	p20	Myrmica_rubra	Myrmica_rubra	1	55.8666	12.3627	51	0.530752	soil/sand	2012-09-20	Allerod_So	20	Galleria_mellonella	0	0	12.25
RUB21	p21	Myrmica_rubra	Myrmica_rubra	1	55.8666	12.3629	47	0.536308	soil/sand	2012-09-18	Allerod_So	20	Galleria_mellonella	5	5	14
RUB22	p22	Myrmica_rubra	Myrmica_rubra	1	55.8198	12.2971	30	0.574051	soil	2012-09-18	Nymollevej	20	Galleria_mellonella	0	0	13.4167
RUB23	p23	Myrmica_rubra	Myrmica_rubra	1	55.8198	12.2971	18	0.586296	soil/sand	2012-09-18	Nymollevej	20	Galleria_mellonella	0	0	16.625
RUB24	p24	Myrmica_rubra	Myrmica_rubra	1	55.8195	12.2969	30	0.589144	soil/sand	2012-09-18	Nymollevej	20	Galleria_mellonella	0	0	10.5
RUB25	p25	Myrmica_rubra	Myrmica_rubra	1	55.8195	12.2969	22	0.618287	clay	2012-09-18	Nymollevej	20	Galleria_mellonella	0	0	14
RUB26	p26	Myrmica_rubra	Myrmica_rubra	1	55.8195	12.297	26	0.622072	soil/sand	2012-09-18	Nymollevej	20	Galleria_mellonella	1	1	12.7273
RUB27	p27	Myrmica_rubra	Myrmica_rubra	1	55.8196	12.297	27	0.62559	soil	2012-09-18	Nymollevej	20	Galleria_mellonella	1	1	11.4545
RUB28	p28	Myrmica_rubra	Myrmica_rubra	1	55.8197	12.2971	26	0.628519	soil/sand	2012-10-15	Nymollevej	20	Galleria_mellonella	0	0	17.7143
RUB29	p29	Myrmica_rubra	Myrmica_rubra	1	55.8194	12.297	28	0.632836	soil	2012-09-20	Nymollevej	20	Galleria_mellonella	0	0	14
RUB30	p30	Myrmica_rubra	Myrmica_rubra	1	55.8194	12.297	33	0.636632	soil	2012-09-17	Nymollevej	20	Galleria_mellonella	1	1	14
RUB31	p31	Myrmica_rubra	Myrmica_rubra	1	55.8194	12.2971	36	0.639572	soil/sand	2012-09-17	Nymollevej	20	Galleria_mellonella	0	0	16.3333
RUB32	p32	Myrmica_rubra	Myrmica_rubra	1	NA	NA	NA	NA	soil/sand	2012-09-17	Gadevang	20	Galleria_mellonella	2	2	15.4
RUB34	p34	Myrmica_rubra	Myrmica_rubra	1	55.9714	12.2737	20	0.702269	soil	2012-10-16	Gadevang	20	Galleria_mellonella	0	0	14.4
RUB35	p35	Myrmica_rubra	Myrmica_rubra	1	55.9721	12.2734	35	0.688113	peat	2012-09-18	Gadevang	20	Galleria_mellonella	10	10	7
RUB36	p36	Myrmica_rubra	Myrmica_rubra	1	55.9723	12.2749	39	0.710405	wood	2012-09-17	Gadevang	20	Galleria_mellonella	3	3	11
RUB37	p37	Myrmica_rubra	Myrmica_rubra	1	55.9714	12.2752	68	0.718194	soil/sand	2012-09-17	Gadevang	20	Galleria_mellonella	0	0	17.5
RUB38	p38	Myrmica_rubra	Myrmica_rubra	1	55.7708	12.5565	6	0.388194	soil	2012-10-16	Klampenborgvej	20	Galleria_mellonella	5	0	12.7273
RUB39	p39	Myrmica_rubra	Myrmica_rubra	1	55.7708	12.5567	12	0.400324	soil/sand	2012-10-16	Klampenborgvej	20	Galleria_mellonella	1	1	14.2222
RUB40	p40	Myrmica_rubra	Myrmica_rubra	1	55.7709	12.5567	15	0.411493	soil	2012-10-15	Klampenborgvej	20	Galleria_mellonella	0	0	10.5
RUB41	p41	Myrmica_rubra	Myrmica_rubra	1	55.7711	12.5567	10	0.416262	soil/sand	2012-10-19	Klampenborgvej	20	Galleria_mellonella	0	0	14
RUB42	p42	Myrmica_rubra	Myrmica_rubra	1	55.7785	12.5862	22	0.431655	clay	2012-09-17	Dyrehavn	20	Galleria_mellonella	1	0	14
RUB43	p43	Myrmica_rubra	Myrmica_rubra	1	55.7788	12.5827	16	0.439456	soil	2012-09-17	Dyrehavn	20	Galleria_mellonella	1	1	18.6667
RUB44	p44	Myrmica_rubra	Myrmica_rubra	1	55.779	12.5815	15	0.445556	wood	2012-09-17	Dyrehavn	20	Galleria_mellonella	0	0	13.3636
RUB45	p45	Myrmica_rubra	Myrmica_rubra	1	NA	NA	NA	NA	wood	2012-09-17	Dyrehavn	20	Galleria_mellonella	9	9	9.1875
RUG47	p47	Myrmica_ruginodis	Myrmica_ruginodis	1	55.7804	12.5796	13	0.459745	soil/wood	2012-09-21	Dyrehavn	20	Galleria_mellonella	4	4	9.5
RUG48	p48	Myrmica_ruginodis	Myrmica_ruginodis	1	55.7809	12.5785	17	0.465301	peat	2012-10-15	Dyrehavn	20	Galleria_mellonella	13	11	12.8333
RUB49	p49	Myrmica_rubra	Myrmica_rubra	1	55.79	12.5812	11	0.5764	soil/sand	2012-09-21	Dyrehavn	20	Galleria_mellonella	0	0	7
RUG50	p50	Myrmica_ruginodis	Myrmica_ruginodis	1	55.8316	12.4462	33	0.657106	soil/sand	2012-09-17	Birkerod	20	Galleria_mellonella	3	3	16.6923
RUG51	p51	Myrmica_ruginodis	Myrmica_ruginodis	1	55.831	12.4467	40	0.663935	soil	2012-10-16	Birkerod	20	Galleria_mellonella	2	2	14
RUB52	p52	Myrmica_rubra	Myrmica_rubra	1	55.822	12.4497	26	0.693345	soil	2012-10-16	Vaserne2	20	Galleria_mellonella	0	0	14.3333
RUB53	p53	Myrmica_rubra	Myrmica_rubra	1	55.822	12.4497	24	0.691562	soil	2012-10-15	Vaserne2	20	Galleria_mellonella	0	0	15
RUB54	p54	Myrmica_rubra	Myrmica_rubra	1	55.822	12.4497	25	0.699051	soil	2012-10-15	Vaserne2	20	Galleria_mellonella	0	0	11.8333
RUG55	p55	Myrmica_ruginodis	Myrmica_ruginodis	1	55.8846	12.318	37	0.408414	soil	2012-10-16	Plantation	20	Galleria_mellonella	9	6	12.7273
RUG56	p56	Myrmica_ruginodis	Myrmica_ruginodis	1	55.8846	12.3179	41	0.41735	peat	2012-10-19	Plantation	20	Galleria_mellonella	0	0	12
RUG57	p57	Myrmica_ruginodis	Myrmica_ruginodis	1	55.8854	12.319	42	0.429653	peat	2012-10-15	Plantation	20	Galleria_mellonella	6	6	10.4286
RUG58	p58	Myrmica_ruginodis	Myrmica_ruginodis	1	55.8854	12.319	38	0.434282	peat	2012-10-15	Plantation	20	Galleria_mellonella	11	11	10.6875
RUG59	p59	Myrmica_ruginodis	Myrmica_ruginodis	1	NA	NA	NA	NA	peat	2012-10-15	Plantation	20	Galleria_mellonella	14	14	10.8421
RUG60	p60	Myrmica_ruginodis	Myrmica_ruginodis	1	55.8858	12.3196	36	0.446863	black_soil	2012-10-16	Plantation	20	Galleria_mellonella	5	3	10.5
RUG61	p61	Myrmica_ruginodis	Myrmica_ruginodis	1	55.8858	12.3196	39	0.449664	peat	2012-10-18	Plantation	20	Galleria_mellonella	1	1	16.8571
RUG62	p62	Myrmica_ruginodis	Myrmica_ruginodis	1	55.8722	12.3696	51	0.496262	soil	2012-10-18	Allerod_forest	20	Galleria_mellonella	1	1	13
RUG63	p63	Myrmica_ruginodis	Myrmica_ruginodis	1	55.8722	12.3696	50	0.500185	NA	2012-10-19	Allerod_forest	20	Galleria_mellonella	0	0	14.5833
RUG64	p64	Myrmica_ruginodis	Myrmica_ruginodis	1	55.8724	12.3697	57	0.505116	wood	2012-10-19	Allerod_forest	20	Galleria_mellonella	0	0	15.1667
RUG65	p65	Myrmica_ruginodis	Myrmica_ruginodis	1	55.8722	12.3697	54	0.517431	soil	2012-10-18	Allerod_forest	20	Galleria_mellonella	0	0	15.4615
RUG66	p66	Myrmica_ruginodis	Myrmica_ruginodis	1	55.8722	12.3696	54	0.517222	peat	2012-10-19	Allerod_forest	20	Galleria_mellonella	0	0	15.9091
RUG67	p67	Myrmica_ruginodis	Myrmica_ruginodis	1	55.8721	12.3697	58	0.523727	soil	2012-10-18	Allerod_forest	20	Galleria_mellonella	0	0	14.3
RUG68	p68	Myrmica_ruginodis	Myrmica_ruginodis	1	55.872	12.37	56	0.531308	soil	2012-10-16	Allerod_forest	20	Galleria_mellonella	1	1	14.5
RUG69	p69	Myrmica_ruginodis	Myrmica_ruginodis	1	55.872	12.37	57	0.536412	soil	2012-10-19	Allerod_forest	20	Galleria_mellonella	1	0	11.9
RUG70	p70	Myrmica_ruginodis	Myrmica_ruginodis	1	55.872	12.37	53	0.541782	peat	2012-10-18	Allerod_forest	20	Galleria_mellonella	1	0	13.875
RUG71	p71	Myrmica_ruginodis	Myrmica_ruginodis	1	55.799	12.316	39	0.569711	soil/wood	2012-09-21	Big_forest	20	Galleria_mellonella	0	0	7
RUB72	p72	Myrmica_rubra	Myrmica_rubra	1	55.8148	12.3176	73	0.622951	black_soil	2012-10-18	Hestetangsvej	20	Galleria_mellonella	5	5	16.6923
RUB73	p73	Myrmica_rubra	Myrmica_rubra	1	55.815	12.3175	29	0.628391	peat	2012-10-19	Hestetangsvej	20	Galleria_mellonella	1	0	16.2
RUB74	p74	Myrmica_rubra	Myrmica_rubra	1	NA	NA	NA	NA	black_soil	2012-10-19	Hestetangsvej	20	Galleria_mellonella	4	2	14
RUB75	p75	Myrmica_rubra	Myrmica_rubra	1	55.815	12.3177	27	0.635972	soil	2012-10-19	Hestetangsvej	20	Galleria_mellonella	2	2	17.1111
RUB76	p76	Myrmica_rubra	Myrmica_rubra	1	55.8149	12.3178	20	0.641262	soil/sand	2012-10-18	Hestetangsvej	20	Galleria_mellonella	1	1	17.4545
RUB77	p77	Myrmica_rubra	Myrmica_rubra	1	55.8148	12.3178	25	0.64419	black_soil	2012-09-21	Hestetangsvej	20	Galleria_mellonella	1	1	7.53846
RUB78	p78	Myrmica_rubra	Myrmica_rubra	1	55.815	12.3172	31	0.652882	black_soil	2012-10-18	Hestetangsvej	20	Galleria_mellonella	1	1	15
RUB79	p79	Myrmica_rubra	Myrmica_rubra	1	55.8151	12.3162	24	0.657384	soil/sand	2012-10-18	Hestetangsvej	20	Galleria_mellonella	1	1	16.75
RUB80	p80	Myrmica_rubra	Myrmica_rubra	1	55.8151	12.3161	22	0.661933	soil/sand	2012-10-15	Hestetangsvej	20	Galleria_mellonella	1	0	17
RUG81	p81	Myrmica_ruginodis	Myrmica_ruginodis	1	55.8349	12.4737	56	0.724028	soil	2012-10-18	Logso	20	Galleria_mellonella	2	0	11.7778
RUG82	p82	Myrmica_ruginodis	Myrmica_ruginodis	1	55.8353	12.4732	54	0.73309	soil	2012-10-19	Logso	20	Galleria_mellonella	0	0	11.3333
RUG83	p83	Myrmica_ruginodis	Myrmica_ruginodis	1	55.8366	12.4712	38	0.746412	wood	2012-10-15	Logso	20	Galleria_mellonella	0	0	19.5
RUG84	p84	Myrmica_ruginodis	Myrmica_ruginodis	1	55.8371	12.4715	44	0.752662	soil/sand	2012-10-19	Logso	20	Galleria_mellonella	0	0	20
RUG85	p85	Myrmica_ruginodis	Myrmica_ruginodis	1	55.8381	12.4719	44	0.766539	wood	2012-10-16	Logso	20	Galleria_mellonella	2	0	14
RUG86	p86	Myrmica_ruginodis	Myrmica_ruginodis	1	55.8381	12.4719	42	0.767396	wood	2012-10-15	Logso	20	Galleria_mellonella	0	0	10.5
RUG87	p87	Myrmica_ruginodis	Myrmica_ruginodis	1	55.8383	12.4719	46	0.769167	soil/sand	2012-10-19	Logso	20	Galleria_mellonella	0	0	12

## Sheet: PerGalleriaR
id	pair	treatment	treatment2	ants	latitude	longitude	altitude	time	soil_type	start_date	site	no_bait_insects	bait_insect	pathogen	pf	ftot	M_brunneum_group	M_flavoviride	Beauveria_bassiana	Beauveria_brogniartii	Isari_fumosorosea	Isaria_farinosa	other	flies	nematodes	patnematodes	SteinAmbush	SteinCruise	Heterohabditis	mlife	nematode_behavior	nematode_genus
C1	p1	none	none_Myrmica_rubra	0	55.825	12.4506	23	0.428808	soil/sand	2012-09-20	Vaserne	20	Galleria_mellonella	NA	0	0	0	0	0	0	0	0	0	0	0	0	0	0	0	12.8333	NA	NA
C1	p1	none	none_Myrmica_rubra	0	55.825	12.4506	23	0.428808	soil/sand	2012-09-20	Vaserne	20	Galleria_mellonella	NA	0	0	0	0	0	0	0	0	0	0	0	0	0	0	0	12.8333	NA	NA
C1	p1	none	none_Myrmica_rubra	0	55.825	12.4506	23	0.428808	soil/sand	2012-09-20	Vaserne	20	Galleria_mellonella	NA	0	0	0	0	0	0	0	0	0	0	0	0	0	0	0	12.8333	NA	NA
C1	p1	none	none_Myrmica_rubra	0	55.825	12.4506	23	0.428808	soil/sand	2012-09-20	Vaserne	20	Galleria_mellonella	NA	0	0	0	0	0	0	0	0	0	0	0	0	0	0	0	12.8333	NA	NA
C1	p1	none	none_Myrmica_rubra	0	55.825	12.4506	23	0.428808	soil/sand	2012-09-20	Vaserne	20	Galleria_mellonella	NA	0	0	0	0	0	0	0	0	0	0	0	0	0	0	0	12.8333	NA	NA
C1	p1	none	none_Myrmica_rubra	0	55.825	12.4506	23	0.428808	soil/sand	2012-09-20	Vaserne	20	Galleria_mellonella	NA	0	0	0	0	0	0	0	0	0	0	0	0	0	0	0	12.8333	NA	NA
C1	p1	none	none_Myrmica_rubra	0	55.825	12.4506	23	0.428808	soil/sand	2012-09-20	Vaserne	20	Galleria_mellonella	NA	0	0	0	0	0	0	0	0	0	0	0	0	0	0	0	12.8333	NA	NA
C1	p1	none	none_Myrmica_rubra	0	55.825	12.4506	23	0.428808	soil/sand	2012-09-20	Vaserne	20	Galleria_mellonella	NA	0	0	0	0	0	0	0	0	0	0	0	0	0	0	0	12.8333	NA	NA
C1	p1	none	none_Myrmica_rubra	0	55.825	12.4506	23	0.428808	soil/sand	2012-09-20	Vaserne	20	Galleria_mellonella	NA	0	0	0	0	0	0	0	0	0	0	0	0	0	0	0	12.8333	NA	NA
C1	p1	none	none_Myrmica_rubra	0	55.825	12.4506	23	0.428808	soil/sand	2012-09-20	Vaserne	20	Galleria_mellonella	NA	0	0	0	0	0	0	0	0	0	0	0	0	0	0	0	12.8333	NA	NA
C1	p1	none	none_Myrmica_rubra	0	55.825	12.4506	23	0.428808	soil/sand	2012-09-20	Vaserne	20	Galleria_mellonella	NA	0	0	0	0	0	0	0	0	0	0	0	0	0	0	0	12.8333	NA	NA
C1	p1	none	none_Myrmica_rubra	0	55.825	12.4506	23	0.428808	soil/sand	2012-09-20	Vaserne	20	Galleria_mellonella	NA	0	0	0	0	0	0	0	0	0	0	0	0	0	0	0	12.8333	NA	NA
C1	p1	none	none_Myrmica_rubra	0	55.825	12.4506	23	0.428808	soil/sand	2012-09-20	Vaserne	20	Galleria_mellonella	NA	0	0	0	0	0	0	0	0	0	0	0	0	0	0	0	12.8333	NA	NA
C1	p1	none	none_Myrmica_rubra	0	55.825	12.4506	23	0.428808	soil/sand	2012-09-20	Vaserne	20	Galleria_mellonella	NA	0	0	0	0	0	0	0	0	0	0	0	0	0	0	0	12.8333	NA	NA
C1	p1	none	none_Myrmica_rubra	0	55.825	12.4506	23	0.428808	soil/sand	2012-09-20	Vaserne	20	Galleria_mellonella	NA	0	0	0	0	0	0	0	0	0	0	0	0	0	0	0	12.8333	NA	NA
C1	p1	none	none_Myrmica_rubra	0	55.825	12.4506	23	0.428808	soil/sand	2012-09-20	Vaserne	20	Galleria_mellonella	NA	0	0	0	0	0	0	0	0	0	0	0	0	0	0	0	12.8333	NA	NA
C1	p1	none	none_Myrmica_rubra	0	55.825	12.4506	23	0.428808	soil/sand	2012-09-20	Vaserne	20	Galleria_mellonella	NA	0	0	0	0	0	0	0	0	0	0	0	0	0	0	0	12.8333	NA	NA
C1	p1	none	none_Myrmica_rubra	0	55.825	12.4506	23	0.428808	soil/sand	2012-09-20	Vaserne	20	Galleria_mellonella	NA	0	0	0	0	0	0	0	0	0	0	0	0	0	0	0	12.8333	NA	NA
C1	p1	none	none_Myrmica_rubra	0	55.825	12.4506	23	0.428808	soil/sand	2012-09-20	Vaserne	20	Galleria_mellonella	NA	0	0	0	0	0	0	0	0	0	0	0	0	0	0	0	12.8333	NA	NA
C1	p1	none	none_Myrmica_rubra	0	55.825	12.4506	23	0.428808	soil/sand	2012-09-20	Vaserne	20	Galleria_mellonella	NA	0	0	0	0	0	0	0	0	0	0	0	0	0	0	0	12.8333	NA	NA
C2	p2	none	none_Myrmica_rubra	0	55.8249	12.4507	24	0.432269	soil/sand	2012-09-21	Vaserne	20	Galleria_mellonella	NA	0	0	0	0	0	0	0	0	0	0	0	0	0	0	0	7	NA	NA
C2	p2	none	none_Myrmica_rubra	0	55.8249	12.4507	24	0.432269	soil/sand	2012-09-21	Vaserne	20	Galleria_mellonella	NA	0	0	0	0	0	0	0	0	0	0	0	0	0	0	0	7	NA	NA
C2	p2	none	none_Myrmica_rubra	0	55.8249	12.4507	24	0.432269	soil/sand	2012-09-21	Vaserne	20	Galleria_mellonella	NA	0	0	0	0	0	0	0	0	0	0	0	0	0	0	0	7	NA	NA
C2	p2	none	none_Myrmica_rubra	0	55.8249	12.4507	24	0.432269	soil/sand	2012-09-21	Vaserne	20	Galleria_mellonella	NA	0	0	0	0	0	0	0	0	0	0	0	0	0	0	0	7	NA	NA
C2	p2	none	none_Myrmica_rubra	0	55.8249	12.4507	24	0.432269	soil/sand	2012-09-21	Vaserne	20	Galleria_mellonella	NA	0	0	0	0	0	0	0	0	0	0	0	0	0	0	0	7	NA	NA
C2	p2	none	none_Myrmica_rubra	0	55.8249	12.4507	24	0.432269	soil/sand	2012-09-21	Vaserne	20	Galleria_mellonella	NA	0	0	0	0	0	0	0	0	0	0	0	0	0	0	0	7	NA	NA
C2	p2	none	none_Myrmica_rubra	0	55.8249	12.4507	24	0.432269	soil/sand	2012-09-21	Vaserne	20	Galleria_mellonella	NA	0	0	0	0	0	0	0	0	0	0	0	0	0	0	0	7	NA	NA
C2	p2	none	none_Myrmica_rubra	0	55.8249	12.4507	24	0.432269	soil/sand	2012-09-21	Vaserne	20	Galleria_mellonella	NA	0	0	0	0	0	0	0	0	0	0	0	0	0	0	0	7	NA	NA
C2	p2	none	none_Myrmica_rubra	0	55.8249	12.4507	24	0.432269	soil/sand	2012-09-21	Vaserne	20	Galleria_mellonella	NA	0	0	0	0	0	0	0	0	0	0	0	0	0	0	0	7	NA	NA
C2	p2	none	none_Myrmica_rubra	0	55.8249	12.4507	24	0.432269	soil/sand	2012-09-21	Vaserne	20	Galleria_mellonella	NA	0	0	0	0	0	0	0	0	0	0	0	0	0	0	0	7	NA	NA
C2	p2	none	none_Myrmica_rubra	0	55.8249	12.4507	24	0.432269	soil/sand	2012-09-21	Vaserne	20	Galleria_mellonella	NA	0	0	0	0	0	0	0	0	0	0	0	0	0	0	0	7	NA	NA
C2	p2	none	none_Myrmica_rubra	0	55.8249	12.4507	24	0.432269	soil/sand	2012-09-21	Vaserne	20	Galleria_mellonella	NA	0	0	0	0	0	0	0	0	0	0	0	0	0	0	0	7	NA	NA
C2	p2	none	none_Myrmica_rubra	0	55.8249	12.4507	24	0.432269	soil/sand	2012-09-21	Vaserne	20	Galleria_mellonella	NA	0	0	0	0	0	0	0	0	0	0	0	0	0	0	0	7	NA	NA
C2	p2	none	none_Myrmica_rubra	0	55.8249	12.4507	24	0.432269	soil/sand	2012-09-21	Vaserne	20	Galleria_mellonella	NA	0	0	0	0	0	0	0	0	0	0	0	0	0	0	0	7	NA	NA
C2	p2	none	none_Myrmica_rubra	0	55.8249	12.4507	24	0.432269	soil/sand	2012-09-21	Vaserne	20	Galleria_mellonella	NA	0	0	0	0	0	0	0	0	0	0	0	0	0	0	0	7	NA	NA
C2	p2	none	none_Myrmica_rubra	0	55.8249	12.4507	24	0.432269	soil/sand	2012-09-21	Vaserne	20	Galleria_mellonella	NA	0	0	0	0	0	0	0	0	0	0	0	0	0	0	0	7	NA	NA
C2	p2	none	none_Myrmica_rubra	0	55.8249	12.4507	24	0.432269	soil/sand	2012-09-21	Vaserne	20	Galleria_mellonella	NA	0	0	0	0	0	0	0	0	0	0	0	0	0	0	0	7	NA	NA
C2	p2	none	none_Myrmica_rubra	0	55.8249	12.4507	24	0.432269	soil/sand	2012-09-21	Vaserne	20	Galleria_mellonella	NA	0	0	0	0	0	0	0	0	0	0	0	0	0	0	0	7	NA	NA
C2	p2	none	none_Myrmica_rubra	0	55.8249	12.4507	24	0.432269	soil/sand	2012-09-21	Vaserne	20	Galleria_mellonella	NA	0	0	0	0	0	0	0	0	0	0	0	0	0	0	0	7	NA	NA
C2	p2	none	none_Myrmica_rubra	0	55.8249	12.4507	24	0.432269	soil/sand	2012-09-21	Vaserne	20	Galleria_mellonella	NA	0	0	0	0	0	0	0	0	0	0	0	0	0	0	0	7	NA	NA
C3	p3	none	none_Myrmica_rubra	0	55.8249	12.4505	22	0.435694	soil	2012-09-20	Vaserne	20	Galleria_mellonella	NA	5	0	0	0	0	0	0	0	0	0	5	0	0	0	0	14	NA	NA
C3	p3	none	none_Myrmica_rubra	0	55.8249	12.4505	22	0.435694	soil	2012-09-20	Vaserne	20	Galleria_mellonella	NA	5	0	0	0	0	0	0	0	0	0	5	0	0	0	0	14	NA	NA
C3	p3	none	none_Myrmica_rubra	0	55.8249	12.4505	22	0.435694	soil	2012-09-20	Vaserne	20	Galleria_mellonella	NA	5	0	0	0	0	0	0	0	0	0	5	0	0	0	0	14	NA	NA
C3	p3	none	none_Myrmica_rubra	0	55.8249	12.4505	22	0.435694	soil	2012-09-20	Vaserne	20	Galleria_mellonella	NA	5	0	0	0	0	0	0	0	0	0	5	0	0	0	0	14	NA	NA
C3	p3	none	none_Myrmica_rubra	0	55.8249	12.4505	22	0.435694	soil	2012-09-20	Vaserne	20	Galleria_mellonella	NA	5	0	0	0	0	0	0	0	0	0	5	0	0	0	0	14	NA	NA
C3	p3	none	none_Myrmica_rubra	0	55.8249	12.4505	22	0.435694	soil	2012-09-20	Vaserne	20	Galleria_mellonella	NA	5	0	0	0	0	0	0	0	0	0	5	0	0	0	0	14	NA	NA
C3	p3	none	none_Myrmica_rubra	0	55.8249	12.4505	22	0.435694	soil	2012-09-20	Vaserne	20	Galleria_mellonella	NA	5	0	0	0	0	0	0	0	0	0	5	0	0	0	0	14	NA	NA
C3	p3	none	none_Myrmica_rubra	0	55.8249	12.4505	22	0.435694	soil	2012-09-20	Vaserne	20	Galleria_mellonella	NA	5	0	0	0	0	0	0	0	0	0	5	0	0	0	0	14	NA	NA
C3	p3	none	none_Myrmica_rubra	0	55.8249	12.4505	22	0.435694	soil	2012-09-20	Vaserne	20	Galleria_mellonella	NA	5	0	0	0	0	0	0	0	0	0	5	0	0	0	0	14	NA	NA
C3	p3	none	none_Myrmica_rubra	0	55.8249	12.4505	22	0.435694	soil	2012-09-20	Vaserne	20	Galleria_mellonella	NA	5	0	0	0	0	0	0	0	0	0	5	0	0	0	0	14	NA	NA
C3	p3	none	none_Myrmica_rubra	0	55.8249	12.4505	22	0.435694	soil	2012-09-20	Vaserne	20	Galleria_mellonella	NA	5	0	0	0	0	0	0	0	0	0	5	0	0	0	0	14	NA	NA
C3	p3	none	none_Myrmica_rubra	0	55.8249	12.4505	22	0.435694	soil	2012-09-20	Vaserne	20	Galleria_mellonella	NA	5	0	0	0	0	0	0	0	0	0	5	0	0	0	0	14	NA	NA
C3	p3	none	none_Myrmica_rubra	0	55.8249	12.4505	22	0.435694	soil	2012-09-20	Vaserne	20	Galleria_mellonella	NA	5	0	0	0	0	0	0	0	0	0	5	0	0	0	0	14	NA	NA
C3	p3	none	none_Myrmica_rubra	0	55.8249	12.4505	22	0.435694	soil	2012-09-20	Vaserne	20	Galleria_mellonella	NA	5	0	0	0	0	0	0	0	0	0	5	0	0	0	0	14	NA	NA
C3	p3	none	none_Myrmica_rubra	0	55.8249	12.4505	22	0.435694	soil	2012-09-20	Vaserne	20	Galleria_mellonella	NA	5	0	0	0	0	0	0	0	0	0	5	0	0	0	0	14	NA	NA
C3	p3	none	none_Myrmica_rubra	0	55.8249	12.4505	22	0.435694	soil	2012-09-20	Vaserne	20	Galleria_mellonella	NA	5	0	0	0	0	0	0	0	0	0	5	0	0	0	0	14	NA	NA
C3	p3	none	none_Myrmica_rubra	0	55.8249	12.4505	22	0.435694	soil	2012-09-20	Vaserne	20	Galleria_mellonella	NA	5	0	0	0	0	0	0	0	0	0	5	0	0	0	0	14	NA	NA
C3	p3	none	none_Myrmica_rubra	0	55.8249	12.4505	22	0.435694	soil	2012-09-20	Vaserne	20	Galleria_mellonella	NA	5	0	0	0	0	0	0	0	0	0	5	0	0	0	0	14	NA	NA
C3	p3	none	none_Myrmica_rubra	0	55.8249	12.4505	22	0.435694	soil	2012-09-20	Vaserne	20	Galleria_mellonella	NA	5	0	0	0	0	0	0	0	0	0	5	0	0	0	0	14	NA	NA
C3	p3	none	none_Myrmica_rubra	0	55.8249	12.4505	22	0.435694	soil	2012-09-20	Vaserne	20	Galleria_mellonella	NA	5	0	0	0	0	0	0	0	0	0	5	0	0	0	0	14	NA	NA
C4	p4	none	none_Myrmica_rubra	0	55.8246	12.4508	32	0.439201	soil	2012-09-20	Vaserne	20	Galleria_mellonella	nematodes	1	0	0	0	0	0	0	0	0	0	1	1	1	0	0	12.6	ambush	Steinernema_sp.
C4	p4	none	none_Myrmica_rubra	0	55.8246	12.4508	32	0.439201	soil	2012-09-20	Vaserne	20	Galleria_mellonella	NA	1	0	0	0	0	0	0	0	0	0	1	1	1	0	0	12.6	ambush	Steinernema_sp.
C4	p4	none	none_Myrmica_rubra	0	55.8246	12.4508	32	0.439201	soil	2012-09-20	Vaserne	20	Galleria_mellonella	NA	1	0	0	0	0	0	0	0	0	0	1	1	1	0	0	12.6	ambush	Steinernema_sp.
C4	p4	none	none_Myrmica_rubra	0	55.8246	12.4508	32	0.439201	soil	2012-09-20	Vaserne	20	Galleria_mellonella	NA	1	0	0	0	0	0	0	0	0	0	1	1	1	0	0	12.6	ambush	Steinernema_sp.
C4	p4	none	none_Myrmica_rubra	0	55.8246	12.4508	32	0.439201	soil	2012-09-20	Vaserne	20	Galleria_mellonella	NA	1	0	0	0	0	0	0	0	0	0	1	1	1	0	0	12.6	ambush	Steinernema_sp.
C4	p4	none	none_Myrmica_rubra	0	55.8246	12.4508	32	0.439201	soil	2012-09-20	Vaserne	20	Galleria_mellonella	NA	1	0	0	0	0	0	0	0	0	0	1	1	1	0	0	12.6	ambush	Steinernema_sp.
C4	p4	none	none_Myrmica_rubra	0	55.8246	12.4508	32	0.439201	soil	2012-09-20	Vaserne	20	Galleria_mellonella	NA	1	0	0	0	0	0	0	0	0	0	1	1	1	0	0	12.6	ambush	Steinernema_sp.
C4	p4	none	none_Myrmica_rubra	0	55.8246	12.4508	32	0.439201	soil	2012-09-20	Vaserne	20	Galleria_mellonella	NA	1	0	0	0	0	0	0	0	0	0	1	1	1	0	0	12.6	ambush	Steinernema_sp.
C4	p4	none	none_Myrmica_rubra	0	55.8246	12.4508	32	0.439201	soil	2012-09-20	Vaserne	20	Galleria_mellonella	NA	1	0	0	0	0	0	0	0	0	0	1	1	1	0	0	12.6	ambush	Steinernema_sp.
C4	p4	none	none_Myrmica_rubra	0	55.8246	12.4508	32	0.439201	soil	2012-09-20	Vaserne	20	Galleria_mellonella	NA	1	0	0	0	0	0	0	0	0	0	1	1	1	0	0	12.6	ambush	Steinernema_sp.
C4	p4	none	none_Myrmica_rubra	0	55.8246	12.4508	32	0.439201	soil	2012-09-20	Vaserne	20	Galleria_mellonella	NA	1	0	0	0	0	0	0	0	0	0	1	1	1	0	0	12.6	ambush	Steinernema_sp.
C4	p4	none	none_Myrmica_rubra	0	55.8246	12.4508	32	0.439201	soil	2012-09-20	Vaserne	20	Galleria_mellonella	NA	1	0	0	0	0	0	0	0	0	0	1	1	1	0	0	12.6	ambush	Steinernema_sp.
C4	p4	none	none_Myrmica_rubra	0	55.8246	12.4508	32	0.439201	soil	2012-09-20	Vaserne	20	Galleria_mellonella	NA	1	0	0	0	0	0	0	0	0	0	1	1	1	0	0	12.6	ambush	Steinernema_sp.
C4	p4	none	none_Myrmica_rubra	0	55.8246	12.4508	32	0.439201	soil	2012-09-20	Vaserne	20	Galleria_mellonella	NA	1	0	0	0	0	0	0	0	0	0	1	1	1	0	0	12.6	ambush	Steinernema_sp.
C4	p4	none	none_Myrmica_rubra	0	55.8246	12.4508	32	0.439201	soil	2012-09-20	Vaserne	20	Galleria_mellonella	NA	1	0	0	0	0	0	0	0	0	0	1	1	1	0	0	12.6	ambush	Steinernema_sp.
C4	p4	none	none_Myrmica_rubra	0	55.8246	12.4508	32	0.439201	soil	2012-09-20	Vaserne	20	Galleria_mellonella	NA	1	0	0	0	0	0	0	0	0	0	1	1	1	0	0	12.6	ambush	Steinernema_sp.
C4	p4	none	none_Myrmica_rubra	0	55.8246	12.4508	32	0.439201	soil	2012-09-20	Vaserne	20	Galleria_mellonella	NA	1	0	0	0	0	0	0	0	0	0	1	1	1	0	0	12.6	ambush	Steinernema_sp.
C4	p4	none	none_Myrmica_rubra	0	55.8246	12.4508	32	0.439201	soil	2012-09-20	Vaserne	20	Galleria_mellonella	NA	1	0	0	0	0	0	0	0	0	0	1	1	1	0	0	12.6	ambush	Steinernema_sp.
C4	p4	none	none_Myrmica_rubra	0	55.8246	12.4508	32	0.439201	soil	2012-09-20	Vaserne	20	Galleria_mellonella	NA	1	0	0	0	0	0	0	0	0	0	1	1	1	0	0	12.6	ambush	Steinernema_sp.
C4	p4	none	none_Myrmica_rubra	0	55.8246	12.4508	32	0.439201	soil	2012-09-20	Vaserne	20	Galleria_mellonella	NA	1	0	0	0	0	0	0	0	0	0	1	1	1	0	0	12.6	ambush	Steinernema_sp.
C5	p5	none	none_Myrmica_rubra	0	55.8244	12.451	22	0.442639	soil/sand	2012-09-21	Vaserne	20	Galleria_mellonella	NA	0	0	0	0	0	0	0	0	0	0	0	0	0	0	0	8	NA	NA
C5	p5	none	none_Myrmica_rubra	0	55.8244	12.451	22	0.442639	soil/sand	2012-09-21	Vaserne	20	Galleria_mellonella	NA	0	0	0	0	0	0	0	0	0	0	0	0	0	0	0	8	NA	NA
C5	p5	none	none_Myrmica_rubra	0	55.8244	12.451	22	0.442639	soil/sand	2012-09-21	Vaserne	20	Galleria_mellonella	NA	0	0	0	0	0	0	0	0	0	0	0	0	0	0	0	8	NA	NA
C5	p5	none	none_Myrmica_rubra	0	55.8244	12.451	22	0.442639	soil/sand	2012-09-21	Vaserne	20	Galleria_mellonella	NA	0	0	0	0	0	0	0	0	0	0	0	0	0	0	0	8	NA	NA
C5	p5	none	none_Myrmica_rubra	0	55.8244	12.451	22	0.442639	soil/sand	2012-09-21	Vaserne	20	Galleria_mellonella	NA	0	0	0	0	0	0	0	0	0	0	0	0	0	0	0	8	NA	NA
C5	p5	none	none_Myrmica_rubra	0	55.8244	12.451	22	0.442639	soil/sand	2012-09-21	Vaserne	20	Galleria_mellonella	NA	0	0	0	0	0	0	0	0	0	0	0	0	0	0	0	8	NA	NA
C5	p5	none	none_Myrmica_rubra	0	55.8244	12.451	22	0.442639	soil/sand	2012-09-21	Vaserne	20	Galleria_mellonella	NA	0	0	0	0	0	0	0	0	0	0	0	0	0	0	0	8	NA	NA
C5	p5	none	none_Myrmica_rubra	0	55.8244	12.451	22	0.442639	soil/sand	2012-09-21	Vaserne	20	Galleria_mellonella	NA	0	0	0	0	0	0	0	0	0	0	0	0	0	0	0	8	NA	NA
C5	p5	none	none_Myrmica_rubra	0	55.8244	12.451	22	0.442639	soil/sand	2012-09-21	Vaserne	20	Galleria_mellonella	NA	0	0	0	0	0	0	0	0	0	0	0	0	0	0	0	8	NA	NA
C5	p5	none	none_Myrmica_rubra	0	55.8244	12.451	22	0.442639	soil/sand	2012-09-21	Vaserne	20	Galleria_mellonella	NA	0	0	0	0	0	0	0	0	0	0	0	0	0	0	0	8	NA	NA
C5	p5	none	none_Myrmica_rubra	0	55.8244	12.451	22	0.442639	soil/sand	2012-09-21	Vaserne	20	Galleria_mellonella	NA	0	0	0	0	0	0	0	0	0	0	0	0	0	0	0	8	NA	NA
C5	p5	none	none_Myrmica_rubra	0	55.8244	12.451	22	0.442639	soil/sand	2012-09-21	Vaserne	20	Galleria_mellonella	NA	0	0	0	0	0	0	0	0	0	0	0	0	0	0	0	8	NA	NA
C5	p5	none	none_Myrmica_rubra	0	55.8244	12.451	22	0.442639	soil/sand	2012-09-21	Vaserne	20	Galleria_mellonella	NA	0	0	0	0	0	0	0	0	0	0	0	0	0	0	0	8	NA	NA
C5	p5	none	none_Myrmica_rubra	0	55.8244	12.451	22	0.442639	soil/sand	2012-09-21	Vaserne	20	Galleria_mellonella	NA	0	0	0	0	0	0	0	0	0	0	0	0	0	0	0	8	NA	NA
C5	p5	none	none_Myrmica_rubra	0	55.8244	12.451	22	0.442639	soil/sand	2012-09-21	Vaserne	20	Galleria_mellonella	NA	0	0	0	0	0	0	0	0	0	0	0	0	0	0	0	8	NA	NA
C5	p5	none	none_Myrmica_rubra	0	55.8244	12.451	22	0.442639	soil/sand	2012-09-21	Vaserne	20	Galleria_mellonella	NA	0	0	0	0	0	0	0	0	0	0	0	0	0	0	0	8	NA	NA
C5	p5	none	none_Myrmica_rubra	0	55.8244	12.451	22	0.442639	soil/sand	2012-09-21	Vaserne	20	Galleria_mellonella	NA	0	0	0	0	0	0	0	0	0	0	0	0	0	0	0	8	NA	NA
C5	p5	none	none_Myrmica_rubra	0	55.8244	12.451	22	0.442639	soil/sand	2012-09-21	Vaserne	20	Galleria_mellonella	NA	0	0	0	0	0	0	0	0	0	0	0	0	0	0	0	8	NA	NA
C5	p5	none	none_Myrmica_rubra	0	55.8244	12.451	22	0.442639	soil/sand	2012-09-21	Vaserne	20	Galleria_mellonella	NA	0	0	0	0	0	0	0	0	0	0	0	0	0	0	0	8	NA	NA
C5	p5	none	none_Myrmica_rubra	0	55.8244	12.451	22	0.442639	soil/sand	2012-09-21	Vaserne	20	Galleria_mellonella	NA	0	0	0	0	0	0	0	0	0	0	0	0	0	0	0	8	NA	NA
C6	p6	none	none_Myrmica_rubra	0	55.8246	12.4509	24	0.446134	soil	2012-09-21	Vaserne	20	Galleria_mellonella	NA	1	0	0	0	0	0	0	0	0	0	1	0	0	0	0	7	NA	NA
C6	p6	none	none_Myrmica_rubra	0	55.8246	12.4509	24	0.446134	soil	2012-09-21	Vaserne	20	Galleria_mellonella	NA	1	0	0	0	0	0	0	0	0	0	1	0	0	0	0	7	NA	NA
C6	p6	none	none_Myrmica_rubra	0	55.8246	12.4509	24	0.446134	soil	2012-09-21	Vaserne	20	Galleria_mellonella	NA	1	0	0	0	0	0	0	0	0	0	1	0	0	0	0	7	NA	NA
C6	p6	none	none_Myrmica_rubra	0	55.8246	12.4509	24	0.446134	soil	2012-09-21	Vaserne	20	Galleria_mellonella	NA	1	0	0	0	0	0	0	0	0	0	1	0	0	0	0	7	NA	NA
C6	p6	none	none_Myrmica_rubra	0	55.8246	12.4509	24	0.446134	soil	2012-09-21	Vaserne	20	Galleria_mellonella	NA	1	0	0	0	0	0	0	0	0	0	1	0	0	0	0	7	NA	NA
C6	p6	none	none_Myrmica_rubra	0	55.8246	12.4509	24	0.446134	soil	2012-09-21	Vaserne	20	Galleria_mellonella	NA	1	0	0	0	0	0	0	0	0	0	1	0	0	0	0	7	NA	NA
C6	p6	none	none_Myrmica_rubra	0	55.8246	12.4509	24	0.446134	soil	2012-09-21	Vaserne	20	Galleria_mellonella	NA	1	0	0	0	0	0	0	0	0	0	1	0	0	0	0	7	NA	NA
C6	p6	none	none_Myrmica_rubra	0	55.8246	12.4509	24	0.446134	soil	2012-09-21	Vaserne	20	Galleria_mellonella	NA	1	0	0	0	0	0	0	0	0	0	1	0	0	0	0	7	NA	NA
C6	p6	none	none_Myrmica_rubra	0	55.8246	12.4509	24	0.446134	soil	2012-09-21	Vaserne	20	Galleria_mellonella	NA	1	0	0	0	0	0	0	0	0	0	1	0	0	0	0	7	NA	NA
C6	p6	none	none_Myrmica_rubra	0	55.8246	12.4509	24	0.446134	soil	2012-09-21	Vaserne	20	Galleria_mellonella	NA	1	0	0	0	0	0	0	0	0	0	1	0	0	0	0	7	NA	NA
C6	p6	none	none_Myrmica_rubra	0	55.8246	12.4509	24	0.446134	soil	2012-09-21	Vaserne	20	Galleria_mellonella	NA	1	0	0	0	0	0	0	0	0	0	1	0	0	0	0	7	NA	NA
C6	p6	none	none_Myrmica_rubra	0	55.8246	12.4509	24	0.446134	soil	2012-09-21	Vaserne	20	Galleria_mellonella	NA	1	0	0	0	0	0	0	0	0	0	1	0	0	0	0	7	NA	NA
C6	p6	none	none_Myrmica_rubra	0	55.8246	12.4509	24	0.446134	soil	2012-09-21	Vaserne	20	Galleria_mellonella	NA	1	0	0	0	0	0	0	0	0	0	1	0	0	0	0	7	NA	NA
C6	p6	none	none_Myrmica_rubra	0	55.8246	12.4509	24	0.446134	soil	2012-09-21	Vaserne	20	Galleria_mellonella	NA	1	0	0	0	0	0	0	0	0	0	1	0	0	0	0	7	NA	NA
C6	p6	none	none_Myrmica_rubra	0	55.8246	12.4509	24	0.446134	soil	2012-09-21	Vaserne	20	Galleria_mellonella	NA	1	0	0	0	0	0	0	0	0	0	1	0	0	0	0	7	NA	NA
C6	p6	none	none_Myrmica_rubra	0	55.8246	12.4509	24	0.446134	soil	2012-09-21	Vaserne	20	Galleria_mellonella	NA	1	0	0	0	0	0	0	0	0	0	1	0	0	0	0	7	NA	NA
C6	p6	none	none_Myrmica_rubra	0	55.8246	12.4509	24	0.446134	soil	2012-09-21	Vaserne	20	Galleria_mellonella	NA	1	0	0	0	0	0	0	0	0	0	1	0	0	0	0	7	NA	NA
C6	p6	none	none_Myrmica_rubra	0	55.8246	12.4509	24	0.446134	soil	2012-09-21	Vaserne	20	Galleria_mellonella	NA	1	0	0	0	0	0	0	0	0	0	1	0	0	0	0	7	NA	NA
C6	p6	none	none_Myrmica_rubra	0	55.8246	12.4509	24	0.446134	soil	2012-09-21	Vaserne	20	Galleria_mellonella	NA	1	0	0	0	0	0	0	0	0	0	1	0	0	0	0	7	NA	NA
C6	p6	none	none_Myrmica_rubra	0	55.8246	12.4509	24	0.446134	soil	2012-09-21	Vaserne	20	Galleria_mellonella	NA	1	0	0	0	0	0	0	0	0	0	1	0	0	0	0	7	NA	NA
C7	p7	none	none_Myrmica_rubra	0	55.8245	12.4509	21	0.44956	soil/sand	2012-09-21	Vaserne	20	Galleria_mellonella	NA	1	0	0	0	0	0	0	0	0	0	1	0	0	0	0	7	NA	NA
C7	p7	none	none_Myrmica_rubra	0	55.8245	12.4509	21	0.44956	soil/sand	2012-09-21	Vaserne	20	Galleria_mellonella	NA	1	0	0	0	0	0	0	0	0	0	1	0	0	0	0	7	NA	NA
C7	p7	none	none_Myrmica_rubra	0	55.8245	12.4509	21	0.44956	soil/sand	2012-09-21	Vaserne	20	Galleria_mellonella	NA	1	0	0	0	0	0	0	0	0	0	1	0	0	0	0	7	NA	NA
C7	p7	none	none_Myrmica_rubra	0	55.8245	12.4509	21	0.44956	soil/sand	2012-09-21	Vaserne	20	Galleria_mellonella	NA	1	0	0	0	0	0	0	0	0	0	1	0	0	0	0	7	NA	NA
C7	p7	none	none_Myrmica_rubra	0	55.8245	12.4509	21	0.44956	soil/sand	2012-09-21	Vaserne	20	Galleria_mellonella	NA	1	0	0	0	0	0	0	0	0	0	1	0	0	0	0	7	NA	NA
C7	p7	none	none_Myrmica_rubra	0	55.8245	12.4509	21	0.44956	soil/sand	2012-09-21	Vaserne	20	Galleria_mellonella	NA	1	0	0	0	0	0	0	0	0	0	1	0	0	0	0	7	NA	NA
C7	p7	none	none_Myrmica_rubra	0	55.8245	12.4509	21	0.44956	soil/sand	2012-09-21	Vaserne	20	Galleria_mellonella	NA	1	0	0	0	0	0	0	0	0	0	1	0	0	0	0	7	NA	NA
C7	p7	none	none_Myrmica_rubra	0	55.8245	12.4509	21	0.44956	soil/sand	2012-09-21	Vaserne	20	Galleria_mellonella	NA	1	0	0	0	0	0	0	0	0	0	1	0	0	0	0	7	NA	NA
C7	p7	none	none_Myrmica_rubra	0	55.8245	12.4509	21	0.44956	soil/sand	2012-09-21	Vaserne	20	Galleria_mellonella	NA	1	0	0	0	0	0	0	0	0	0	1	0	0	0	0	7	NA	NA
C7	p7	none	none_Myrmica_rubra	0	55.8245	12.4509	21	0.44956	soil/sand	2012-09-21	Vaserne	20	Galleria_mellonella	NA	1	0	0	0	0	0	0	0	0	0	1	0	0	0	0	7	NA	NA
C7	p7	none	none_Myrmica_rubra	0	55.8245	12.4509	21	0.44956	soil/sand	2012-09-21	Vaserne	20	Galleria_mellonella	NA	1	0	0	0	0	0	0	0	0	0	1	0	0	0	0	7	NA	NA
C7	p7	none	none_Myrmica_rubra	0	55.8245	12.4509	21	0.44956	soil/sand	2012-09-21	Vaserne	20	Galleria_mellonella	NA	1	0	0	0	0	0	0	0	0	0	1	0	0	0	0	7	NA	NA
C7	p7	none	none_Myrmica_rubra	0	55.8245	12.4509	21	0.44956	soil/sand	2012-09-21	Vaserne	20	Galleria_mellonella	NA	1	0	0	0	0	0	0	0	0	0	1	0	0	0	0	7	NA	NA
C7	p7	none	none_Myrmica_rubra	0	55.8245	12.4509	21	0.44956	soil/sand	2012-09-21	Vaserne	20	Galleria_mellonella	NA	1	0	0	0	0	0	0	0	0	0	1	0	0	0	0	7	NA	NA
C7	p7	none	none_Myrmica_rubra	0	55.8245	12.4509	21	0.44956	soil/sand	2012-09-21	Vaserne	20	Galleria_mellonella	NA	1	0	0	0	0	0	0	0	0	0	1	0	0	0	0	7	NA	NA
C7	p7	none	none_Myrmica_rubra	0	55.8245	12.4509	21	0.44956	soil/sand	2012-09-21	Vaserne	20	Galleria_mellonella	NA	1	0	0	0	0	0	0	0	0	0	1	0	0	0	0	7	NA	NA
C7	p7	none	none_Myrmica_rubra	0	55.8245	12.4509	21	0.44956	soil/sand	2012-09-21	Vaserne	20	Galleria_mellonella	NA	1	0	0	0	0	0	0	0	0	0	1	0	0	0	0	7	NA	NA
C7	p7	none	none_Myrmica_rubra	0	55.8245	12.4509	21	0.44956	soil/sand	2012-09-21	Vaserne	20	Galleria_mellonella	NA	1	0	0	0	0	0	0	0	0	0	1	0	0	0	0	7	NA	NA
C7	p7	none	none_Myrmica_rubra	0	55.8245	12.4509	21	0.44956	soil/sand	2012-09-21	Vaserne	20	Galleria_mellonella	NA	1	0	0	0	0	0	0	0	0	0	1	0	0	0	0	7	NA	NA
C7	p7	none	none_Myrmica_rubra	0	55.8245	12.4509	21	0.44956	soil/sand	2012-09-21	Vaserne	20	Galleria_mellonella	NA	1	0	0	0	0	0	0	0	0	0	1	0	0	0	0	7	NA	NA
C8	p8	none	none_Myrmica_rubra	0	55.8243	12.4509	22	0.455255	soil/sand	2012-09-20	Vaserne	20	Galleria_mellonella	Metarhizium_brunneum	1	1	1	0	0	0	0	0	0	0	0	0	0	0	0	12.8333	NA	NA
C8	p8	none	none_Myrmica_rubra	0	55.8243	12.4509	22	0.455255	soil/sand	2012-09-20	Vaserne	20	Galleria_mellonella	NA	1	1	1	0	0	0	0	0	0	0	0	0	0	0	0	12.8333	NA	NA
C8	p8	none	none_Myrmica_rubra	0	55.8243	12.4509	22	0.455255	soil/sand	2012-09-20	Vaserne	20	Galleria_mellonella	NA	1	1	1	0	0	0	0	0	0	0	0	0	0	0	0	12.8333	NA	NA
C8	p8	none	none_Myrmica_rubra	0	55.8243	12.4509	22	0.455255	soil/sand	2012-09-20	Vaserne	20	Galleria_mellonella	NA	1	1	1	0	0	0	0	0	0	0	0	0	0	0	0	12.8333	NA	NA
C8	p8	none	none_Myrmica_rubra	0	55.8243	12.4509	22	0.455255	soil/sand	2012-09-20	Vaserne	20	Galleria_mellonella	NA	1	1	1	0	0	0	0	0	0	0	0	0	0	0	0	12.8333	NA	NA
C8	p8	none	none_Myrmica_rubra	0	55.8243	12.4509	22	0.455255	soil/sand	2012-09-20	Vaserne	20	Galleria_mellonella	NA	1	1	1	0	0	0	0	0	0	0	0	0	0	0	0	12.8333	NA	NA
C8	p8	none	none_Myrmica_rubra	0	55.8243	12.4509	22	0.455255	soil/sand	2012-09-20	Vaserne	20	Galleria_mellonella	NA	1	1	1	0	0	0	0	0	0	0	0	0	0	0	0	12.8333	NA	NA
C8	p8	none	none_Myrmica_rubra	0	55.8243	12.4509	22	0.455255	soil/sand	2012-09-20	Vaserne	20	Galleria_mellonella	NA	1	1	1	0	0	0	0	0	0	0	0	0	0	0	0	12.8333	NA	NA
C8	p8	none	none_Myrmica_rubra	0	55.8243	12.4509	22	0.455255	soil/sand	2012-09-20	Vaserne	20	Galleria_mellonella	NA	1	1	1	0	0	0	0	0	0	0	0	0	0	0	0	12.8333	NA	NA
C8	p8	none	none_Myrmica_rubra	0	55.8243	12.4509	22	0.455255	soil/sand	2012-09-20	Vaserne	20	Galleria_mellonella	NA	1	1	1	0	0	0	0	0	0	0	0	0	0	0	0	12.8333	NA	NA
C8	p8	none	none_Myrmica_rubra	0	55.8243	12.4509	22	0.455255	soil/sand	2012-09-20	Vaserne	20	Galleria_mellonella	NA	1	1	1	0	0	0	0	0	0	0	0	0	0	0	0	12.8333	NA	NA
C8	p8	none	none_Myrmica_rubra	0	55.8243	12.4509	22	0.455255	soil/sand	2012-09-20	Vaserne	20	Galleria_mellonella	NA	1	1	1	0	0	0	0	0	0	0	0	0	0	0	0	12.8333	NA	NA
C8	p8	none	none_Myrmica_rubra	0	55.8243	12.4509	22	0.455255	soil/sand	2012-09-20	Vaserne	20	Galleria_mellonella	NA	1	1	1	0	0	0	0	0	0	0	0	0	0	0	0	12.8333	NA	NA
C8	p8	none	none_Myrmica_rubra	0	55.8243	12.4509	22	0.455255	soil/sand	2012-09-20	Vaserne	20	Galleria_mellonella	NA	1	1	1	0	0	0	0	0	0	0	0	0	0	0	0	12.8333	NA	NA
C8	p8	none	none_Myrmica_rubra	0	55.8243	12.4509	22	0.455255	soil/sand	2012-09-20	Vaserne	20	Galleria_mellonella	NA	1	1	1	0	0	0	0	0	0	0	0	0	0	0	0	12.8333	NA	NA
C8	p8	none	none_Myrmica_rubra	0	55.8243	12.4509	22	0.455255	soil/sand	2012-09-20	Vaserne	20	Galleria_mellonella	NA	1	1	1	0	0	0	0	0	0	0	0	0	0	0	0	12.8333	NA	NA
C8	p8	none	none_Myrmica_rubra	0	55.8243	12.4509	22	0.455255	soil/sand	2012-09-20	Vaserne	20	Galleria_mellonella	NA	1	1	1	0	0	0	0	0	0	0	0	0	0	0	0	12.8333	NA	NA
C8	p8	none	none_Myrmica_rubra	0	55.8243	12.4509	22	0.455255	soil/sand	2012-09-20	Vaserne	20	Galleria_mellonella	NA	1	1	1	0	0	0	0	0	0	0	0	0	0	0	0	12.8333	NA	NA
C8	p8	none	none_Myrmica_rubra	0	55.8243	12.4509	22	0.455255	soil/sand	2012-09-20	Vaserne	20	Galleria_mellonella	NA	1	1	1	0	0	0	0	0	0	0	0	0	0	0	0	12.8333	NA	NA
C8	p8	none	none_Myrmica_rubra	0	55.8243	12.4509	22	0.455255	soil/sand	2012-09-20	Vaserne	20	Galleria_mellonella	NA	1	1	1	0	0	0	0	0	0	0	0	0	0	0	0	12.8333	NA	NA
C9	p9	none	none_Myrmica_rubra	0	55.8243	12.4509	24	0.457905	soil/sand	2012-09-20	Vaserne	20	Galleria_mellonella	NA	4	0	0	0	0	0	0	0	0	0	4	0	0	0	0	12.7273	NA	NA
C9	p9	none	none_Myrmica_rubra	0	55.8243	12.4509	24	0.457905	soil/sand	2012-09-20	Vaserne	20	Galleria_mellonella	NA	4	0	0	0	0	0	0	0	0	0	4	0	0	0	0	12.7273	NA	NA
C9	p9	none	none_Myrmica_rubra	0	55.8243	12.4509	24	0.457905	soil/sand	2012-09-20	Vaserne	20	Galleria_mellonella	NA	4	0	0	0	0	0	0	0	0	0	4	0	0	0	0	12.7273	NA	NA
C9	p9	none	none_Myrmica_rubra	0	55.8243	12.4509	24	0.457905	soil/sand	2012-09-20	Vaserne	20	Galleria_mellonella	NA	4	0	0	0	0	0	0	0	0	0	4	0	0	0	0	12.7273	NA	NA
C9	p9	none	none_Myrmica_rubra	0	55.8243	12.4509	24	0.457905	soil/sand	2012-09-20	Vaserne	20	Galleria_mellonella	NA	4	0	0	0	0	0	0	0	0	0	4	0	0	0	0	12.7273	NA	NA
C9	p9	none	none_Myrmica_rubra	0	55.8243	12.4509	24	0.457905	soil/sand	2012-09-20	Vaserne	20	Galleria_mellonella	NA	4	0	0	0	0	0	0	0	0	0	4	0	0	0	0	12.7273	NA	NA
C9	p9	none	none_Myrmica_rubra	0	55.8243	12.4509	24	0.457905	soil/sand	2012-09-20	Vaserne	20	Galleria_mellonella	NA	4	0	0	0	0	0	0	0	0	0	4	0	0	0	0	12.7273	NA	NA
C9	p9	none	none_Myrmica_rubra	0	55.8243	12.4509	24	0.457905	soil/sand	2012-09-20	Vaserne	20	Galleria_mellonella	NA	4	0	0	0	0	0	0	0	0	0	4	0	0	0	0	12.7273	NA	NA
C9	p9	none	none_Myrmica_rubra	0	55.8243	12.4509	24	0.457905	soil/sand	2012-09-20	Vaserne	20	Galleria_mellonella	NA	4	0	0	0	0	0	0	0	0	0	4	0	0	0	0	12.7273	NA	NA
C9	p9	none	none_Myrmica_rubra	0	55.8243	12.4509	24	0.457905	soil/sand	2012-09-20	Vaserne	20	Galleria_mellonella	NA	4	0	0	0	0	0	0	0	0	0	4	0	0	0	0	12.7273	NA	NA
C9	p9	none	none_Myrmica_rubra	0	55.8243	12.4509	24	0.457905	soil/sand	2012-09-20	Vaserne	20	Galleria_mellonella	NA	4	0	0	0	0	0	0	0	0	0	4	0	0	0	0	12.7273	NA	NA
C9	p9	none	none_Myrmica_rubra	0	55.8243	12.4509	24	0.457905	soil/sand	2012-09-20	Vaserne	20	Galleria_mellonella	NA	4	0	0	0	0	0	0	0	0	0	4	0	0	0	0	12.7273	NA	NA
C9	p9	none	none_Myrmica_rubra	0	55.8243	12.4509	24	0.457905	soil/sand	2012-09-20	Vaserne	20	Galleria_mellonella	NA	4	0	0	0	0	0	0	0	0	0	4	0	0	0	0	12.7273	NA	NA
C9	p9	none	none_Myrmica_rubra	0	55.8243	12.4509	24	0.457905	soil/sand	2012-09-20	Vaserne	20	Galleria_mellonella	NA	4	0	0	0	0	0	0	0	0	0	4	0	0	0	0	12.7273	NA	NA
C9	p9	none	none_Myrmica_rubra	0	55.8243	12.4509	24	0.457905	soil/sand	2012-09-20	Vaserne	20	Galleria_mellonella	NA	4	0	0	0	0	0	0	0	0	0	4	0	0	0	0	12.7273	NA	NA
C9	p9	none	none_Myrmica_rubra	0	55.8243	12.4509	24	0.457905	soil/sand	2012-09-20	Vaserne	20	Galleria_mellonella	NA	4	0	0	0	0	0	0	0	0	0	4	0	0	0	0	12.7273	NA	NA
C9	p9	none	none_Myrmica_rubra	0	55.8243	12.4509	24	0.457905	soil/sand	2012-09-20	Vaserne	20	Galleria_mellonella	NA	4	0	0	0	0	0	0	0	0	0	4	0	0	0	0	12.7273	NA	NA
C9	p9	none	none_Myrmica_rubra	0	55.8243	12.4509	24	0.457905	soil/sand	2012-09-20	Vaserne	20	Galleria_mellonella	NA	4	0	0	0	0	0	0	0	0	0	4	0	0	0	0	12.7273	NA	NA
C9	p9	none	none_Myrmica_rubra	0	55.8243	12.4509	24	0.457905	soil/sand	2012-09-20	Vaserne	20	Galleria_mellonella	NA	4	0	0	0	0	0	0	0	0	0	4	0	0	0	0	12.7273	NA	NA
C9	p9	none	none_Myrmica_rubra	0	55.8243	12.4509	24	0.457905	soil/sand	2012-09-20	Vaserne	20	Galleria_mellonella	NA	4	0	0	0	0	0	0	0	0	0	4	0	0	0	0	12.7273	NA	NA
C10	p10	none	none_Myrmica_rubra	0	55.8242	12.4509	21	0.459931	soil/sand	2012-09-18	Vaserne	20	Galleria_mellonella	NA	0	0	0	0	0	0	0	0	0	0	0	0	0	0	0	13.3	NA	NA
C10	p10	none	none_Myrmica_rubra	0	55.8242	12.4509	21	0.459931	soil/sand	2012-09-18	Vaserne	20	Galleria_mellonella	NA	0	0	0	0	0	0	0	0	0	0	0	0	0	0	0	13.3	NA	NA
C10	p10	none	none_Myrmica_rubra	0	55.8242	12.4509	21	0.459931	soil/sand	2012-09-18	Vaserne	20	Galleria_mellonella	NA	0	0	0	0	0	0	0	0	0	0	0	0	0	0	0	13.3	NA	NA
C10	p10	none	none_Myrmica_rubra	0	55.8242	12.4509	21	0.459931	soil/sand	2012-09-18	Vaserne	20	Galleria_mellonella	NA	0	0	0	0	0	0	0	0	0	0	0	0	0	0	0	13.3	NA	NA
C10	p10	none	none_Myrmica_rubra	0	55.8242	12.4509	21	0.459931	soil/sand	2012-09-18	Vaserne	20	Galleria_mellonella	NA	0	0	0	0	0	0	0	0	0	0	0	0	0	0	0	13.3	NA	NA
C10	p10	none	none_Myrmica_rubra	0	55.8242	12.4509	21	0.459931	soil/sand	2012-09-18	Vaserne	20	Galleria_mellonella	NA	0	0	0	0	0	0	0	0	0	0	0	0	0	0	0	13.3	NA	NA
C10	p10	none	none_Myrmica_rubra	0	55.8242	12.4509	21	0.459931	soil/sand	2012-09-18	Vaserne	20	Galleria_mellonella	NA	0	0	0	0	0	0	0	0	0	0	0	0	0	0	0	13.3	NA	NA
C10	p10	none	none_Myrmica_rubra	0	55.8242	12.4509	21	0.459931	soil/sand	2012-09-18	Vaserne	20	Galleria_mellonella	NA	0	0	0	0	0	0	0	0	0	0	0	0	0	0	0	13.3	NA	NA
C10	p10	none	none_Myrmica_rubra	0	55.8242	12.4509	21	0.459931	soil/sand	2012-09-18	Vaserne	20	Galleria_mellonella	NA	0	0	0	0	0	0	0	0	0	0	0	0	0	0	0	13.3	NA	NA
C10	p10	none	none_Myrmica_rubra	0	55.8242	12.4509	21	0.459931	soil/sand	2012-09-18	Vaserne	20	Galleria_mellonella	NA	0	0	0	0	0	0	0	0	0	0	0	0	0	0	0	13.3	NA	NA
C10	p10	none	none_Myrmica_rubra	0	55.8242	12.4509	21	0.459931	soil/sand	2012-09-18	Vaserne	20	Galleria_mellonella	NA	0	0	0	0	0	0	0	0	0	0	0	0	0	0	0	13.3	NA	NA
C10	p10	none	none_Myrmica_rubra	0	55.8242	12.4509	21	0.459931	soil/sand	2012-09-18	Vaserne	20	Galleria_mellonella	NA	0	0	0	0	0	0	0	0	0	0	0	0	0	0	0	13.3	NA	NA
C10	p10	none	none_Myrmica_rubra	0	55.8242	12.4509	21	0.459931	soil/sand	2012-09-18	Vaserne	20	Galleria_mellonella	NA	0	0	0	0	0	0	0	0	0	0	0	0	0	0	0	13.3	NA	NA
C10	p10	none	none_Myrmica_rubra	0	55.8242	12.4509	21	0.459931	soil/sand	2012-09-18	Vaserne	20	Galleria_mellonella	NA	0	0	0	0	0	0	0	0	0	0	0	0	0	0	0	13.3	NA	NA
C10	p10	none	none_Myrmica_rubra	0	55.8242	12.4509	21	0.459931	soil/sand	2012-09-18	Vaserne	20	Galleria_mellonella	NA	0	0	0	0	0	0	0	0	0	0	0	0	0	0	0	13.3	NA	NA
C10	p10	none	none_Myrmica_rubra	0	55.8242	12.4509	21	0.459931	soil/sand	2012-09-18	Vaserne	20	Galleria_mellonella	NA	0	0	0	0	0	0	0	0	0	0	0	0	0	0	0	13.3	NA	NA
C10	p10	none	none_Myrmica_rubra	0	55.8242	12.4509	21	0.459931	soil/sand	2012-09-18	Vaserne	20	Galleria_mellonella	NA	0	0	0	0	0	0	0	0	0	0	0	0	0	0	0	13.3	NA	NA
C10	p10	none	none_Myrmica_rubra	0	55.8242	12.4509	21	0.459931	soil/sand	2012-09-18	Vaserne	20	Galleria_mellonella	NA	0	0	0	0	0	0	0	0	0	0	0	0	0	0	0	13.3	NA	NA
C10	p10	none	none_Myrmica_rubra	0	55.8242	12.4509	21	0.459931	soil/sand	2012-09-18	Vaserne	20	Galleria_mellonella	NA	0	0	0	0	0	0	0	0	0	0	0	0	0	0	0	13.3	NA	NA
C10	p10	none	none_Myrmica_rubra	0	55.8242	12.4509	21	0.459931	soil/sand	2012-09-18	Vaserne	20	Galleria_mellonella	NA	0	0	0	0	0	0	0	0	0	0	0	0	0	0	0	13.3	NA	NA
C11	p11	none	none_Myrmica_rubra	0	55.8664	12.3626	50	0.50309	soil	2012-09-20	Allerod_So	20	Galleria_mellonella	Metarhizium_brunneum	21	17	16	0	0	0	1	0	0	0	4	0	0	0	0	10.8889	NA	NA
C11	p11	none	none_Myrmica_rubra	0	55.8664	12.3626	50	0.50309	soil	2012-09-20	Allerod_So	20	Galleria_mellonella	Metarhizium_brunneum	21	17	16	0	0	0	1	0	0	0	4	0	0	0	0	10.8889	NA	NA
C11	p11	none	none_Myrmica_rubra	0	55.8664	12.3626	50	0.50309	soil	2012-09-20	Allerod_So	20	Galleria_mellonella	Metarhizium_brunneum	21	17	16	0	0	0	1	0	0	0	4	0	0	0	0	10.8889	NA	NA
C11	p11	none	none_Myrmica_rubra	0	55.8664	12.3626	50	0.50309	soil	2012-09-20	Allerod_So	20	Galleria_mellonella	Metarhizium_brunneum	21	17	16	0	0	0	1	0	0	0	4	0	0	0	0	10.8889	NA	NA
C11	p11	none	none_Myrmica_rubra	0	55.8664	12.3626	50	0.50309	soil	2012-09-20	Allerod_So	20	Galleria_mellonella	Metarhizium_brunneum	21	17	16	0	0	0	1	0	0	0	4	0	0	0	0	10.8889	NA	NA
C11	p11	none	none_Myrmica_rubra	0	55.8664	12.3626	50	0.50309	soil	2012-09-20	Allerod_So	20	Galleria_mellonella	Metarhizium_brunneum	21	17	16	0	0	0	1	0	0	0	4	0	0	0	0	10.8889	NA	NA
C11	p11	none	none_Myrmica_rubra	0	55.8664	12.3626	50	0.50309	soil	2012-09-20	Allerod_So	20	Galleria_mellonella	Metarhizium_brunneum	21	17	16	0	0	0	1	0	0	0	4	0	0	0	0	10.8889	NA	NA
C11	p11	none	none_Myrmica_rubra	0	55.8664	12.3626	50	0.50309	soil	2012-09-20	Allerod_So	20	Galleria_mellonella	Metarhizium_brunneum	21	17	16	0	0	0	1	0	0	0	4	0	0	0	0	10.8889	NA	NA
C11	p11	none	none_Myrmica_rubra	0	55.8664	12.3626	50	0.50309	soil	2012-09-20	Allerod_So	20	Galleria_mellonella	Metarhizium_brunneum	21	17	16	0	0	0	1	0	0	0	4	0	0	0	0	10.8889	NA	NA
C11	p11	none	none_Myrmica_rubra	0	55.8664	12.3626	50	0.50309	soil	2012-09-20	Allerod_So	20	Galleria_mellonella	Metarhizium_brunneum	21	17	16	0	0	0	1	0	0	0	4	0	0	0	0	10.8889	NA	NA
C11	p11	none	none_Myrmica_rubra	0	55.8664	12.3626	50	0.50309	soil	2012-09-20	Allerod_So	20	Galleria_mellonella	Metarhizium_brunneum	21	17	16	0	0	0	1	0	0	0	4	0	0	0	0	10.8889	NA	NA
C11	p11	none	none_Myrmica_rubra	0	55.8664	12.3626	50	0.50309	soil	2012-09-20	Allerod_So	20	Galleria_mellonella	Metarhizium_brunneum	21	17	16	0	0	0	1	0	0	0	4	0	0	0	0	10.8889	NA	NA
C11	p11	none	none_Myrmica_rubra	0	55.8664	12.3626	50	0.50309	soil	2012-09-20	Allerod_So	20	Galleria_mellonella	Metarhizium_brunneum	21	17	16	0	0	0	1	0	0	0	4	0	0	0	0	10.8889	NA	NA
C11	p11	none	none_Myrmica_rubra	0	55.8664	12.3626	50	0.50309	soil	2012-09-20	Allerod_So	20	Galleria_mellonella	Metarhizium_brunneum	21	17	16	0	0	0	1	0	0	0	4	0	0	0	0	10.8889	NA	NA
C11	p11	none	none_Myrmica_rubra	0	55.8664	12.3626	50	0.50309	soil	2012-09-20	Allerod_So	20	Galleria_mellonella	Metarhizium_brunneum	21	17	16	0	0	0	1	0	0	0	4	0	0	0	0	10.8889	NA	NA
C11	p11	none	none_Myrmica_rubra	0	55.8664	12.3626	50	0.50309	soil	2012-09-20	Allerod_So	20	Galleria_mellonella	Metarhizium_brunneum	21	17	16	0	0	0	1	0	0	0	4	0	0	0	0	10.8889	NA	NA
C11	p11	none	none_Myrmica_rubra	0	55.8664	12.3626	50	0.50309	soil	2012-09-20	Allerod_So	20	Galleria_mellonella	Isaria_fumosorosea	21	17	16	0	0	0	1	0	0	0	4	0	0	0	0	10.8889	NA	NA
C11	p11	none	none_Myrmica_rubra	0	55.8664	12.3626	50	0.50309	soil	2012-09-20	Allerod_So	20	Galleria_mellonella	NA	21	17	16	0	0	0	1	0	0	0	4	0	0	0	0	10.8889	NA	NA
C11	p11	none	none_Myrmica_rubra	0	55.8664	12.3626	50	0.50309	soil	2012-09-20	Allerod_So	20	Galleria_mellonella	NA	21	17	16	0	0	0	1	0	0	0	4	0	0	0	0	10.8889	NA	NA
C11	p11	none	none_Myrmica_rubra	0	55.8664	12.3626	50	0.50309	soil	2012-09-20	Allerod_So	20	Galleria_mellonella	NA	21	17	16	0	0	0	1	0	0	0	4	0	0	0	0	10.8889	NA	NA
C12	p12	none	none_Myrmica_rubra	0	55.8664	12.3627	50	0.501887	soil	2012-09-20	Allerod_So	20	Galleria_mellonella	Metarhizium_brunneum	9	9	8	0	0	0	1	0	0	0	0	0	0	0	0	12.3846	NA	NA
C12	p12	none	none_Myrmica_rubra	0	55.8664	12.3627	50	0.501887	soil	2012-09-20	Allerod_So	20	Galleria_mellonella	Metarhizium_brunneum	9	9	8	0	0	0	1	0	0	0	0	0	0	0	0	12.3846	NA	NA
C12	p12	none	none_Myrmica_rubra	0	55.8664	12.3627	50	0.501887	soil	2012-09-20	Allerod_So	20	Galleria_mellonella	Metarhizium_brunneum	9	9	8	0	0	0	1	0	0	0	0	0	0	0	0	12.3846	NA	NA
C12	p12	none	none_Myrmica_rubra	0	55.8664	12.3627	50	0.501887	soil	2012-09-20	Allerod_So	20	Galleria_mellonella	Metarhizium_brunneum	9	9	8	0	0	0	1	0	0	0	0	0	0	0	0	12.3846	NA	NA
C12	p12	none	none_Myrmica_rubra	0	55.8664	12.3627	50	0.501887	soil	2012-09-20	Allerod_So	20	Galleria_mellonella	Metarhizium_brunneum	9	9	8	0	0	0	1	0	0	0	0	0	0	0	0	12.3846	NA	NA
C12	p12	none	none_Myrmica_rubra	0	55.8664	12.3627	50	0.501887	soil	2012-09-20	Allerod_So	20	Galleria_mellonella	Metarhizium_brunneum	9	9	8	0	0	0	1	0	0	0	0	0	0	0	0	12.3846	NA	NA
C12	p12	none	none_Myrmica_rubra	0	55.8664	12.3627	50	0.501887	soil	2012-09-20	Allerod_So	20	Galleria_mellonella	Metarhizium_brunneum	9	9	8	0	0	0	1	0	0	0	0	0	0	0	0	12.3846	NA	NA
C12	p12	none	none_Myrmica_rubra	0	55.8664	12.3627	50	0.501887	soil	2012-09-20	Allerod_So	20	Galleria_mellonella	Metarhizium_brunneum	9	9	8	0	0	0	1	0	0	0	0	0	0	0	0	12.3846	NA	NA
C12	p12	none	none_Myrmica_rubra	0	55.8664	12.3627	50	0.501887	soil	2012-09-20	Allerod_So	20	Galleria_mellonella	Isaria_fumosorosea	9	9	8	0	0	0	1	0	0	0	0	0	0	0	0	12.3846	NA	NA
C12	p12	none	none_Myrmica_rubra	0	55.8664	12.3627	50	0.501887	soil	2012-09-20	Allerod_So	20	Galleria_mellonella	NA	9	9	8	0	0	0	1	0	0	0	0	0	0	0	0	12.3846	NA	NA
C12	p12	none	none_Myrmica_rubra	0	55.8664	12.3627	50	0.501887	soil	2012-09-20	Allerod_So	20	Galleria_mellonella	NA	9	9	8	0	0	0	1	0	0	0	0	0	0	0	0	12.3846	NA	NA
C12	p12	none	none_Myrmica_rubra	0	55.8664	12.3627	50	0.501887	soil	2012-09-20	Allerod_So	20	Galleria_mellonella	NA	9	9	8	0	0	0	1	0	0	0	0	0	0	0	0	12.3846	NA	NA
C12	p12	none	none_Myrmica_rubra	0	55.8664	12.3627	50	0.501887	soil	2012-09-20	Allerod_So	20	Galleria_mellonella	NA	9	9	8	0	0	0	1	0	0	0	0	0	0	0	0	12.3846	NA	NA
C12	p12	none	none_Myrmica_rubra	0	55.8664	12.3627	50	0.501887	soil	2012-09-20	Allerod_So	20	Galleria_mellonella	NA	9	9	8	0	0	0	1	0	0	0	0	0	0	0	0	12.3846	NA	NA
C12	p12	none	none_Myrmica_rubra	0	55.8664	12.3627	50	0.501887	soil	2012-09-20	Allerod_So	20	Galleria_mellonella	NA	9	9	8	0	0	0	1	0	0	0	0	0	0	0	0	12.3846	NA	NA
C12	p12	none	none_Myrmica_rubra	0	55.8664	12.3627	50	0.501887	soil	2012-09-20	Allerod_So	20	Galleria_mellonella	NA	9	9	8	0	0	0	1	0	0	0	0	0	0	0	0	12.3846	NA	NA
C12	p12	none	none_Myrmica_rubra	0	55.8664	12.3627	50	0.501887	soil	2012-09-20	Allerod_So	20	Galleria_mellonella	NA	9	9	8	0	0	0	1	0	0	0	0	0	0	0	0	12.3846	NA	NA
C12	p12	none	none_Myrmica_rubra	0	55.8664	12.3627	50	0.501887	soil	2012-09-20	Allerod_So	20	Galleria_mellonella	NA	9	9	8	0	0	0	1	0	0	0	0	0	0	0	0	12.3846	NA	NA
C12	p12	none	none_Myrmica_rubra	0	55.8664	12.3627	50	0.501887	soil	2012-09-20	Allerod_So	20	Galleria_mellonella	NA	9	9	8	0	0	0	1	0	0	0	0	0	0	0	0	12.3846	NA	NA
C12	p12	none	none_Myrmica_rubra	0	55.8664	12.3627	50	0.501887	soil	2012-09-20	Allerod_So	20	Galleria_mellonella	NA	9	9	8	0	0	0	1	0	0	0	0	0	0	0	0	12.3846	NA	NA
C13	p13	none	none_Myrmica_rubra	0	55.8664	12.3622	47	0.507431	black_soil	2012-09-21	Allerod_So	20	Galleria_mellonella	NA	4	0	0	0	0	0	0	0	0	0	4	0	0	0	0	8	NA	NA
C13	p13	none	none_Myrmica_rubra	0	55.8664	12.3622	47	0.507431	black_soil	2012-09-21	Allerod_So	20	Galleria_mellonella	NA	4	0	0	0	0	0	0	0	0	0	4	0	0	0	0	8	NA	NA
C13	p13	none	none_Myrmica_rubra	0	55.8664	12.3622	47	0.507431	black_soil	2012-09-21	Allerod_So	20	Galleria_mellonella	NA	4	0	0	0	0	0	0	0	0	0	4	0	0	0	0	8	NA	NA
C13	p13	none	none_Myrmica_rubra	0	55.8664	12.3622	47	0.507431	black_soil	2012-09-21	Allerod_So	20	Galleria_mellonella	NA	4	0	0	0	0	0	0	0	0	0	4	0	0	0	0	8	NA	NA
C13	p13	none	none_Myrmica_rubra	0	55.8664	12.3622	47	0.507431	black_soil	2012-09-21	Allerod_So	20	Galleria_mellonella	NA	4	0	0	0	0	0	0	0	0	0	4	0	0	0	0	8	NA	NA
C13	p13	none	none_Myrmica_rubra	0	55.8664	12.3622	47	0.507431	black_soil	2012-09-21	Allerod_So	20	Galleria_mellonella	NA	4	0	0	0	0	0	0	0	0	0	4	0	0	0	0	8	NA	NA
C13	p13	none	none_Myrmica_rubra	0	55.8664	12.3622	47	0.507431	black_soil	2012-09-21	Allerod_So	20	Galleria_mellonella	NA	4	0	0	0	0	0	0	0	0	0	4	0	0	0	0	8	NA	NA
C13	p13	none	none_Myrmica_rubra	0	55.8664	12.3622	47	0.507431	black_soil	2012-09-21	Allerod_So	20	Galleria_mellonella	NA	4	0	0	0	0	0	0	0	0	0	4	0	0	0	0	8	NA	NA
C13	p13	none	none_Myrmica_rubra	0	55.8664	12.3622	47	0.507431	black_soil	2012-09-21	Allerod_So	20	Galleria_mellonella	NA	4	0	0	0	0	0	0	0	0	0	4	0	0	0	0	8	NA	NA
C13	p13	none	none_Myrmica_rubra	0	55.8664	12.3622	47	0.507431	black_soil	2012-09-21	Allerod_So	20	Galleria_mellonella	NA	4	0	0	0	0	0	0	0	0	0	4	0	0	0	0	8	NA	NA
C13	p13	none	none_Myrmica_rubra	0	55.8664	12.3622	47	0.507431	black_soil	2012-09-21	Allerod_So	20	Galleria_mellonella	NA	4	0	0	0	0	0	0	0	0	0	4	0	0	0	0	8	NA	NA
C13	p13	none	none_Myrmica_rubra	0	55.8664	12.3622	47	0.507431	black_soil	2012-09-21	Allerod_So	20	Galleria_mellonella	NA	4	0	0	0	0	0	0	0	0	0	4	0	0	0	0	8	NA	NA
C13	p13	none	none_Myrmica_rubra	0	55.8664	12.3622	47	0.507431	black_soil	2012-09-21	Allerod_So	20	Galleria_mellonella	NA	4	0	0	0	0	0	0	0	0	0	4	0	0	0	0	8	NA	NA
C13	p13	none	none_Myrmica_rubra	0	55.8664	12.3622	47	0.507431	black_soil	2012-09-21	Allerod_So	20	Galleria_mellonella	NA	4	0	0	0	0	0	0	0	0	0	4	0	0	0	0	8	NA	NA
C13	p13	none	none_Myrmica_rubra	0	55.8664	12.3622	47	0.507431	black_soil	2012-09-21	Allerod_So	20	Galleria_mellonella	NA	4	0	0	0	0	0	0	0	0	0	4	0	0	0	0	8	NA	NA
C13	p13	none	none_Myrmica_rubra	0	55.8664	12.3622	47	0.507431	black_soil	2012-09-21	Allerod_So	20	Galleria_mellonella	NA	4	0	0	0	0	0	0	0	0	0	4	0	0	0	0	8	NA	NA
C13	p13	none	none_Myrmica_rubra	0	55.8664	12.3622	47	0.507431	black_soil	2012-09-21	Allerod_So	20	Galleria_mellonella	NA	4	0	0	0	0	0	0	0	0	0	4	0	0	0	0	8	NA	NA
C13	p13	none	none_Myrmica_rubra	0	55.8664	12.3622	47	0.507431	black_soil	2012-09-21	Allerod_So	20	Galleria_mellonella	NA	4	0	0	0	0	0	0	0	0	0	4	0	0	0	0	8	NA	NA
C13	p13	none	none_Myrmica_rubra	0	55.8664	12.3622	47	0.507431	black_soil	2012-09-21	Allerod_So	20	Galleria_mellonella	NA	4	0	0	0	0	0	0	0	0	0	4	0	0	0	0	8	NA	NA
C13	p13	none	none_Myrmica_rubra	0	55.8664	12.3622	47	0.507431	black_soil	2012-09-21	Allerod_So	20	Galleria_mellonella	NA	4	0	0	0	0	0	0	0	0	0	4	0	0	0	0	8	NA	NA
C14	p14	none	none_Myrmica_rubra	0	55.8664	12.3622	46	0.511887	black_soil	2012-09-21	Allerod_So	20	Galleria_mellonella	NA	1	0	0	0	0	0	0	0	0	0	1	0	0	0	0	7	NA	NA
C14	p14	none	none_Myrmica_rubra	0	55.8664	12.3622	46	0.511887	black_soil	2012-09-21	Allerod_So	20	Galleria_mellonella	NA	1	0	0	0	0	0	0	0	0	0	1	0	0	0	0	7	NA	NA
C14	p14	none	none_Myrmica_rubra	0	55.8664	12.3622	46	0.511887	black_soil	2012-09-21	Allerod_So	20	Galleria_mellonella	NA	1	0	0	0	0	0	0	0	0	0	1	0	0	0	0	7	NA	NA
C14	p14	none	none_Myrmica_rubra	0	55.8664	12.3622	46	0.511887	black_soil	2012-09-21	Allerod_So	20	Galleria_mellonella	NA	1	0	0	0	0	0	0	0	0	0	1	0	0	0	0	7	NA	NA
C14	p14	none	none_Myrmica_rubra	0	55.8664	12.3622	46	0.511887	black_soil	2012-09-21	Allerod_So	20	Galleria_mellonella	NA	1	0	0	0	0	0	0	0	0	0	1	0	0	0	0	7	NA	NA
C14	p14	none	none_Myrmica_rubra	0	55.8664	12.3622	46	0.511887	black_soil	2012-09-21	Allerod_So	20	Galleria_mellonella	NA	1	0	0	0	0	0	0	0	0	0	1	0	0	0	0	7	NA	NA
C14	p14	none	none_Myrmica_rubra	0	55.8664	12.3622	46	0.511887	black_soil	2012-09-21	Allerod_So	20	Galleria_mellonella	NA	1	0	0	0	0	0	0	0	0	0	1	0	0	0	0	7	NA	NA
C14	p14	none	none_Myrmica_rubra	0	55.8664	12.3622	46	0.511887	black_soil	2012-09-21	Allerod_So	20	Galleria_mellonella	NA	1	0	0	0	0	0	0	0	0	0	1	0	0	0	0	7	NA	NA
C14	p14	none	none_Myrmica_rubra	0	55.8664	12.3622	46	0.511887	black_soil	2012-09-21	Allerod_So	20	Galleria_mellonella	NA	1	0	0	0	0	0	0	0	0	0	1	0	0	0	0	7	NA	NA
C14	p14	none	none_Myrmica_rubra	0	55.8664	12.3622	46	0.511887	black_soil	2012-09-21	Allerod_So	20	Galleria_mellonella	NA	1	0	0	0	0	0	0	0	0	0	1	0	0	0	0	7	NA	NA
C14	p14	none	none_Myrmica_rubra	0	55.8664	12.3622	46	0.511887	black_soil	2012-09-21	Allerod_So	20	Galleria_mellonella	NA	1	0	0	0	0	0	0	0	0	0	1	0	0	0	0	7	NA	NA
C14	p14	none	none_Myrmica_rubra	0	55.8664	12.3622	46	0.511887	black_soil	2012-09-21	Allerod_So	20	Galleria_mellonella	NA	1	0	0	0	0	0	0	0	0	0	1	0	0	0	0	7	NA	NA
C14	p14	none	none_Myrmica_rubra	0	55.8664	12.3622	46	0.511887	black_soil	2012-09-21	Allerod_So	20	Galleria_mellonella	NA	1	0	0	0	0	0	0	0	0	0	1	0	0	0	0	7	NA	NA
C14	p14	none	none_Myrmica_rubra	0	55.8664	12.3622	46	0.511887	black_soil	2012-09-21	Allerod_So	20	Galleria_mellonella	NA	1	0	0	0	0	0	0	0	0	0	1	0	0	0	0	7	NA	NA
C14	p14	none	none_Myrmica_rubra	0	55.8664	12.3622	46	0.511887	black_soil	2012-09-21	Allerod_So	20	Galleria_mellonella	NA	1	0	0	0	0	0	0	0	0	0	1	0	0	0	0	7	NA	NA
C14	p14	none	none_Myrmica_rubra	0	55.8664	12.3622	46	0.511887	black_soil	2012-09-21	Allerod_So	20	Galleria_mellonella	NA	1	0	0	0	0	0	0	0	0	0	1	0	0	0	0	7	NA	NA
C14	p14	none	none_Myrmica_rubra	0	55.8664	12.3622	46	0.511887	black_soil	2012-09-21	Allerod_So	20	Galleria_mellonella	NA	1	0	0	0	0	0	0	0	0	0	1	0	0	0	0	7	NA	NA
C14	p14	none	none_Myrmica_rubra	0	55.8664	12.3622	46	0.511887	black_soil	2012-09-21	Allerod_So	20	Galleria_mellonella	NA	1	0	0	0	0	0	0	0	0	0	1	0	0	0	0	7	NA	NA
C14	p14	none	none_Myrmica_rubra	0	55.8664	12.3622	46	0.511887	black_soil	2012-09-21	Allerod_So	20	Galleria_mellonella	NA	1	0	0	0	0	0	0	0	0	0	1	0	0	0	0	7	NA	NA
C14	p14	none	none_Myrmica_rubra	0	55.8664	12.3622	46	0.511887	black_soil	2012-09-21	Allerod_So	20	Galleria_mellonella	NA	1	0	0	0	0	0	0	0	0	0	1	0	0	0	0	7	NA	NA
C16	p16	none	none_Myrmica_rubra	0	55.8666	12.3626	45	0.52272	NA	NA	Allerod_So	20	Galleria_mellonella	Metarhizium_brunneum	9	4	3	0	0	0	1	0	0	0	5	5	0	5	0	12.6667	cruise	Steinernema_sp.
C16	p16	none	none_Myrmica_rubra	0	55.8666	12.3626	45	0.52272	NA	NA	Allerod_So	20	Galleria_mellonella	Metarhizium_brunneum	9	4	3	0	0	0	1	0	0	0	5	5	0	5	0	12.6667	cruise	Steinernema_sp.
C16	p16	none	none_Myrmica_rubra	0	55.8666	12.3626	45	0.52272	NA	NA	Allerod_So	20	Galleria_mellonella	Metarhizium_brunneum	9	4	3	0	0	0	1	0	0	0	5	5	0	5	0	12.6667	cruise	Steinernema_sp.
C16	p16	none	none_Myrmica_rubra	0	55.8666	12.3626	45	0.52272	NA	NA	Allerod_So	20	Galleria_mellonella	Isaria_fumosorosea	9	4	3	0	0	0	1	0	0	0	5	5	0	5	0	12.6667	cruise	Steinernema_sp.
C16	p16	none	none_Myrmica_rubra	0	55.8666	12.3626	45	0.52272	NA	NA	Allerod_So	20	Galleria_mellonella	nematodes	9	4	3	0	0	0	1	0	0	0	5	5	0	5	0	12.6667	cruise	Steinernema_sp.
C16	p16	none	none_Myrmica_rubra	0	55.8666	12.3626	45	0.52272	NA	NA	Allerod_So	20	Galleria_mellonella	nematodes	9	4	3	0	0	0	1	0	0	0	5	5	0	5	0	12.6667	cruise	Steinernema_sp.
C16	p16	none	none_Myrmica_rubra	0	55.8666	12.3626	45	0.52272	NA	NA	Allerod_So	20	Galleria_mellonella	nematodes	9	4	3	0	0	0	1	0	0	0	5	5	0	5	0	12.6667	cruise	Steinernema_sp.
C16	p16	none	none_Myrmica_rubra	0	55.8666	12.3626	45	0.52272	NA	NA	Allerod_So	20	Galleria_mellonella	nematodes	9	4	3	0	0	0	1	0	0	0	5	5	0	5	0	12.6667	cruise	Steinernema_sp.
C16	p16	none	none_Myrmica_rubra	0	55.8666	12.3626	45	0.52272	NA	NA	Allerod_So	20	Galleria_mellonella	nematodes	9	4	3	0	0	0	1	0	0	0	5	5	0	5	0	12.6667	cruise	Steinernema_sp.
C16	p16	none	none_Myrmica_rubra	0	55.8666	12.3626	45	0.52272	NA	NA	Allerod_So	20	Galleria_mellonella	NA	9	4	3	0	0	0	1	0	0	0	5	5	0	5	0	12.6667	cruise	Steinernema_sp.
C16	p16	none	none_Myrmica_rubra	0	55.8666	12.3626	45	0.52272	NA	NA	Allerod_So	20	Galleria_mellonella	NA	9	4	3	0	0	0	1	0	0	0	5	5	0	5	0	12.6667	cruise	Steinernema_sp.
C16	p16	none	none_Myrmica_rubra	0	55.8666	12.3626	45	0.52272	NA	NA	Allerod_So	20	Galleria_mellonella	NA	9	4	3	0	0	0	1	0	0	0	5	5	0	5	0	12.6667	cruise	Steinernema_sp.
C16	p16	none	none_Myrmica_rubra	0	55.8666	12.3626	45	0.52272	NA	NA	Allerod_So	20	Galleria_mellonella	NA	9	4	3	0	0	0	1	0	0	0	5	5	0	5	0	12.6667	cruise	Steinernema_sp.
C16	p16	none	none_Myrmica_rubra	0	55.8666	12.3626	45	0.52272	NA	NA	Allerod_So	20	Galleria_mellonella	NA	9	4	3	0	0	0	1	0	0	0	5	5	0	5	0	12.6667	cruise	Steinernema_sp.
C16	p16	none	none_Myrmica_rubra	0	55.8666	12.3626	45	0.52272	NA	NA	Allerod_So	20	Galleria_mellonella	NA	9	4	3	0	0	0	1	0	0	0	5	5	0	5	0	12.6667	cruise	Steinernema_sp.
C16	p16	none	none_Myrmica_rubra	0	55.8666	12.3626	45	0.52272	NA	NA	Allerod_So	20	Galleria_mellonella	NA	9	4	3	0	0	0	1	0	0	0	5	5	0	5	0	12.6667	cruise	Steinernema_sp.
C16	p16	none	none_Myrmica_rubra	0	55.8666	12.3626	45	0.52272	NA	NA	Allerod_So	20	Galleria_mellonella	NA	9	4	3	0	0	0	1	0	0	0	5	5	0	5	0	12.6667	cruise	Steinernema_sp.
C16	p16	none	none_Myrmica_rubra	0	55.8666	12.3626	45	0.52272	NA	NA	Allerod_So	20	Galleria_mellonella	NA	9	4	3	0	0	0	1	0	0	0	5	5	0	5	0	12.6667	cruise	Steinernema_sp.
C16	p16	none	none_Myrmica_rubra	0	55.8666	12.3626	45	0.52272	NA	NA	Allerod_So	20	Galleria_mellonella	NA	9	4	3	0	0	0	1	0	0	0	5	5	0	5	0	12.6667	cruise	Steinernema_sp.
C16	p16	none	none_Myrmica_rubra	0	55.8666	12.3626	45	0.52272	NA	NA	Allerod_So	20	Galleria_mellonella	NA	9	4	3	0	0	0	1	0	0	0	5	5	0	5	0	12.6667	cruise	Steinernema_sp.
C18	p18	none	none_Myrmica_rubra	0	NA	NA	NA	NA	soil/sand	2012-09-20	Allerod_So	20	Galleria_mellonella	Beauveria_brongniartii	4	2	0	0	2	0	0	0	1	0	1	0	0	0	0	10.2667	NA	NA
C18	p18	none	none_Myrmica_rubra	0	NA	NA	NA	NA	soil/sand	2012-09-20	Allerod_So	20	Galleria_mellonella	Beauveria_brongniartii	4	2	0	0	2	0	0	0	1	0	1	0	0	0	0	10.2667	NA	NA
C18	p18	none	none_Myrmica_rubra	0	NA	NA	NA	NA	soil/sand	2012-09-20	Allerod_So	20	Galleria_mellonella	NA	4	2	0	0	2	0	0	0	1	0	1	0	0	0	0	10.2667	NA	NA
C18	p18	none	none_Myrmica_rubra	0	NA	NA	NA	NA	soil/sand	2012-09-20	Allerod_So	20	Galleria_mellonella	NA	4	2	0	0	2	0	0	0	1	0	1	0	0	0	0	10.2667	NA	NA
C18	p18	none	none_Myrmica_rubra	0	NA	NA	NA	NA	soil/sand	2012-09-20	Allerod_So	20	Galleria_mellonella	NA	4	2	0	0	2	0	0	0	1	0	1	0	0	0	0	10.2667	NA	NA
C18	p18	none	none_Myrmica_rubra	0	NA	NA	NA	NA	soil/sand	2012-09-20	Allerod_So	20	Galleria_mellonella	NA	4	2	0	0	2	0	0	0	1	0	1	0	0	0	0	10.2667	NA	NA
C18	p18	none	none_Myrmica_rubra	0	NA	NA	NA	NA	soil/sand	2012-09-20	Allerod_So	20	Galleria_mellonella	NA	4	2	0	0	2	0	0	0	1	0	1	0	0	0	0	10.2667	NA	NA
C18	p18	none	none_Myrmica_rubra	0	NA	NA	NA	NA	soil/sand	2012-09-20	Allerod_So	20	Galleria_mellonella	NA	4	2	0	0	2	0	0	0	1	0	1	0	0	0	0	10.2667	NA	NA
C18	p18	none	none_Myrmica_rubra	0	NA	NA	NA	NA	soil/sand	2012-09-20	Allerod_So	20	Galleria_mellonella	NA	4	2	0	0	2	0	0	0	1	0	1	0	0	0	0	10.2667	NA	NA
C18	p18	none	none_Myrmica_rubra	0	NA	NA	NA	NA	soil/sand	2012-09-20	Allerod_So	20	Galleria_mellonella	NA	4	2	0	0	2	0	0	0	1	0	1	0	0	0	0	10.2667	NA	NA
C18	p18	none	none_Myrmica_rubra	0	NA	NA	NA	NA	soil/sand	2012-09-20	Allerod_So	20	Galleria_mellonella	NA	4	2	0	0	2	0	0	0	1	0	1	0	0	0	0	10.2667	NA	NA
C18	p18	none	none_Myrmica_rubra	0	NA	NA	NA	NA	soil/sand	2012-09-20	Allerod_So	20	Galleria_mellonella	NA	4	2	0	0	2	0	0	0	1	0	1	0	0	0	0	10.2667	NA	NA
C18	p18	none	none_Myrmica_rubra	0	NA	NA	NA	NA	soil/sand	2012-09-20	Allerod_So	20	Galleria_mellonella	NA	4	2	0	0	2	0	0	0	1	0	1	0	0	0	0	10.2667	NA	NA
C18	p18	none	none_Myrmica_rubra	0	NA	NA	NA	NA	soil/sand	2012-09-20	Allerod_So	20	Galleria_mellonella	NA	4	2	0	0	2	0	0	0	1	0	1	0	0	0	0	10.2667	NA	NA
C18	p18	none	none_Myrmica_rubra	0	NA	NA	NA	NA	soil/sand	2012-09-20	Allerod_So	20	Galleria_mellonella	NA	4	2	0	0	2	0	0	0	1	0	1	0	0	0	0	10.2667	NA	NA
C18	p18	none	none_Myrmica_rubra	0	NA	NA	NA	NA	soil/sand	2012-09-20	Allerod_So	20	Galleria_mellonella	NA	4	2	0	0	2	0	0	0	1	0	1	0	0	0	0	10.2667	NA	NA
C18	p18	none	none_Myrmica_rubra	0	NA	NA	NA	NA	soil/sand	2012-09-20	Allerod_So	20	Galleria_mellonella	NA	4	2	0	0	2	0	0	0	1	0	1	0	0	0	0	10.2667	NA	NA
C18	p18	none	none_Myrmica_rubra	0	NA	NA	NA	NA	soil/sand	2012-09-20	Allerod_So	20	Galleria_mellonella	NA	4	2	0	0	2	0	0	0	1	0	1	0	0	0	0	10.2667	NA	NA
C18	p18	none	none_Myrmica_rubra	0	NA	NA	NA	NA	soil/sand	2012-09-20	Allerod_So	20	Galleria_mellonella	NA	4	2	0	0	2	0	0	0	1	0	1	0	0	0	0	10.2667	NA	NA
C18	p18	none	none_Myrmica_rubra	0	NA	NA	NA	NA	soil/sand	2012-09-20	Allerod_So	20	Galleria_mellonella	NA	4	2	0	0	2	0	0	0	1	0	1	0	0	0	0	10.2667	NA	NA
C19	p19	none	none_Myrmica_rubra	0	55.8666	12.3627	47	0.528831	soil/sand	2012-09-18	Allerod_So	20	Galleria_mellonella	Metarhizium_brunneum	8	6	5	0	0	0	1	0	1	0	1	0	0	0	0	11.3077	NA	NA
C19	p19	none	none_Myrmica_rubra	0	55.8666	12.3627	47	0.528831	soil/sand	2012-09-18	Allerod_So	20	Galleria_mellonella	Metarhizium_brunneum	8	6	5	0	0	0	1	0	1	0	1	0	0	0	0	11.3077	NA	NA
C19	p19	none	none_Myrmica_rubra	0	55.8666	12.3627	47	0.528831	soil/sand	2012-09-18	Allerod_So	20	Galleria_mellonella	Metarhizium_brunneum	8	6	5	0	0	0	1	0	1	0	1	0	0	0	0	11.3077	NA	NA
C19	p19	none	none_Myrmica_rubra	0	55.8666	12.3627	47	0.528831	soil/sand	2012-09-18	Allerod_So	20	Galleria_mellonella	Metarhizium_brunneum	8	6	5	0	0	0	1	0	1	0	1	0	0	0	0	11.3077	NA	NA
C19	p19	none	none_Myrmica_rubra	0	55.8666	12.3627	47	0.528831	soil/sand	2012-09-18	Allerod_So	20	Galleria_mellonella	Metarhizium_brunneum	8	6	5	0	0	0	1	0	1	0	1	0	0	0	0	11.3077	NA	NA
C19	p19	none	none_Myrmica_rubra	0	55.8666	12.3627	47	0.528831	soil/sand	2012-09-18	Allerod_So	20	Galleria_mellonella	Isaria_fumosorosea	8	6	5	0	0	0	1	0	1	0	1	0	0	0	0	11.3077	NA	NA
C19	p19	none	none_Myrmica_rubra	0	55.8666	12.3627	47	0.528831	soil/sand	2012-09-18	Allerod_So	20	Galleria_mellonella	NA	8	6	5	0	0	0	1	0	1	0	1	0	0	0	0	11.3077	NA	NA
C19	p19	none	none_Myrmica_rubra	0	55.8666	12.3627	47	0.528831	soil/sand	2012-09-18	Allerod_So	20	Galleria_mellonella	NA	8	6	5	0	0	0	1	0	1	0	1	0	0	0	0	11.3077	NA	NA
C19	p19	none	none_Myrmica_rubra	0	55.8666	12.3627	47	0.528831	soil/sand	2012-09-18	Allerod_So	20	Galleria_mellonella	NA	8	6	5	0	0	0	1	0	1	0	1	0	0	0	0	11.3077	NA	NA
C19	p19	none	none_Myrmica_rubra	0	55.8666	12.3627	47	0.528831	soil/sand	2012-09-18	Allerod_So	20	Galleria_mellonella	NA	8	6	5	0	0	0	1	0	1	0	1	0	0	0	0	11.3077	NA	NA
C19	p19	none	none_Myrmica_rubra	0	55.8666	12.3627	47	0.528831	soil/sand	2012-09-18	Allerod_So	20	Galleria_mellonella	NA	8	6	5	0	0	0	1	0	1	0	1	0	0	0	0	11.3077	NA	NA
C19	p19	none	none_Myrmica_rubra	0	55.8666	12.3627	47	0.528831	soil/sand	2012-09-18	Allerod_So	20	Galleria_mellonella	NA	8	6	5	0	0	0	1	0	1	0	1	0	0	0	0	11.3077	NA	NA
C19	p19	none	none_Myrmica_rubra	0	55.8666	12.3627	47	0.528831	soil/sand	2012-09-18	Allerod_So	20	Galleria_mellonella	NA	8	6	5	0	0	0	1	0	1	0	1	0	0	0	0	11.3077	NA	NA
C19	p19	none	none_Myrmica_rubra	0	55.8666	12.3627	47	0.528831	soil/sand	2012-09-18	Allerod_So	20	Galleria_mellonella	NA	8	6	5	0	0	0	1	0	1	0	1	0	0	0	0	11.3077	NA	NA
C19	p19	none	none_Myrmica_rubra	0	55.8666	12.3627	47	0.528831	soil/sand	2012-09-18	Allerod_So	20	Galleria_mellonella	NA	8	6	5	0	0	0	1	0	1	0	1	0	0	0	0	11.3077	NA	NA
C19	p19	none	none_Myrmica_rubra	0	55.8666	12.3627	47	0.528831	soil/sand	2012-09-18	Allerod_So	20	Galleria_mellonella	NA	8	6	5	0	0	0	1	0	1	0	1	0	0	0	0	11.3077	NA	NA
C19	p19	none	none_Myrmica_rubra	0	55.8666	12.3627	47	0.528831	soil/sand	2012-09-18	Allerod_So	20	Galleria_mellonella	NA	8	6	5	0	0	0	1	0	1	0	1	0	0	0	0	11.3077	NA	NA
C19	p19	none	none_Myrmica_rubra	0	55.8666	12.3627	47	0.528831	soil/sand	2012-09-18	Allerod_So	20	Galleria_mellonella	NA	8	6	5	0	0	0	1	0	1	0	1	0	0	0	0	11.3077	NA	NA
C19	p19	none	none_Myrmica_rubra	0	55.8666	12.3627	47	0.528831	soil/sand	2012-09-18	Allerod_So	20	Galleria_mellonella	NA	8	6	5	0	0	0	1	0	1	0	1	0	0	0	0	11.3077	NA	NA
C19	p19	none	none_Myrmica_rubra	0	55.8666	12.3627	47	0.528831	soil/sand	2012-09-18	Allerod_So	20	Galleria_mellonella	NA	8	6	5	0	0	0	1	0	1	0	1	0	0	0	0	11.3077	NA	NA
C20	p20	none	none_Myrmica_rubra	0	55.8666	12.3627	39	0.532905	soil	2012-09-20	Allerod_So	20	Galleria_mellonella	Isaria_fumosorosea	5	4	0	0	0	0	4	0	0	0	1	0	0	0	0	12.7273	NA	NA
C20	p20	none	none_Myrmica_rubra	0	55.8666	12.3627	39	0.532905	soil	2012-09-20	Allerod_So	20	Galleria_mellonella	Isaria_fumosorosea	5	4	0	0	0	0	4	0	0	0	1	0	0	0	0	12.7273	NA	NA
C20	p20	none	none_Myrmica_rubra	0	55.8666	12.3627	39	0.532905	soil	2012-09-20	Allerod_So	20	Galleria_mellonella	Isaria_fumosorosea	5	4	0	0	0	0	4	0	0	0	1	0	0	0	0	12.7273	NA	NA
C20	p20	none	none_Myrmica_rubra	0	55.8666	12.3627	39	0.532905	soil	2012-09-20	Allerod_So	20	Galleria_mellonella	Isaria_fumosorosea	5	4	0	0	0	0	4	0	0	0	1	0	0	0	0	12.7273	NA	NA
C20	p20	none	none_Myrmica_rubra	0	55.8666	12.3627	39	0.532905	soil	2012-09-20	Allerod_So	20	Galleria_mellonella	NA	5	4	0	0	0	0	4	0	0	0	1	0	0	0	0	12.7273	NA	NA
C20	p20	none	none_Myrmica_rubra	0	55.8666	12.3627	39	0.532905	soil	2012-09-20	Allerod_So	20	Galleria_mellonella	NA	5	4	0	0	0	0	4	0	0	0	1	0	0	0	0	12.7273	NA	NA
C20	p20	none	none_Myrmica_rubra	0	55.8666	12.3627	39	0.532905	soil	2012-09-20	Allerod_So	20	Galleria_mellonella	NA	5	4	0	0	0	0	4	0	0	0	1	0	0	0	0	12.7273	NA	NA
C20	p20	none	none_Myrmica_rubra	0	55.8666	12.3627	39	0.532905	soil	2012-09-20	Allerod_So	20	Galleria_mellonella	NA	5	4	0	0	0	0	4	0	0	0	1	0	0	0	0	12.7273	NA	NA
C20	p20	none	none_Myrmica_rubra	0	55.8666	12.3627	39	0.532905	soil	2012-09-20	Allerod_So	20	Galleria_mellonella	NA	5	4	0	0	0	0	4	0	0	0	1	0	0	0	0	12.7273	NA	NA
C20	p20	none	none_Myrmica_rubra	0	55.8666	12.3627	39	0.532905	soil	2012-09-20	Allerod_So	20	Galleria_mellonella	NA	5	4	0	0	0	0	4	0	0	0	1	0	0	0	0	12.7273	NA	NA
C20	p20	none	none_Myrmica_rubra	0	55.8666	12.3627	39	0.532905	soil	2012-09-20	Allerod_So	20	Galleria_mellonella	NA	5	4	0	0	0	0	4	0	0	0	1	0	0	0	0	12.7273	NA	NA
C20	p20	none	none_Myrmica_rubra	0	55.8666	12.3627	39	0.532905	soil	2012-09-20	Allerod_So	20	Galleria_mellonella	NA	5	4	0	0	0	0	4	0	0	0	1	0	0	0	0	12.7273	NA	NA
C20	p20	none	none_Myrmica_rubra	0	55.8666	12.3627	39	0.532905	soil	2012-09-20	Allerod_So	20	Galleria_mellonella	NA	5	4	0	0	0	0	4	0	0	0	1	0	0	0	0	12.7273	NA	NA
C20	p20	none	none_Myrmica_rubra	0	55.8666	12.3627	39	0.532905	soil	2012-09-20	Allerod_So	20	Galleria_mellonella	NA	5	4	0	0	0	0	4	0	0	0	1	0	0	0	0	12.7273	NA	NA
C20	p20	none	none_Myrmica_rubra	0	55.8666	12.3627	39	0.532905	soil	2012-09-20	Allerod_So	20	Galleria_mellonella	NA	5	4	0	0	0	0	4	0	0	0	1	0	0	0	0	12.7273	NA	NA
C20	p20	none	none_Myrmica_rubra	0	55.8666	12.3627	39	0.532905	soil	2012-09-20	Allerod_So	20	Galleria_mellonella	NA	5	4	0	0	0	0	4	0	0	0	1	0	0	0	0	12.7273	NA	NA
C20	p20	none	none_Myrmica_rubra	0	55.8666	12.3627	39	0.532905	soil	2012-09-20	Allerod_So	20	Galleria_mellonella	NA	5	4	0	0	0	0	4	0	0	0	1	0	0	0	0	12.7273	NA	NA
C20	p20	none	none_Myrmica_rubra	0	55.8666	12.3627	39	0.532905	soil	2012-09-20	Allerod_So	20	Galleria_mellonella	NA	5	4	0	0	0	0	4	0	0	0	1	0	0	0	0	12.7273	NA	NA
C20	p20	none	none_Myrmica_rubra	0	55.8666	12.3627	39	0.532905	soil	2012-09-20	Allerod_So	20	Galleria_mellonella	NA	5	4	0	0	0	0	4	0	0	0	1	0	0	0	0	12.7273	NA	NA
C20	p20	none	none_Myrmica_rubra	0	55.8666	12.3627	39	0.532905	soil	2012-09-20	Allerod_So	20	Galleria_mellonella	NA	5	4	0	0	0	0	4	0	0	0	1	0	0	0	0	12.7273	NA	NA
C21	p21	none	none_Myrmica_rubra	0	55.8666	12.3629	47	0.536123	soil/sand	2012-09-18	Allerod_So	20	Galleria_mellonella	Metarhizium_brunneum	5	2	2	0	0	0	0	0	0	0	3	3	0	3	0	11.5	cruise	Steinernema_sp.
C21	p21	none	none_Myrmica_rubra	0	55.8666	12.3629	47	0.536123	soil/sand	2012-09-18	Allerod_So	20	Galleria_mellonella	Metarhizium_brunneum	5	2	2	0	0	0	0	0	0	0	3	3	0	3	0	11.5	cruise	Steinernema_sp.
C21	p21	none	none_Myrmica_rubra	0	55.8666	12.3629	47	0.536123	soil/sand	2012-09-18	Allerod_So	20	Galleria_mellonella	nematodes	5	2	2	0	0	0	0	0	0	0	3	3	0	3	0	11.5	cruise	Steinernema_sp.
C21	p21	none	none_Myrmica_rubra	0	55.8666	12.3629	47	0.536123	soil/sand	2012-09-18	Allerod_So	20	Galleria_mellonella	nematodes	5	2	2	0	0	0	0	0	0	0	3	3	0	3	0	11.5	cruise	Steinernema_sp.
C21	p21	none	none_Myrmica_rubra	0	55.8666	12.3629	47	0.536123	soil/sand	2012-09-18	Allerod_So	20	Galleria_mellonella	nematodes	5	2	2	0	0	0	0	0	0	0	3	3	0	3	0	11.5	cruise	Steinernema_sp.
C21	p21	none	none_Myrmica_rubra	0	55.8666	12.3629	47	0.536123	soil/sand	2012-09-18	Allerod_So	20	Galleria_mellonella	NA	5	2	2	0	0	0	0	0	0	0	3	3	0	3	0	11.5	cruise	Steinernema_sp.
C21	p21	none	none_Myrmica_rubra	0	55.8666	12.3629	47	0.536123	soil/sand	2012-09-18	Allerod_So	20	Galleria_mellonella	NA	5	2	2	0	0	0	0	0	0	0	3	3	0	3	0	11.5	cruise	Steinernema_sp.
C21	p21	none	none_Myrmica_rubra	0	55.8666	12.3629	47	0.536123	soil/sand	2012-09-18	Allerod_So	20	Galleria_mellonella	NA	5	2	2	0	0	0	0	0	0	0	3	3	0	3	0	11.5	cruise	Steinernema_sp.
C21	p21	none	none_Myrmica_rubra	0	55.8666	12.3629	47	0.536123	soil/sand	2012-09-18	Allerod_So	20	Galleria_mellonella	NA	5	2	2	0	0	0	0	0	0	0	3	3	0	3	0	11.5	cruise	Steinernema_sp.
C21	p21	none	none_Myrmica_rubra	0	55.8666	12.3629	47	0.536123	soil/sand	2012-09-18	Allerod_So	20	Galleria_mellonella	NA	5	2	2	0	0	0	0	0	0	0	3	3	0	3	0	11.5	cruise	Steinernema_sp.
C21	p21	none	none_Myrmica_rubra	0	55.8666	12.3629	47	0.536123	soil/sand	2012-09-18	Allerod_So	20	Galleria_mellonella	NA	5	2	2	0	0	0	0	0	0	0	3	3	0	3	0	11.5	cruise	Steinernema_sp.
C21	p21	none	none_Myrmica_rubra	0	55.8666	12.3629	47	0.536123	soil/sand	2012-09-18	Allerod_So	20	Galleria_mellonella	NA	5	2	2	0	0	0	0	0	0	0	3	3	0	3	0	11.5	cruise	Steinernema_sp.
C21	p21	none	none_Myrmica_rubra	0	55.8666	12.3629	47	0.536123	soil/sand	2012-09-18	Allerod_So	20	Galleria_mellonella	NA	5	2	2	0	0	0	0	0	0	0	3	3	0	3	0	11.5	cruise	Steinernema_sp.
C21	p21	none	none_Myrmica_rubra	0	55.8666	12.3629	47	0.536123	soil/sand	2012-09-18	Allerod_So	20	Galleria_mellonella	NA	5	2	2	0	0	0	0	0	0	0	3	3	0	3	0	11.5	cruise	Steinernema_sp.
C21	p21	none	none_Myrmica_rubra	0	55.8666	12.3629	47	0.536123	soil/sand	2012-09-18	Allerod_So	20	Galleria_mellonella	NA	5	2	2	0	0	0	0	0	0	0	3	3	0	3	0	11.5	cruise	Steinernema_sp.
C21	p21	none	none_Myrmica_rubra	0	55.8666	12.3629	47	0.536123	soil/sand	2012-09-18	Allerod_So	20	Galleria_mellonella	NA	5	2	2	0	0	0	0	0	0	0	3	3	0	3	0	11.5	cruise	Steinernema_sp.
C21	p21	none	none_Myrmica_rubra	0	55.8666	12.3629	47	0.536123	soil/sand	2012-09-18	Allerod_So	20	Galleria_mellonella	NA	5	2	2	0	0	0	0	0	0	0	3	3	0	3	0	11.5	cruise	Steinernema_sp.
C21	p21	none	none_Myrmica_rubra	0	55.8666	12.3629	47	0.536123	soil/sand	2012-09-18	Allerod_So	20	Galleria_mellonella	NA	5	2	2	0	0	0	0	0	0	0	3	3	0	3	0	11.5	cruise	Steinernema_sp.
C21	p21	none	none_Myrmica_rubra	0	55.8666	12.3629	47	0.536123	soil/sand	2012-09-18	Allerod_So	20	Galleria_mellonella	NA	5	2	2	0	0	0	0	0	0	0	3	3	0	3	0	11.5	cruise	Steinernema_sp.
C21	p21	none	none_Myrmica_rubra	0	55.8666	12.3629	47	0.536123	soil/sand	2012-09-18	Allerod_So	20	Galleria_mellonella	NA	5	2	2	0	0	0	0	0	0	0	3	3	0	3	0	11.5	cruise	Steinernema_sp.
C22	p22	none	none_Myrmica_rubra	0	55.8198	12.297	27	0.574525	soil	2012-09-18	Nymollevej	20	Galleria_mellonella	Metarhizium_brunneum	2	1	1	0	0	0	0	0	0	0	1	0	0	0	0	12.9231	NA	NA
C22	p22	none	none_Myrmica_rubra	0	55.8198	12.297	27	0.574525	soil	2012-09-18	Nymollevej	20	Galleria_mellonella	NA	2	1	1	0	0	0	0	0	0	0	1	0	0	0	0	12.9231	NA	NA
C22	p22	none	none_Myrmica_rubra	0	55.8198	12.297	27	0.574525	soil	2012-09-18	Nymollevej	20	Galleria_mellonella	NA	2	1	1	0	0	0	0	0	0	0	1	0	0	0	0	12.9231	NA	NA
C22	p22	none	none_Myrmica_rubra	0	55.8198	12.297	27	0.574525	soil	2012-09-18	Nymollevej	20	Galleria_mellonella	NA	2	1	1	0	0	0	0	0	0	0	1	0	0	0	0	12.9231	NA	NA
C22	p22	none	none_Myrmica_rubra	0	55.8198	12.297	27	0.574525	soil	2012-09-18	Nymollevej	20	Galleria_mellonella	NA	2	1	1	0	0	0	0	0	0	0	1	0	0	0	0	12.9231	NA	NA
C22	p22	none	none_Myrmica_rubra	0	55.8198	12.297	27	0.574525	soil	2012-09-18	Nymollevej	20	Galleria_mellonella	NA	2	1	1	0	0	0	0	0	0	0	1	0	0	0	0	12.9231	NA	NA
C22	p22	none	none_Myrmica_rubra	0	55.8198	12.297	27	0.574525	soil	2012-09-18	Nymollevej	20	Galleria_mellonella	NA	2	1	1	0	0	0	0	0	0	0	1	0	0	0	0	12.9231	NA	NA
C22	p22	none	none_Myrmica_rubra	0	55.8198	12.297	27	0.574525	soil	2012-09-18	Nymollevej	20	Galleria_mellonella	NA	2	1	1	0	0	0	0	0	0	0	1	0	0	0	0	12.9231	NA	NA
C22	p22	none	none_Myrmica_rubra	0	55.8198	12.297	27	0.574525	soil	2012-09-18	Nymollevej	20	Galleria_mellonella	NA	2	1	1	0	0	0	0	0	0	0	1	0	0	0	0	12.9231	NA	NA
C22	p22	none	none_Myrmica_rubra	0	55.8198	12.297	27	0.574525	soil	2012-09-18	Nymollevej	20	Galleria_mellonella	NA	2	1	1	0	0	0	0	0	0	0	1	0	0	0	0	12.9231	NA	NA
C22	p22	none	none_Myrmica_rubra	0	55.8198	12.297	27	0.574525	soil	2012-09-18	Nymollevej	20	Galleria_mellonella	NA	2	1	1	0	0	0	0	0	0	0	1	0	0	0	0	12.9231	NA	NA
C22	p22	none	none_Myrmica_rubra	0	55.8198	12.297	27	0.574525	soil	2012-09-18	Nymollevej	20	Galleria_mellonella	NA	2	1	1	0	0	0	0	0	0	0	1	0	0	0	0	12.9231	NA	NA
C22	p22	none	none_Myrmica_rubra	0	55.8198	12.297	27	0.574525	soil	2012-09-18	Nymollevej	20	Galleria_mellonella	NA	2	1	1	0	0	0	0	0	0	0	1	0	0	0	0	12.9231	NA	NA
C22	p22	none	none_Myrmica_rubra	0	55.8198	12.297	27	0.574525	soil	2012-09-18	Nymollevej	20	Galleria_mellonella	NA	2	1	1	0	0	0	0	0	0	0	1	0	0	0	0	12.9231	NA	NA
C22	p22	none	none_Myrmica_rubra	0	55.8198	12.297	27	0.574525	soil	2012-09-18	Nymollevej	20	Galleria_mellonella	NA	2	1	1	0	0	0	0	0	0	0	1	0	0	0	0	12.9231	NA	NA
C22	p22	none	none_Myrmica_rubra	0	55.8198	12.297	27	0.574525	soil	2012-09-18	Nymollevej	20	Galleria_mellonella	NA	2	1	1	0	0	0	0	0	0	0	1	0	0	0	0	12.9231	NA	NA
C22	p22	none	none_Myrmica_rubra	0	55.8198	12.297	27	0.574525	soil	2012-09-18	Nymollevej	20	Galleria_mellonella	NA	2	1	1	0	0	0	0	0	0	0	1	0	0	0	0	12.9231	NA	NA
C22	p22	none	none_Myrmica_rubra	0	55.8198	12.297	27	0.574525	soil	2012-09-18	Nymollevej	20	Galleria_mellonella	NA	2	1	1	0	0	0	0	0	0	0	1	0	0	0	0	12.9231	NA	NA
C22	p22	none	none_Myrmica_rubra	0	55.8198	12.297	27	0.574525	soil	2012-09-18	Nymollevej	20	Galleria_mellonella	NA	2	1	1	0	0	0	0	0	0	0	1	0	0	0	0	12.9231	NA	NA
C22	p22	none	none_Myrmica_rubra	0	55.8198	12.297	27	0.574525	soil	2012-09-18	Nymollevej	20	Galleria_mellonella	NA	2	1	1	0	0	0	0	0	0	0	1	0	0	0	0	12.9231	NA	NA
C23	p23	none	none_Myrmica_rubra	0	55.8198	12.2971	19	0.586481	soil/sand	2012-09-18	Nymollevej	20	Galleria_mellonella	Isaria_fumosorosea	5	1	0	0	0	0	1	0	0	0	4	4	0	4	0	12.6	cruise	Steinernema_sp.
C23	p23	none	none_Myrmica_rubra	0	55.8198	12.2971	19	0.586481	soil/sand	2012-09-18	Nymollevej	20	Galleria_mellonella	nematodes	5	1	0	0	0	0	1	0	0	0	4	4	0	4	0	12.6	cruise	Steinernema_sp.
C23	p23	none	none_Myrmica_rubra	0	55.8198	12.2971	19	0.586481	soil/sand	2012-09-18	Nymollevej	20	Galleria_mellonella	nematodes	5	1	0	0	0	0	1	0	0	0	4	4	0	4	0	12.6	cruise	Steinernema_sp.
C23	p23	none	none_Myrmica_rubra	0	55.8198	12.2971	19	0.586481	soil/sand	2012-09-18	Nymollevej	20	Galleria_mellonella	nematodes	5	1	0	0	0	0	1	0	0	0	4	4	0	4	0	12.6	cruise	Steinernema_sp.
C23	p23	none	none_Myrmica_rubra	0	55.8198	12.2971	19	0.586481	soil/sand	2012-09-18	Nymollevej	20	Galleria_mellonella	nematodes	5	1	0	0	0	0	1	0	0	0	4	4	0	4	0	12.6	cruise	Steinernema_sp.
C23	p23	none	none_Myrmica_rubra	0	55.8198	12.2971	19	0.586481	soil/sand	2012-09-18	Nymollevej	20	Galleria_mellonella	NA	5	1	0	0	0	0	1	0	0	0	4	4	0	4	0	12.6	cruise	Steinernema_sp.
C23	p23	none	none_Myrmica_rubra	0	55.8198	12.2971	19	0.586481	soil/sand	2012-09-18	Nymollevej	20	Galleria_mellonella	NA	5	1	0	0	0	0	1	0	0	0	4	4	0	4	0	12.6	cruise	Steinernema_sp.
C23	p23	none	none_Myrmica_rubra	0	55.8198	12.2971	19	0.586481	soil/sand	2012-09-18	Nymollevej	20	Galleria_mellonella	NA	5	1	0	0	0	0	1	0	0	0	4	4	0	4	0	12.6	cruise	Steinernema_sp.
C23	p23	none	none_Myrmica_rubra	0	55.8198	12.2971	19	0.586481	soil/sand	2012-09-18	Nymollevej	20	Galleria_mellonella	NA	5	1	0	0	0	0	1	0	0	0	4	4	0	4	0	12.6	cruise	Steinernema_sp.
C23	p23	none	none_Myrmica_rubra	0	55.8198	12.2971	19	0.586481	soil/sand	2012-09-18	Nymollevej	20	Galleria_mellonella	NA	5	1	0	0	0	0	1	0	0	0	4	4	0	4	0	12.6	cruise	Steinernema_sp.
C23	p23	none	none_Myrmica_rubra	0	55.8198	12.2971	19	0.586481	soil/sand	2012-09-18	Nymollevej	20	Galleria_mellonella	NA	5	1	0	0	0	0	1	0	0	0	4	4	0	4	0	12.6	cruise	Steinernema_sp.
C23	p23	none	none_Myrmica_rubra	0	55.8198	12.2971	19	0.586481	soil/sand	2012-09-18	Nymollevej	20	Galleria_mellonella	NA	5	1	0	0	0	0	1	0	0	0	4	4	0	4	0	12.6	cruise	Steinernema_sp.
C23	p23	none	none_Myrmica_rubra	0	55.8198	12.2971	19	0.586481	soil/sand	2012-09-18	Nymollevej	20	Galleria_mellonella	NA	5	1	0	0	0	0	1	0	0	0	4	4	0	4	0	12.6	cruise	Steinernema_sp.
C23	p23	none	none_Myrmica_rubra	0	55.8198	12.2971	19	0.586481	soil/sand	2012-09-18	Nymollevej	20	Galleria_mellonella	NA	5	1	0	0	0	0	1	0	0	0	4	4	0	4	0	12.6	cruise	Steinernema_sp.
C23	p23	none	none_Myrmica_rubra	0	55.8198	12.2971	19	0.586481	soil/sand	2012-09-18	Nymollevej	20	Galleria_mellonella	NA	5	1	0	0	0	0	1	0	0	0	4	4	0	4	0	12.6	cruise	Steinernema_sp.
C23	p23	none	none_Myrmica_rubra	0	55.8198	12.2971	19	0.586481	soil/sand	2012-09-18	Nymollevej	20	Galleria_mellonella	NA	5	1	0	0	0	0	1	0	0	0	4	4	0	4	0	12.6	cruise	Steinernema_sp.
C23	p23	none	none_Myrmica_rubra	0	55.8198	12.2971	19	0.586481	soil/sand	2012-09-18	Nymollevej	20	Galleria_mellonella	NA	5	1	0	0	0	0	1	0	0	0	4	4	0	4	0	12.6	cruise	Steinernema_sp.
C23	p23	none	none_Myrmica_rubra	0	55.8198	12.2971	19	0.586481	soil/sand	2012-09-18	Nymollevej	20	Galleria_mellonella	NA	5	1	0	0	0	0	1	0	0	0	4	4	0	4	0	12.6	cruise	Steinernema_sp.
C23	p23	none	none_Myrmica_rubra	0	55.8198	12.2971	19	0.586481	soil/sand	2012-09-18	Nymollevej	20	Galleria_mellonella	NA	5	1	0	0	0	0	1	0	0	0	4	4	0	4	0	12.6	cruise	Steinernema_sp.
C23	p23	none	none_Myrmica_rubra	0	55.8198	12.2971	19	0.586481	soil/sand	2012-09-18	Nymollevej	20	Galleria_mellonella	NA	5	1	0	0	0	0	1	0	0	0	4	4	0	4	0	12.6	cruise	Steinernema_sp.
C24	p24	none	none_Myrmica_rubra	0	55.8195	12.297	29	0.589306	soil/sand	2012-09-18	Nymollevej	20	Galleria_mellonella	Metarhizium_brunneum	2	1	1	0	0	0	0	0	0	0	1	0	0	0	0	11.375	NA	NA
C24	p24	none	none_Myrmica_rubra	0	55.8195	12.297	29	0.589306	soil/sand	2012-09-18	Nymollevej	20	Galleria_mellonella	NA	2	1	1	0	0	0	0	0	0	0	1	0	0	0	0	11.375	NA	NA
C24	p24	none	none_Myrmica_rubra	0	55.8195	12.297	29	0.589306	soil/sand	2012-09-18	Nymollevej	20	Galleria_mellonella	NA	2	1	1	0	0	0	0	0	0	0	1	0	0	0	0	11.375	NA	NA
C24	p24	none	none_Myrmica_rubra	0	55.8195	12.297	29	0.589306	soil/sand	2012-09-18	Nymollevej	20	Galleria_mellonella	NA	2	1	1	0	0	0	0	0	0	0	1	0	0	0	0	11.375	NA	NA
C24	p24	none	none_Myrmica_rubra	0	55.8195	12.297	29	0.589306	soil/sand	2012-09-18	Nymollevej	20	Galleria_mellonella	NA	2	1	1	0	0	0	0	0	0	0	1	0	0	0	0	11.375	NA	NA
C24	p24	none	none_Myrmica_rubra	0	55.8195	12.297	29	0.589306	soil/sand	2012-09-18	Nymollevej	20	Galleria_mellonella	NA	2	1	1	0	0	0	0	0	0	0	1	0	0	0	0	11.375	NA	NA
C24	p24	none	none_Myrmica_rubra	0	55.8195	12.297	29	0.589306	soil/sand	2012-09-18	Nymollevej	20	Galleria_mellonella	NA	2	1	1	0	0	0	0	0	0	0	1	0	0	0	0	11.375	NA	NA
C24	p24	none	none_Myrmica_rubra	0	55.8195	12.297	29	0.589306	soil/sand	2012-09-18	Nymollevej	20	Galleria_mellonella	NA	2	1	1	0	0	0	0	0	0	0	1	0	0	0	0	11.375	NA	NA
C24	p24	none	none_Myrmica_rubra	0	55.8195	12.297	29	0.589306	soil/sand	2012-09-18	Nymollevej	20	Galleria_mellonella	NA	2	1	1	0	0	0	0	0	0	0	1	0	0	0	0	11.375	NA	NA
C24	p24	none	none_Myrmica_rubra	0	55.8195	12.297	29	0.589306	soil/sand	2012-09-18	Nymollevej	20	Galleria_mellonella	NA	2	1	1	0	0	0	0	0	0	0	1	0	0	0	0	11.375	NA	NA
C24	p24	none	none_Myrmica_rubra	0	55.8195	12.297	29	0.589306	soil/sand	2012-09-18	Nymollevej	20	Galleria_mellonella	NA	2	1	1	0	0	0	0	0	0	0	1	0	0	0	0	11.375	NA	NA
C24	p24	none	none_Myrmica_rubra	0	55.8195	12.297	29	0.589306	soil/sand	2012-09-18	Nymollevej	20	Galleria_mellonella	NA	2	1	1	0	0	0	0	0	0	0	1	0	0	0	0	11.375	NA	NA
C24	p24	none	none_Myrmica_rubra	0	55.8195	12.297	29	0.589306	soil/sand	2012-09-18	Nymollevej	20	Galleria_mellonella	NA	2	1	1	0	0	0	0	0	0	0	1	0	0	0	0	11.375	NA	NA
C24	p24	none	none_Myrmica_rubra	0	55.8195	12.297	29	0.589306	soil/sand	2012-09-18	Nymollevej	20	Galleria_mellonella	NA	2	1	1	0	0	0	0	0	0	0	1	0	0	0	0	11.375	NA	NA
C24	p24	none	none_Myrmica_rubra	0	55.8195	12.297	29	0.589306	soil/sand	2012-09-18	Nymollevej	20	Galleria_mellonella	NA	2	1	1	0	0	0	0	0	0	0	1	0	0	0	0	11.375	NA	NA
C24	p24	none	none_Myrmica_rubra	0	55.8195	12.297	29	0.589306	soil/sand	2012-09-18	Nymollevej	20	Galleria_mellonella	NA	2	1	1	0	0	0	0	0	0	0	1	0	0	0	0	11.375	NA	NA
C24	p24	none	none_Myrmica_rubra	0	55.8195	12.297	29	0.589306	soil/sand	2012-09-18	Nymollevej	20	Galleria_mellonella	NA	2	1	1	0	0	0	0	0	0	0	1	0	0	0	0	11.375	NA	NA
C24	p24	none	none_Myrmica_rubra	0	55.8195	12.297	29	0.589306	soil/sand	2012-09-18	Nymollevej	20	Galleria_mellonella	NA	2	1	1	0	0	0	0	0	0	0	1	0	0	0	0	11.375	NA	NA
C24	p24	none	none_Myrmica_rubra	0	55.8195	12.297	29	0.589306	soil/sand	2012-09-18	Nymollevej	20	Galleria_mellonella	NA	2	1	1	0	0	0	0	0	0	0	1	0	0	0	0	11.375	NA	NA
C24	p24	none	none_Myrmica_rubra	0	55.8195	12.297	29	0.589306	soil/sand	2012-09-18	Nymollevej	20	Galleria_mellonella	NA	2	1	1	0	0	0	0	0	0	0	1	0	0	0	0	11.375	NA	NA
C25	p25	none	none_Myrmica_rubra	0	55.8195	12.2969	22	0.618449	clay	2012-09-18	Nymollevej	20	Galleria_mellonella	Metarhizium_brunneum	4	2	2	0	0	0	0	0	0	0	2	0	0	0	0	13	NA	NA
C25	p25	none	none_Myrmica_rubra	0	55.8195	12.2969	22	0.618449	clay	2012-09-18	Nymollevej	20	Galleria_mellonella	Metarhizium_brunneum	4	2	2	0	0	0	0	0	0	0	2	0	0	0	0	13	NA	NA
C25	p25	none	none_Myrmica_rubra	0	55.8195	12.2969	22	0.618449	clay	2012-09-18	Nymollevej	20	Galleria_mellonella	NA	4	2	2	0	0	0	0	0	0	0	2	0	0	0	0	13	NA	NA
C25	p25	none	none_Myrmica_rubra	0	55.8195	12.2969	22	0.618449	clay	2012-09-18	Nymollevej	20	Galleria_mellonella	NA	4	2	2	0	0	0	0	0	0	0	2	0	0	0	0	13	NA	NA
C25	p25	none	none_Myrmica_rubra	0	55.8195	12.2969	22	0.618449	clay	2012-09-18	Nymollevej	20	Galleria_mellonella	NA	4	2	2	0	0	0	0	0	0	0	2	0	0	0	0	13	NA	NA
C25	p25	none	none_Myrmica_rubra	0	55.8195	12.2969	22	0.618449	clay	2012-09-18	Nymollevej	20	Galleria_mellonella	NA	4	2	2	0	0	0	0	0	0	0	2	0	0	0	0	13	NA	NA
C25	p25	none	none_Myrmica_rubra	0	55.8195	12.2969	22	0.618449	clay	2012-09-18	Nymollevej	20	Galleria_mellonella	NA	4	2	2	0	0	0	0	0	0	0	2	0	0	0	0	13	NA	NA
C25	p25	none	none_Myrmica_rubra	0	55.8195	12.2969	22	0.618449	clay	2012-09-18	Nymollevej	20	Galleria_mellonella	NA	4	2	2	0	0	0	0	0	0	0	2	0	0	0	0	13	NA	NA
C25	p25	none	none_Myrmica_rubra	0	55.8195	12.2969	22	0.618449	clay	2012-09-18	Nymollevej	20	Galleria_mellonella	NA	4	2	2	0	0	0	0	0	0	0	2	0	0	0	0	13	NA	NA
C25	p25	none	none_Myrmica_rubra	0	55.8195	12.2969	22	0.618449	clay	2012-09-18	Nymollevej	20	Galleria_mellonella	NA	4	2	2	0	0	0	0	0	0	0	2	0	0	0	0	13	NA	NA
C25	p25	none	none_Myrmica_rubra	0	55.8195	12.2969	22	0.618449	clay	2012-09-18	Nymollevej	20	Galleria_mellonella	NA	4	2	2	0	0	0	0	0	0	0	2	0	0	0	0	13	NA	NA
C25	p25	none	none_Myrmica_rubra	0	55.8195	12.2969	22	0.618449	clay	2012-09-18	Nymollevej	20	Galleria_mellonella	NA	4	2	2	0	0	0	0	0	0	0	2	0	0	0	0	13	NA	NA
C25	p25	none	none_Myrmica_rubra	0	55.8195	12.2969	22	0.618449	clay	2012-09-18	Nymollevej	20	Galleria_mellonella	NA	4	2	2	0	0	0	0	0	0	0	2	0	0	0	0	13	NA	NA
C25	p25	none	none_Myrmica_rubra	0	55.8195	12.2969	22	0.618449	clay	2012-09-18	Nymollevej	20	Galleria_mellonella	NA	4	2	2	0	0	0	0	0	0	0	2	0	0	0	0	13	NA	NA
C25	p25	none	none_Myrmica_rubra	0	55.8195	12.2969	22	0.618449	clay	2012-09-18	Nymollevej	20	Galleria_mellonella	NA	4	2	2	0	0	0	0	0	0	0	2	0	0	0	0	13	NA	NA
C25	p25	none	none_Myrmica_rubra	0	55.8195	12.2969	22	0.618449	clay	2012-09-18	Nymollevej	20	Galleria_mellonella	NA	4	2	2	0	0	0	0	0	0	0	2	0	0	0	0	13	NA	NA
C25	p25	none	none_Myrmica_rubra	0	55.8195	12.2969	22	0.618449	clay	2012-09-18	Nymollevej	20	Galleria_mellonella	NA	4	2	2	0	0	0	0	0	0	0	2	0	0	0	0	13	NA	NA
C25	p25	none	none_Myrmica_rubra	0	55.8195	12.2969	22	0.618449	clay	2012-09-18	Nymollevej	20	Galleria_mellonella	NA	4	2	2	0	0	0	0	0	0	0	2	0	0	0	0	13	NA	NA
C25	p25	none	none_Myrmica_rubra	0	55.8195	12.2969	22	0.618449	clay	2012-09-18	Nymollevej	20	Galleria_mellonella	NA	4	2	2	0	0	0	0	0	0	0	2	0	0	0	0	13	NA	NA
C25	p25	none	none_Myrmica_rubra	0	55.8195	12.2969	22	0.618449	clay	2012-09-18	Nymollevej	20	Galleria_mellonella	NA	4	2	2	0	0	0	0	0	0	0	2	0	0	0	0	13	NA	NA
C26	p26	none	none_Myrmica_rubra	0	55.8195	12.297	27	0.622234	clay	2012-09-18	Nymollevej	20	Galleria_mellonella	Metarhizium_brunneum	12	5	5	0	0	0	0	0	0	0	7	0	0	0	0	12.6875	NA	NA
C26	p26	none	none_Myrmica_rubra	0	55.8195	12.297	27	0.622234	clay	2012-09-18	Nymollevej	20	Galleria_mellonella	Metarhizium_brunneum	12	5	5	0	0	0	0	0	0	0	7	0	0	0	0	12.6875	NA	NA
C26	p26	none	none_Myrmica_rubra	0	55.8195	12.297	27	0.622234	clay	2012-09-18	Nymollevej	20	Galleria_mellonella	Metarhizium_brunneum	12	5	5	0	0	0	0	0	0	0	7	0	0	0	0	12.6875	NA	NA
C26	p26	none	none_Myrmica_rubra	0	55.8195	12.297	27	0.622234	clay	2012-09-18	Nymollevej	20	Galleria_mellonella	Metarhizium_brunneum	12	5	5	0	0	0	0	0	0	0	7	0	0	0	0	12.6875	NA	NA
C26	p26	none	none_Myrmica_rubra	0	55.8195	12.297	27	0.622234	clay	2012-09-18	Nymollevej	20	Galleria_mellonella	Metarhizium_brunneum	12	5	5	0	0	0	0	0	0	0	7	0	0	0	0	12.6875	NA	NA
C26	p26	none	none_Myrmica_rubra	0	55.8195	12.297	27	0.622234	clay	2012-09-18	Nymollevej	20	Galleria_mellonella	NA	12	5	5	0	0	0	0	0	0	0	7	0	0	0	0	12.6875	NA	NA
C26	p26	none	none_Myrmica_rubra	0	55.8195	12.297	27	0.622234	clay	2012-09-18	Nymollevej	20	Galleria_mellonella	NA	12	5	5	0	0	0	0	0	0	0	7	0	0	0	0	12.6875	NA	NA
C26	p26	none	none_Myrmica_rubra	0	55.8195	12.297	27	0.622234	clay	2012-09-18	Nymollevej	20	Galleria_mellonella	NA	12	5	5	0	0	0	0	0	0	0	7	0	0	0	0	12.6875	NA	NA
C26	p26	none	none_Myrmica_rubra	0	55.8195	12.297	27	0.622234	clay	2012-09-18	Nymollevej	20	Galleria_mellonella	NA	12	5	5	0	0	0	0	0	0	0	7	0	0	0	0	12.6875	NA	NA
C26	p26	none	none_Myrmica_rubra	0	55.8195	12.297	27	0.622234	clay	2012-09-18	Nymollevej	20	Galleria_mellonella	NA	12	5	5	0	0	0	0	0	0	0	7	0	0	0	0	12.6875	NA	NA
C26	p26	none	none_Myrmica_rubra	0	55.8195	12.297	27	0.622234	clay	2012-09-18	Nymollevej	20	Galleria_mellonella	NA	12	5	5	0	0	0	0	0	0	0	7	0	0	0	0	12.6875	NA	NA
C26	p26	none	none_Myrmica_rubra	0	55.8195	12.297	27	0.622234	clay	2012-09-18	Nymollevej	20	Galleria_mellonella	NA	12	5	5	0	0	0	0	0	0	0	7	0	0	0	0	12.6875	NA	NA
C26	p26	none	none_Myrmica_rubra	0	55.8195	12.297	27	0.622234	clay	2012-09-18	Nymollevej	20	Galleria_mellonella	NA	12	5	5	0	0	0	0	0	0	0	7	0	0	0	0	12.6875	NA	NA
C26	p26	none	none_Myrmica_rubra	0	55.8195	12.297	27	0.622234	clay	2012-09-18	Nymollevej	20	Galleria_mellonella	NA	12	5	5	0	0	0	0	0	0	0	7	0	0	0	0	12.6875	NA	NA
C26	p26	none	none_Myrmica_rubra	0	55.8195	12.297	27	0.622234	clay	2012-09-18	Nymollevej	20	Galleria_mellonella	NA	12	5	5	0	0	0	0	0	0	0	7	0	0	0	0	12.6875	NA	NA
C26	p26	none	none_Myrmica_rubra	0	55.8195	12.297	27	0.622234	clay	2012-09-18	Nymollevej	20	Galleria_mellonella	NA	12	5	5	0	0	0	0	0	0	0	7	0	0	0	0	12.6875	NA	NA
C26	p26	none	none_Myrmica_rubra	0	55.8195	12.297	27	0.622234	clay	2012-09-18	Nymollevej	20	Galleria_mellonella	NA	12	5	5	0	0	0	0	0	0	0	7	0	0	0	0	12.6875	NA	NA
C26	p26	none	none_Myrmica_rubra	0	55.8195	12.297	27	0.622234	clay	2012-09-18	Nymollevej	20	Galleria_mellonella	NA	12	5	5	0	0	0	0	0	0	0	7	0	0	0	0	12.6875	NA	NA
C26	p26	none	none_Myrmica_rubra	0	55.8195	12.297	27	0.622234	clay	2012-09-18	Nymollevej	20	Galleria_mellonella	NA	12	5	5	0	0	0	0	0	0	0	7	0	0	0	0	12.6875	NA	NA
C26	p26	none	none_Myrmica_rubra	0	55.8195	12.297	27	0.622234	clay	2012-09-18	Nymollevej	20	Galleria_mellonella	NA	12	5	5	0	0	0	0	0	0	0	7	0	0	0	0	12.6875	NA	NA
C27	p27	none	none_Myrmica_rubra	0	55.8196	12.297	29	0.625775	soil	2012-09-18	Nymollevej	20	Galleria_mellonella	NA	0	0	0	0	0	0	0	0	0	0	0	0	0	0	0	15	NA	NA
C27	p27	none	none_Myrmica_rubra	0	55.8196	12.297	29	0.625775	soil	2012-09-18	Nymollevej	20	Galleria_mellonella	NA	0	0	0	0	0	0	0	0	0	0	0	0	0	0	0	15	NA	NA
C27	p27	none	none_Myrmica_rubra	0	55.8196	12.297	29	0.625775	soil	2012-09-18	Nymollevej	20	Galleria_mellonella	NA	0	0	0	0	0	0	0	0	0	0	0	0	0	0	0	15	NA	NA
C27	p27	none	none_Myrmica_rubra	0	55.8196	12.297	29	0.625775	soil	2012-09-18	Nymollevej	20	Galleria_mellonella	NA	0	0	0	0	0	0	0	0	0	0	0	0	0	0	0	15	NA	NA
C27	p27	none	none_Myrmica_rubra	0	55.8196	12.297	29	0.625775	soil	2012-09-18	Nymollevej	20	Galleria_mellonella	NA	0	0	0	0	0	0	0	0	0	0	0	0	0	0	0	15	NA	NA
C27	p27	none	none_Myrmica_rubra	0	55.8196	12.297	29	0.625775	soil	2012-09-18	Nymollevej	20	Galleria_mellonella	NA	0	0	0	0	0	0	0	0	0	0	0	0	0	0	0	15	NA	NA
C27	p27	none	none_Myrmica_rubra	0	55.8196	12.297	29	0.625775	soil	2012-09-18	Nymollevej	20	Galleria_mellonella	NA	0	0	0	0	0	0	0	0	0	0	0	0	0	0	0	15	NA	NA
C27	p27	none	none_Myrmica_rubra	0	55.8196	12.297	29	0.625775	soil	2012-09-18	Nymollevej	20	Galleria_mellonella	NA	0	0	0	0	0	0	0	0	0	0	0	0	0	0	0	15	NA	NA
C27	p27	none	none_Myrmica_rubra	0	55.8196	12.297	29	0.625775	soil	2012-09-18	Nymollevej	20	Galleria_mellonella	NA	0	0	0	0	0	0	0	0	0	0	0	0	0	0	0	15	NA	NA
C27	p27	none	none_Myrmica_rubra	0	55.8196	12.297	29	0.625775	soil	2012-09-18	Nymollevej	20	Galleria_mellonella	NA	0	0	0	0	0	0	0	0	0	0	0	0	0	0	0	15	NA	NA
C27	p27	none	none_Myrmica_rubra	0	55.8196	12.297	29	0.625775	soil	2012-09-18	Nymollevej	20	Galleria_mellonella	NA	0	0	0	0	0	0	0	0	0	0	0	0	0	0	0	15	NA	NA
C27	p27	none	none_Myrmica_rubra	0	55.8196	12.297	29	0.625775	soil	2012-09-18	Nymollevej	20	Galleria_mellonella	NA	0	0	0	0	0	0	0	0	0	0	0	0	0	0	0	15	NA	NA
C27	p27	none	none_Myrmica_rubra	0	55.8196	12.297	29	0.625775	soil	2012-09-18	Nymollevej	20	Galleria_mellonella	NA	0	0	0	0	0	0	0	0	0	0	0	0	0	0	0	15	NA	NA
C27	p27	none	none_Myrmica_rubra	0	55.8196	12.297	29	0.625775	soil	2012-09-18	Nymollevej	20	Galleria_mellonella	NA	0	0	0	0	0	0	0	0	0	0	0	0	0	0	0	15	NA	NA
C27	p27	none	none_Myrmica_rubra	0	55.8196	12.297	29	0.625775	soil	2012-09-18	Nymollevej	20	Galleria_mellonella	NA	0	0	0	0	0	0	0	0	0	0	0	0	0	0	0	15	NA	NA
C27	p27	none	none_Myrmica_rubra	0	55.8196	12.297	29	0.625775	soil	2012-09-18	Nymollevej	20	Galleria_mellonella	NA	0	0	0	0	0	0	0	0	0	0	0	0	0	0	0	15	NA	NA
C27	p27	none	none_Myrmica_rubra	0	55.8196	12.297	29	0.625775	soil	2012-09-18	Nymollevej	20	Galleria_mellonella	NA	0	0	0	0	0	0	0	0	0	0	0	0	0	0	0	15	NA	NA
C27	p27	none	none_Myrmica_rubra	0	55.8196	12.297	29	0.625775	soil	2012-09-18	Nymollevej	20	Galleria_mellonella	NA	0	0	0	0	0	0	0	0	0	0	0	0	0	0	0	15	NA	NA
C27	p27	none	none_Myrmica_rubra	0	55.8196	12.297	29	0.625775	soil	2012-09-18	Nymollevej	20	Galleria_mellonella	NA	0	0	0	0	0	0	0	0	0	0	0	0	0	0	0	15	NA	NA
C27	p27	none	none_Myrmica_rubra	0	55.8196	12.297	29	0.625775	soil	2012-09-18	Nymollevej	20	Galleria_mellonella	NA	0	0	0	0	0	0	0	0	0	0	0	0	0	0	0	15	NA	NA
C28	p28	none	none_Myrmica_rubra	0	55.8197	12.2971	23	0.628669	NA	NA	Nymollevej	20	Galleria_mellonella	nematodes	1	0	0	0	0	0	0	0	0	0	1	1	0	1	0	14	cruise	Steinernema_sp.
C28	p28	none	none_Myrmica_rubra	0	55.8197	12.2971	23	0.628669	NA	NA	Nymollevej	20	Galleria_mellonella	NA	1	0	0	0	0	0	0	0	0	0	1	1	0	1	0	14	cruise	Steinernema_sp.
C28	p28	none	none_Myrmica_rubra	0	55.8197	12.2971	23	0.628669	NA	NA	Nymollevej	20	Galleria_mellonella	NA	1	0	0	0	0	0	0	0	0	0	1	1	0	1	0	14	cruise	Steinernema_sp.
C28	p28	none	none_Myrmica_rubra	0	55.8197	12.2971	23	0.628669	NA	NA	Nymollevej	20	Galleria_mellonella	NA	1	0	0	0	0	0	0	0	0	0	1	1	0	1	0	14	cruise	Steinernema_sp.
C28	p28	none	none_Myrmica_rubra	0	55.8197	12.2971	23	0.628669	NA	NA	Nymollevej	20	Galleria_mellonella	NA	1	0	0	0	0	0	0	0	0	0	1	1	0	1	0	14	cruise	Steinernema_sp.
C28	p28	none	none_Myrmica_rubra	0	55.8197	12.2971	23	0.628669	NA	NA	Nymollevej	20	Galleria_mellonella	NA	1	0	0	0	0	0	0	0	0	0	1	1	0	1	0	14	cruise	Steinernema_sp.
C28	p28	none	none_Myrmica_rubra	0	55.8197	12.2971	23	0.628669	NA	NA	Nymollevej	20	Galleria_mellonella	NA	1	0	0	0	0	0	0	0	0	0	1	1	0	1	0	14	cruise	Steinernema_sp.
C28	p28	none	none_Myrmica_rubra	0	55.8197	12.2971	23	0.628669	NA	NA	Nymollevej	20	Galleria_mellonella	NA	1	0	0	0	0	0	0	0	0	0	1	1	0	1	0	14	cruise	Steinernema_sp.
C28	p28	none	none_Myrmica_rubra	0	55.8197	12.2971	23	0.628669	NA	NA	Nymollevej	20	Galleria_mellonella	NA	1	0	0	0	0	0	0	0	0	0	1	1	0	1	0	14	cruise	Steinernema_sp.
C28	p28	none	none_Myrmica_rubra	0	55.8197	12.2971	23	0.628669	NA	NA	Nymollevej	20	Galleria_mellonella	NA	1	0	0	0	0	0	0	0	0	0	1	1	0	1	0	14	cruise	Steinernema_sp.
C28	p28	none	none_Myrmica_rubra	0	55.8197	12.2971	23	0.628669	NA	NA	Nymollevej	20	Galleria_mellonella	NA	1	0	0	0	0	0	0	0	0	0	1	1	0	1	0	14	cruise	Steinernema_sp.
C28	p28	none	none_Myrmica_rubra	0	55.8197	12.2971	23	0.628669	NA	NA	Nymollevej	20	Galleria_mellonella	NA	1	0	0	0	0	0	0	0	0	0	1	1	0	1	0	14	cruise	Steinernema_sp.
C28	p28	none	none_Myrmica_rubra	0	55.8197	12.2971	23	0.628669	NA	NA	Nymollevej	20	Galleria_mellonella	NA	1	0	0	0	0	0	0	0	0	0	1	1	0	1	0	14	cruise	Steinernema_sp.
C28	p28	none	none_Myrmica_rubra	0	55.8197	12.2971	23	0.628669	NA	NA	Nymollevej	20	Galleria_mellonella	NA	1	0	0	0	0	0	0	0	0	0	1	1	0	1	0	14	cruise	Steinernema_sp.
C28	p28	none	none_Myrmica_rubra	0	55.8197	12.2971	23	0.628669	NA	NA	Nymollevej	20	Galleria_mellonella	NA	1	0	0	0	0	0	0	0	0	0	1	1	0	1	0	14	cruise	Steinernema_sp.
C28	p28	none	none_Myrmica_rubra	0	55.8197	12.2971	23	0.628669	NA	NA	Nymollevej	20	Galleria_mellonella	NA	1	0	0	0	0	0	0	0	0	0	1	1	0	1	0	14	cruise	Steinernema_sp.
C28	p28	none	none_Myrmica_rubra	0	55.8197	12.2971	23	0.628669	NA	NA	Nymollevej	20	Galleria_mellonella	NA	1	0	0	0	0	0	0	0	0	0	1	1	0	1	0	14	cruise	Steinernema_sp.
C28	p28	none	none_Myrmica_rubra	0	55.8197	12.2971	23	0.628669	NA	NA	Nymollevej	20	Galleria_mellonella	NA	1	0	0	0	0	0	0	0	0	0	1	1	0	1	0	14	cruise	Steinernema_sp.
C28	p28	none	none_Myrmica_rubra	0	55.8197	12.2971	23	0.628669	NA	NA	Nymollevej	20	Galleria_mellonella	NA	1	0	0	0	0	0	0	0	0	0	1	1	0	1	0	14	cruise	Steinernema_sp.
C28	p28	none	none_Myrmica_rubra	0	55.8197	12.2971	23	0.628669	NA	NA	Nymollevej	20	Galleria_mellonella	NA	1	0	0	0	0	0	0	0	0	0	1	1	0	1	0	14	cruise	Steinernema_sp.
C29	p29	none	none_Myrmica_rubra	0	55.8194	12.297	30	0.633414	soil	2012-09-20	Nymollevej	20	Galleria_mellonella	NA	1	0	0	0	0	0	0	0	0	0	1	0	0	0	0	10.5	NA	NA
C29	p29	none	none_Myrmica_rubra	0	55.8194	12.297	30	0.633414	soil	2012-09-20	Nymollevej	20	Galleria_mellonella	NA	1	0	0	0	0	0	0	0	0	0	1	0	0	0	0	10.5	NA	NA
C29	p29	none	none_Myrmica_rubra	0	55.8194	12.297	30	0.633414	soil	2012-09-20	Nymollevej	20	Galleria_mellonella	NA	1	0	0	0	0	0	0	0	0	0	1	0	0	0	0	10.5	NA	NA
C29	p29	none	none_Myrmica_rubra	0	55.8194	12.297	30	0.633414	soil	2012-09-20	Nymollevej	20	Galleria_mellonella	NA	1	0	0	0	0	0	0	0	0	0	1	0	0	0	0	10.5	NA	NA
C29	p29	none	none_Myrmica_rubra	0	55.8194	12.297	30	0.633414	soil	2012-09-20	Nymollevej	20	Galleria_mellonella	NA	1	0	0	0	0	0	0	0	0	0	1	0	0	0	0	10.5	NA	NA
C29	p29	none	none_Myrmica_rubra	0	55.8194	12.297	30	0.633414	soil	2012-09-20	Nymollevej	20	Galleria_mellonella	NA	1	0	0	0	0	0	0	0	0	0	1	0	0	0	0	10.5	NA	NA
C29	p29	none	none_Myrmica_rubra	0	55.8194	12.297	30	0.633414	soil	2012-09-20	Nymollevej	20	Galleria_mellonella	NA	1	0	0	0	0	0	0	0	0	0	1	0	0	0	0	10.5	NA	NA
C29	p29	none	none_Myrmica_rubra	0	55.8194	12.297	30	0.633414	soil	2012-09-20	Nymollevej	20	Galleria_mellonella	NA	1	0	0	0	0	0	0	0	0	0	1	0	0	0	0	10.5	NA	NA
C29	p29	none	none_Myrmica_rubra	0	55.8194	12.297	30	0.633414	soil	2012-09-20	Nymollevej	20	Galleria_mellonella	NA	1	0	0	0	0	0	0	0	0	0	1	0	0	0	0	10.5	NA	NA
C29	p29	none	none_Myrmica_rubra	0	55.8194	12.297	30	0.633414	soil	2012-09-20	Nymollevej	20	Galleria_mellonella	NA	1	0	0	0	0	0	0	0	0	0	1	0	0	0	0	10.5	NA	NA
C29	p29	none	none_Myrmica_rubra	0	55.8194	12.297	30	0.633414	soil	2012-09-20	Nymollevej	20	Galleria_mellonella	NA	1	0	0	0	0	0	0	0	0	0	1	0	0	0	0	10.5	NA	NA
C29	p29	none	none_Myrmica_rubra	0	55.8194	12.297	30	0.633414	soil	2012-09-20	Nymollevej	20	Galleria_mellonella	NA	1	0	0	0	0	0	0	0	0	0	1	0	0	0	0	10.5	NA	NA
C29	p29	none	none_Myrmica_rubra	0	55.8194	12.297	30	0.633414	soil	2012-09-20	Nymollevej	20	Galleria_mellonella	NA	1	0	0	0	0	0	0	0	0	0	1	0	0	0	0	10.5	NA	NA
C29	p29	none	none_Myrmica_rubra	0	55.8194	12.297	30	0.633414	soil	2012-09-20	Nymollevej	20	Galleria_mellonella	NA	1	0	0	0	0	0	0	0	0	0	1	0	0	0	0	10.5	NA	NA
C29	p29	none	none_Myrmica_rubra	0	55.8194	12.297	30	0.633414	soil	2012-09-20	Nymollevej	20	Galleria_mellonella	NA	1	0	0	0	0	0	0	0	0	0	1	0	0	0	0	10.5	NA	NA
C29	p29	none	none_Myrmica_rubra	0	55.8194	12.297	30	0.633414	soil	2012-09-20	Nymollevej	20	Galleria_mellonella	NA	1	0	0	0	0	0	0	0	0	0	1	0	0	0	0	10.5	NA	NA
C29	p29	none	none_Myrmica_rubra	0	55.8194	12.297	30	0.633414	soil	2012-09-20	Nymollevej	20	Galleria_mellonella	NA	1	0	0	0	0	0	0	0	0	0	1	0	0	0	0	10.5	NA	NA
C29	p29	none	none_Myrmica_rubra	0	55.8194	12.297	30	0.633414	soil	2012-09-20	Nymollevej	20	Galleria_mellonella	NA	1	0	0	0	0	0	0	0	0	0	1	0	0	0	0	10.5	NA	NA
C29	p29	none	none_Myrmica_rubra	0	55.8194	12.297	30	0.633414	soil	2012-09-20	Nymollevej	20	Galleria_mellonella	NA	1	0	0	0	0	0	0	0	0	0	1	0	0	0	0	10.5	NA	NA
C29	p29	none	none_Myrmica_rubra	0	55.8194	12.297	30	0.633414	soil	2012-09-20	Nymollevej	20	Galleria_mellonella	NA	1	0	0	0	0	0	0	0	0	0	1	0	0	0	0	10.5	NA	NA
C30	p30	none	none_Myrmica_rubra	0	55.8194	12.297	33	0.636794	soil	2012-09-17	Nymollevej	20	Galleria_mellonella	NA	2	0	0	0	0	0	0	0	1	0	1	0	0	0	0	12.9231	NA	NA
C30	p30	none	none_Myrmica_rubra	0	55.8194	12.297	33	0.636794	soil	2012-09-17	Nymollevej	20	Galleria_mellonella	NA	2	0	0	0	0	0	0	0	1	0	1	0	0	0	0	12.9231	NA	NA
C30	p30	none	none_Myrmica_rubra	0	55.8194	12.297	33	0.636794	soil	2012-09-17	Nymollevej	20	Galleria_mellonella	NA	2	0	0	0	0	0	0	0	1	0	1	0	0	0	0	12.9231	NA	NA
C30	p30	none	none_Myrmica_rubra	0	55.8194	12.297	33	0.636794	soil	2012-09-17	Nymollevej	20	Galleria_mellonella	NA	2	0	0	0	0	0	0	0	1	0	1	0	0	0	0	12.9231	NA	NA
C30	p30	none	none_Myrmica_rubra	0	55.8194	12.297	33	0.636794	soil	2012-09-17	Nymollevej	20	Galleria_mellonella	NA	2	0	0	0	0	0	0	0	1	0	1	0	0	0	0	12.9231	NA	NA
C30	p30	none	none_Myrmica_rubra	0	55.8194	12.297	33	0.636794	soil	2012-09-17	Nymollevej	20	Galleria_mellonella	NA	2	0	0	0	0	0	0	0	1	0	1	0	0	0	0	12.9231	NA	NA
C30	p30	none	none_Myrmica_rubra	0	55.8194	12.297	33	0.636794	soil	2012-09-17	Nymollevej	20	Galleria_mellonella	NA	2	0	0	0	0	0	0	0	1	0	1	0	0	0	0	12.9231	NA	NA
C30	p30	none	none_Myrmica_rubra	0	55.8194	12.297	33	0.636794	soil	2012-09-17	Nymollevej	20	Galleria_mellonella	NA	2	0	0	0	0	0	0	0	1	0	1	0	0	0	0	12.9231	NA	NA
C30	p30	none	none_Myrmica_rubra	0	55.8194	12.297	33	0.636794	soil	2012-09-17	Nymollevej	20	Galleria_mellonella	NA	2	0	0	0	0	0	0	0	1	0	1	0	0	0	0	12.9231	NA	NA
C30	p30	none	none_Myrmica_rubra	0	55.8194	12.297	33	0.636794	soil	2012-09-17	Nymollevej	20	Galleria_mellonella	NA	2	0	0	0	0	0	0	0	1	0	1	0	0	0	0	12.9231	NA	NA
C30	p30	none	none_Myrmica_rubra	0	55.8194	12.297	33	0.636794	soil	2012-09-17	Nymollevej	20	Galleria_mellonella	NA	2	0	0	0	0	0	0	0	1	0	1	0	0	0	0	12.9231	NA	NA
C30	p30	none	none_Myrmica_rubra	0	55.8194	12.297	33	0.636794	soil	2012-09-17	Nymollevej	20	Galleria_mellonella	NA	2	0	0	0	0	0	0	0	1	0	1	0	0	0	0	12.9231	NA	NA
C30	p30	none	none_Myrmica_rubra	0	55.8194	12.297	33	0.636794	soil	2012-09-17	Nymollevej	20	Galleria_mellonella	NA	2	0	0	0	0	0	0	0	1	0	1	0	0	0	0	12.9231	NA	NA
C30	p30	none	none_Myrmica_rubra	0	55.8194	12.297	33	0.636794	soil	2012-09-17	Nymollevej	20	Galleria_mellonella	NA	2	0	0	0	0	0	0	0	1	0	1	0	0	0	0	12.9231	NA	NA
C30	p30	none	none_Myrmica_rubra	0	55.8194	12.297	33	0.636794	soil	2012-09-17	Nymollevej	20	Galleria_mellonella	NA	2	0	0	0	0	0	0	0	1	0	1	0	0	0	0	12.9231	NA	NA
C30	p30	none	none_Myrmica_rubra	0	55.8194	12.297	33	0.636794	soil	2012-09-17	Nymollevej	20	Galleria_mellonella	NA	2	0	0	0	0	0	0	0	1	0	1	0	0	0	0	12.9231	NA	NA
C30	p30	none	none_Myrmica_rubra	0	55.8194	12.297	33	0.636794	soil	2012-09-17	Nymollevej	20	Galleria_mellonella	NA	2	0	0	0	0	0	0	0	1	0	1	0	0	0	0	12.9231	NA	NA
C30	p30	none	none_Myrmica_rubra	0	55.8194	12.297	33	0.636794	soil	2012-09-17	Nymollevej	20	Galleria_mellonella	NA	2	0	0	0	0	0	0	0	1	0	1	0	0	0	0	12.9231	NA	NA
C30	p30	none	none_Myrmica_rubra	0	55.8194	12.297	33	0.636794	soil	2012-09-17	Nymollevej	20	Galleria_mellonella	NA	2	0	0	0	0	0	0	0	1	0	1	0	0	0	0	12.9231	NA	NA
C30	p30	none	none_Myrmica_rubra	0	55.8194	12.297	33	0.636794	soil	2012-09-17	Nymollevej	20	Galleria_mellonella	NA	2	0	0	0	0	0	0	0	1	0	1	0	0	0	0	12.9231	NA	NA
C31	p31	none	none_Myrmica_rubra	0	55.8194	12.297	37	0.639734	soil	2012-09-17	Nymollevej	20	Galleria_mellonella	NA	2	0	0	0	0	0	0	0	0	0	2	0	0	0	0	14.5385	NA	NA
C31	p31	none	none_Myrmica_rubra	0	55.8194	12.297	37	0.639734	soil	2012-09-17	Nymollevej	20	Galleria_mellonella	NA	2	0	0	0	0	0	0	0	0	0	2	0	0	0	0	14.5385	NA	NA
C31	p31	none	none_Myrmica_rubra	0	55.8194	12.297	37	0.639734	soil	2012-09-17	Nymollevej	20	Galleria_mellonella	NA	2	0	0	0	0	0	0	0	0	0	2	0	0	0	0	14.5385	NA	NA
C31	p31	none	none_Myrmica_rubra	0	55.8194	12.297	37	0.639734	soil	2012-09-17	Nymollevej	20	Galleria_mellonella	NA	2	0	0	0	0	0	0	0	0	0	2	0	0	0	0	14.5385	NA	NA
C31	p31	none	none_Myrmica_rubra	0	55.8194	12.297	37	0.639734	soil	2012-09-17	Nymollevej	20	Galleria_mellonella	NA	2	0	0	0	0	0	0	0	0	0	2	0	0	0	0	14.5385	NA	NA
C31	p31	none	none_Myrmica_rubra	0	55.8194	12.297	37	0.639734	soil	2012-09-17	Nymollevej	20	Galleria_mellonella	NA	2	0	0	0	0	0	0	0	0	0	2	0	0	0	0	14.5385	NA	NA
C31	p31	none	none_Myrmica_rubra	0	55.8194	12.297	37	0.639734	soil	2012-09-17	Nymollevej	20	Galleria_mellonella	NA	2	0	0	0	0	0	0	0	0	0	2	0	0	0	0	14.5385	NA	NA
C31	p31	none	none_Myrmica_rubra	0	55.8194	12.297	37	0.639734	soil	2012-09-17	Nymollevej	20	Galleria_mellonella	NA	2	0	0	0	0	0	0	0	0	0	2	0	0	0	0	14.5385	NA	NA
C31	p31	none	none_Myrmica_rubra	0	55.8194	12.297	37	0.639734	soil	2012-09-17	Nymollevej	20	Galleria_mellonella	NA	2	0	0	0	0	0	0	0	0	0	2	0	0	0	0	14.5385	NA	NA
C31	p31	none	none_Myrmica_rubra	0	55.8194	12.297	37	0.639734	soil	2012-09-17	Nymollevej	20	Galleria_mellonella	NA	2	0	0	0	0	0	0	0	0	0	2	0	0	0	0	14.5385	NA	NA
C31	p31	none	none_Myrmica_rubra	0	55.8194	12.297	37	0.639734	soil	2012-09-17	Nymollevej	20	Galleria_mellonella	NA	2	0	0	0	0	0	0	0	0	0	2	0	0	0	0	14.5385	NA	NA
C31	p31	none	none_Myrmica_rubra	0	55.8194	12.297	37	0.639734	soil	2012-09-17	Nymollevej	20	Galleria_mellonella	NA	2	0	0	0	0	0	0	0	0	0	2	0	0	0	0	14.5385	NA	NA
C31	p31	none	none_Myrmica_rubra	0	55.8194	12.297	37	0.639734	soil	2012-09-17	Nymollevej	20	Galleria_mellonella	NA	2	0	0	0	0	0	0	0	0	0	2	0	0	0	0	14.5385	NA	NA
C31	p31	none	none_Myrmica_rubra	0	55.8194	12.297	37	0.639734	soil	2012-09-17	Nymollevej	20	Galleria_mellonella	NA	2	0	0	0	0	0	0	0	0	0	2	0	0	0	0	14.5385	NA	NA
C31	p31	none	none_Myrmica_rubra	0	55.8194	12.297	37	0.639734	soil	2012-09-17	Nymollevej	20	Galleria_mellonella	NA	2	0	0	0	0	0	0	0	0	0	2	0	0	0	0	14.5385	NA	NA
C31	p31	none	none_Myrmica_rubra	0	55.8194	12.297	37	0.639734	soil	2012-09-17	Nymollevej	20	Galleria_mellonella	NA	2	0	0	0	0	0	0	0	0	0	2	0	0	0	0	14.5385	NA	NA
C31	p31	none	none_Myrmica_rubra	0	55.8194	12.297	37	0.639734	soil	2012-09-17	Nymollevej	20	Galleria_mellonella	NA	2	0	0	0	0	0	0	0	0	0	2	0	0	0	0	14.5385	NA	NA
C31	p31	none	none_Myrmica_rubra	0	55.8194	12.297	37	0.639734	soil	2012-09-17	Nymollevej	20	Galleria_mellonella	NA	2	0	0	0	0	0	0	0	0	0	2	0	0	0	0	14.5385	NA	NA
C31	p31	none	none_Myrmica_rubra	0	55.8194	12.297	37	0.639734	soil	2012-09-17	Nymollevej	20	Galleria_mellonella	NA	2	0	0	0	0	0	0	0	0	0	2	0	0	0	0	14.5385	NA	NA
C31	p31	none	none_Myrmica_rubra	0	55.8194	12.297	37	0.639734	soil	2012-09-17	Nymollevej	20	Galleria_mellonella	NA	2	0	0	0	0	0	0	0	0	0	2	0	0	0	0	14.5385	NA	NA
C32	p32	none	none_Myrmica_rubra	0	55.9721	12.2734	36	0.688252	soil/sand	2012-09-17	Gadevang	20	Galleria_mellonella	nematodes	10	0	0	0	0	0	0	0	0	0	10	10	0	10	0	9.54545	cruise	Steinernema_sp.
C32	p32	none	none_Myrmica_rubra	0	55.9721	12.2734	36	0.688252	soil/sand	2012-09-17	Gadevang	20	Galleria_mellonella	nematodes	10	0	0	0	0	0	0	0	0	0	10	10	0	10	0	9.54545	cruise	Steinernema_sp.
C32	p32	none	none_Myrmica_rubra	0	55.9721	12.2734	36	0.688252	soil/sand	2012-09-17	Gadevang	20	Galleria_mellonella	nematodes	10	0	0	0	0	0	0	0	0	0	10	10	0	10	0	9.54545	cruise	Steinernema_sp.
C32	p32	none	none_Myrmica_rubra	0	55.9721	12.2734	36	0.688252	soil/sand	2012-09-17	Gadevang	20	Galleria_mellonella	nematodes	10	0	0	0	0	0	0	0	0	0	10	10	0	10	0	9.54545	cruise	Steinernema_sp.
C32	p32	none	none_Myrmica_rubra	0	55.9721	12.2734	36	0.688252	soil/sand	2012-09-17	Gadevang	20	Galleria_mellonella	nematodes	10	0	0	0	0	0	0	0	0	0	10	10	0	10	0	9.54545	cruise	Steinernema_sp.
C32	p32	none	none_Myrmica_rubra	0	55.9721	12.2734	36	0.688252	soil/sand	2012-09-17	Gadevang	20	Galleria_mellonella	nematodes	10	0	0	0	0	0	0	0	0	0	10	10	0	10	0	9.54545	cruise	Steinernema_sp.
C32	p32	none	none_Myrmica_rubra	0	55.9721	12.2734	36	0.688252	soil/sand	2012-09-17	Gadevang	20	Galleria_mellonella	nematodes	10	0	0	0	0	0	0	0	0	0	10	10	0	10	0	9.54545	cruise	Steinernema_sp.
C32	p32	none	none_Myrmica_rubra	0	55.9721	12.2734	36	0.688252	soil/sand	2012-09-17	Gadevang	20	Galleria_mellonella	nematodes	10	0	0	0	0	0	0	0	0	0	10	10	0	10	0	9.54545	cruise	Steinernema_sp.
C32	p32	none	none_Myrmica_rubra	0	55.9721	12.2734	36	0.688252	soil/sand	2012-09-17	Gadevang	20	Galleria_mellonella	nematodes	10	0	0	0	0	0	0	0	0	0	10	10	0	10	0	9.54545	cruise	Steinernema_sp.
C32	p32	none	none_Myrmica_rubra	0	55.9721	12.2734	36	0.688252	soil/sand	2012-09-17	Gadevang	20	Galleria_mellonella	nematodes	10	0	0	0	0	0	0	0	0	0	10	10	0	10	0	9.54545	cruise	Steinernema_sp.
C32	p32	none	none_Myrmica_rubra	0	55.9721	12.2734	36	0.688252	soil/sand	2012-09-17	Gadevang	20	Galleria_mellonella	NA	10	0	0	0	0	0	0	0	0	0	10	10	0	10	0	9.54545	cruise	Steinernema_sp.
C32	p32	none	none_Myrmica_rubra	0	55.9721	12.2734	36	0.688252	soil/sand	2012-09-17	Gadevang	20	Galleria_mellonella	NA	10	0	0	0	0	0	0	0	0	0	10	10	0	10	0	9.54545	cruise	Steinernema_sp.
C32	p32	none	none_Myrmica_rubra	0	55.9721	12.2734	36	0.688252	soil/sand	2012-09-17	Gadevang	20	Galleria_mellonella	NA	10	0	0	0	0	0	0	0	0	0	10	10	0	10	0	9.54545	cruise	Steinernema_sp.
C32	p32	none	none_Myrmica_rubra	0	55.9721	12.2734	36	0.688252	soil/sand	2012-09-17	Gadevang	20	Galleria_mellonella	NA	10	0	0	0	0	0	0	0	0	0	10	10	0	10	0	9.54545	cruise	Steinernema_sp.
C32	p32	none	none_Myrmica_rubra	0	55.9721	12.2734	36	0.688252	soil/sand	2012-09-17	Gadevang	20	Galleria_mellonella	NA	10	0	0	0	0	0	0	0	0	0	10	10	0	10	0	9.54545	cruise	Steinernema_sp.
C32	p32	none	none_Myrmica_rubra	0	55.9721	12.2734	36	0.688252	soil/sand	2012-09-17	Gadevang	20	Galleria_mellonella	NA	10	0	0	0	0	0	0	0	0	0	10	10	0	10	0	9.54545	cruise	Steinernema_sp.
C32	p32	none	none_Myrmica_rubra	0	55.9721	12.2734	36	0.688252	soil/sand	2012-09-17	Gadevang	20	Galleria_mellonella	NA	10	0	0	0	0	0	0	0	0	0	10	10	0	10	0	9.54545	cruise	Steinernema_sp.
C32	p32	none	none_Myrmica_rubra	0	55.9721	12.2734	36	0.688252	soil/sand	2012-09-17	Gadevang	20	Galleria_mellonella	NA	10	0	0	0	0	0	0	0	0	0	10	10	0	10	0	9.54545	cruise	Steinernema_sp.
C32	p32	none	none_Myrmica_rubra	0	55.9721	12.2734	36	0.688252	soil/sand	2012-09-17	Gadevang	20	Galleria_mellonella	NA	10	0	0	0	0	0	0	0	0	0	10	10	0	10	0	9.54545	cruise	Steinernema_sp.
C32	p32	none	none_Myrmica_rubra	0	55.9721	12.2734	36	0.688252	soil/sand	2012-09-17	Gadevang	20	Galleria_mellonella	NA	10	0	0	0	0	0	0	0	0	0	10	10	0	10	0	9.54545	cruise	Steinernema_sp.
C34	p34	none	none_Myrmica_rubra	0	NA	NA	NA	NA	soil	2012-10-16	Gadevang	20	Galleria_mellonella	NA	0	0	0	0	0	0	0	0	0	0	0	0	0	0	0	10.8889	NA	NA
C34	p34	none	none_Myrmica_rubra	0	NA	NA	NA	NA	soil	2012-10-16	Gadevang	20	Galleria_mellonella	NA	0	0	0	0	0	0	0	0	0	0	0	0	0	0	0	10.8889	NA	NA
C34	p34	none	none_Myrmica_rubra	0	NA	NA	NA	NA	soil	2012-10-16	Gadevang	20	Galleria_mellonella	NA	0	0	0	0	0	0	0	0	0	0	0	0	0	0	0	10.8889	NA	NA
C34	p34	none	none_Myrmica_rubra	0	NA	NA	NA	NA	soil	2012-10-16	Gadevang	20	Galleria_mellonella	NA	0	0	0	0	0	0	0	0	0	0	0	0	0	0	0	10.8889	NA	NA
C34	p34	none	none_Myrmica_rubra	0	NA	NA	NA	NA	soil	2012-10-16	Gadevang	20	Galleria_mellonella	NA	0	0	0	0	0	0	0	0	0	0	0	0	0	0	0	10.8889	NA	NA
C34	p34	none	none_Myrmica_rubra	0	NA	NA	NA	NA	soil	2012-10-16	Gadevang	20	Galleria_mellonella	NA	0	0	0	0	0	0	0	0	0	0	0	0	0	0	0	10.8889	NA	NA
C34	p34	none	none_Myrmica_rubra	0	NA	NA	NA	NA	soil	2012-10-16	Gadevang	20	Galleria_mellonella	NA	0	0	0	0	0	0	0	0	0	0	0	0	0	0	0	10.8889	NA	NA
C34	p34	none	none_Myrmica_rubra	0	NA	NA	NA	NA	soil	2012-10-16	Gadevang	20	Galleria_mellonella	NA	0	0	0	0	0	0	0	0	0	0	0	0	0	0	0	10.8889	NA	NA
C34	p34	none	none_Myrmica_rubra	0	NA	NA	NA	NA	soil	2012-10-16	Gadevang	20	Galleria_mellonella	NA	0	0	0	0	0	0	0	0	0	0	0	0	0	0	0	10.8889	NA	NA
C34	p34	none	none_Myrmica_rubra	0	NA	NA	NA	NA	soil	2012-10-16	Gadevang	20	Galleria_mellonella	NA	0	0	0	0	0	0	0	0	0	0	0	0	0	0	0	10.8889	NA	NA
C34	p34	none	none_Myrmica_rubra	0	NA	NA	NA	NA	soil	2012-10-16	Gadevang	20	Galleria_mellonella	NA	0	0	0	0	0	0	0	0	0	0	0	0	0	0	0	10.8889	NA	NA
C34	p34	none	none_Myrmica_rubra	0	NA	NA	NA	NA	soil	2012-10-16	Gadevang	20	Galleria_mellonella	NA	0	0	0	0	0	0	0	0	0	0	0	0	0	0	0	10.8889	NA	NA
C34	p34	none	none_Myrmica_rubra	0	NA	NA	NA	NA	soil	2012-10-16	Gadevang	20	Galleria_mellonella	NA	0	0	0	0	0	0	0	0	0	0	0	0	0	0	0	10.8889	NA	NA
C34	p34	none	none_Myrmica_rubra	0	NA	NA	NA	NA	soil	2012-10-16	Gadevang	20	Galleria_mellonella	NA	0	0	0	0	0	0	0	0	0	0	0	0	0	0	0	10.8889	NA	NA
C34	p34	none	none_Myrmica_rubra	0	NA	NA	NA	NA	soil	2012-10-16	Gadevang	20	Galleria_mellonella	NA	0	0	0	0	0	0	0	0	0	0	0	0	0	0	0	10.8889	NA	NA
C34	p34	none	none_Myrmica_rubra	0	NA	NA	NA	NA	soil	2012-10-16	Gadevang	20	Galleria_mellonella	NA	0	0	0	0	0	0	0	0	0	0	0	0	0	0	0	10.8889	NA	NA
C34	p34	none	none_Myrmica_rubra	0	NA	NA	NA	NA	soil	2012-10-16	Gadevang	20	Galleria_mellonella	NA	0	0	0	0	0	0	0	0	0	0	0	0	0	0	0	10.8889	NA	NA
C34	p34	none	none_Myrmica_rubra	0	NA	NA	NA	NA	soil	2012-10-16	Gadevang	20	Galleria_mellonella	NA	0	0	0	0	0	0	0	0	0	0	0	0	0	0	0	10.8889	NA	NA
C34	p34	none	none_Myrmica_rubra	0	NA	NA	NA	NA	soil	2012-10-16	Gadevang	20	Galleria_mellonella	NA	0	0	0	0	0	0	0	0	0	0	0	0	0	0	0	10.8889	NA	NA
C34	p34	none	none_Myrmica_rubra	0	NA	NA	NA	NA	soil	2012-10-16	Gadevang	20	Galleria_mellonella	NA	0	0	0	0	0	0	0	0	0	0	0	0	0	0	0	10.8889	NA	NA
C35	p35	none	none_Myrmica_rubra	0	55.9714	12.2737	18	0.702454	peat	2012-09-18	Gadevang	20	Galleria_mellonella	Metarhizium_brunneum	2	2	2	0	0	0	0	0	0	0	0	0	0	0	0	14	NA	NA
C35	p35	none	none_Myrmica_rubra	0	55.9714	12.2737	18	0.702454	peat	2012-09-18	Gadevang	20	Galleria_mellonella	Metarhizium_brunneum	2	2	2	0	0	0	0	0	0	0	0	0	0	0	0	14	NA	NA
C35	p35	none	none_Myrmica_rubra	0	55.9714	12.2737	18	0.702454	peat	2012-09-18	Gadevang	20	Galleria_mellonella	NA	2	2	2	0	0	0	0	0	0	0	0	0	0	0	0	14	NA	NA
C35	p35	none	none_Myrmica_rubra	0	55.9714	12.2737	18	0.702454	peat	2012-09-18	Gadevang	20	Galleria_mellonella	NA	2	2	2	0	0	0	0	0	0	0	0	0	0	0	0	14	NA	NA
C35	p35	none	none_Myrmica_rubra	0	55.9714	12.2737	18	0.702454	peat	2012-09-18	Gadevang	20	Galleria_mellonella	NA	2	2	2	0	0	0	0	0	0	0	0	0	0	0	0	14	NA	NA
C35	p35	none	none_Myrmica_rubra	0	55.9714	12.2737	18	0.702454	peat	2012-09-18	Gadevang	20	Galleria_mellonella	NA	2	2	2	0	0	0	0	0	0	0	0	0	0	0	0	14	NA	NA
C35	p35	none	none_Myrmica_rubra	0	55.9714	12.2737	18	0.702454	peat	2012-09-18	Gadevang	20	Galleria_mellonella	NA	2	2	2	0	0	0	0	0	0	0	0	0	0	0	0	14	NA	NA
C35	p35	none	none_Myrmica_rubra	0	55.9714	12.2737	18	0.702454	peat	2012-09-18	Gadevang	20	Galleria_mellonella	NA	2	2	2	0	0	0	0	0	0	0	0	0	0	0	0	14	NA	NA
C35	p35	none	none_Myrmica_rubra	0	55.9714	12.2737	18	0.702454	peat	2012-09-18	Gadevang	20	Galleria_mellonella	NA	2	2	2	0	0	0	0	0	0	0	0	0	0	0	0	14	NA	NA
C35	p35	none	none_Myrmica_rubra	0	55.9714	12.2737	18	0.702454	peat	2012-09-18	Gadevang	20	Galleria_mellonella	NA	2	2	2	0	0	0	0	0	0	0	0	0	0	0	0	14	NA	NA
C35	p35	none	none_Myrmica_rubra	0	55.9714	12.2737	18	0.702454	peat	2012-09-18	Gadevang	20	Galleria_mellonella	NA	2	2	2	0	0	0	0	0	0	0	0	0	0	0	0	14	NA	NA
C35	p35	none	none_Myrmica_rubra	0	55.9714	12.2737	18	0.702454	peat	2012-09-18	Gadevang	20	Galleria_mellonella	NA	2	2	2	0	0	0	0	0	0	0	0	0	0	0	0	14	NA	NA
C35	p35	none	none_Myrmica_rubra	0	55.9714	12.2737	18	0.702454	peat	2012-09-18	Gadevang	20	Galleria_mellonella	NA	2	2	2	0	0	0	0	0	0	0	0	0	0	0	0	14	NA	NA
C35	p35	none	none_Myrmica_rubra	0	55.9714	12.2737	18	0.702454	peat	2012-09-18	Gadevang	20	Galleria_mellonella	NA	2	2	2	0	0	0	0	0	0	0	0	0	0	0	0	14	NA	NA
C35	p35	none	none_Myrmica_rubra	0	55.9714	12.2737	18	0.702454	peat	2012-09-18	Gadevang	20	Galleria_mellonella	NA	2	2	2	0	0	0	0	0	0	0	0	0	0	0	0	14	NA	NA
C35	p35	none	none_Myrmica_rubra	0	55.9714	12.2737	18	0.702454	peat	2012-09-18	Gadevang	20	Galleria_mellonella	NA	2	2	2	0	0	0	0	0	0	0	0	0	0	0	0	14	NA	NA
C35	p35	none	none_Myrmica_rubra	0	55.9714	12.2737	18	0.702454	peat	2012-09-18	Gadevang	20	Galleria_mellonella	NA	2	2	2	0	0	0	0	0	0	0	0	0	0	0	0	14	NA	NA
C35	p35	none	none_Myrmica_rubra	0	55.9714	12.2737	18	0.702454	peat	2012-09-18	Gadevang	20	Galleria_mellonella	NA	2	2	2	0	0	0	0	0	0	0	0	0	0	0	0	14	NA	NA
C35	p35	none	none_Myrmica_rubra	0	55.9714	12.2737	18	0.702454	peat	2012-09-18	Gadevang	20	Galleria_mellonella	NA	2	2	2	0	0	0	0	0	0	0	0	0	0	0	0	14	NA	NA
C35	p35	none	none_Myrmica_rubra	0	55.9714	12.2737	18	0.702454	peat	2012-09-18	Gadevang	20	Galleria_mellonella	NA	2	2	2	0	0	0	0	0	0	0	0	0	0	0	0	14	NA	NA
C36	p36	none	none_Myrmica_rubra	0	55.9723	12.2748	38	0.710579	wood	2012-09-17	Gadevang	20	Galleria_mellonella	Metarhizium_brunneum	3	3	3	0	0	0	0	0	0	0	0	0	0	0	0	18.375	NA	NA
C36	p36	none	none_Myrmica_rubra	0	55.9723	12.2748	38	0.710579	wood	2012-09-17	Gadevang	20	Galleria_mellonella	Metarhizium_brunneum	3	3	3	0	0	0	0	0	0	0	0	0	0	0	0	18.375	NA	NA
C36	p36	none	none_Myrmica_rubra	0	55.9723	12.2748	38	0.710579	wood	2012-09-17	Gadevang	20	Galleria_mellonella	Metarhizium_brunneum	3	3	3	0	0	0	0	0	0	0	0	0	0	0	0	18.375	NA	NA
C36	p36	none	none_Myrmica_rubra	0	55.9723	12.2748	38	0.710579	wood	2012-09-17	Gadevang	20	Galleria_mellonella	NA	3	3	3	0	0	0	0	0	0	0	0	0	0	0	0	18.375	NA	NA
C36	p36	none	none_Myrmica_rubra	0	55.9723	12.2748	38	0.710579	wood	2012-09-17	Gadevang	20	Galleria_mellonella	NA	3	3	3	0	0	0	0	0	0	0	0	0	0	0	0	18.375	NA	NA
C36	p36	none	none_Myrmica_rubra	0	55.9723	12.2748	38	0.710579	wood	2012-09-17	Gadevang	20	Galleria_mellonella	NA	3	3	3	0	0	0	0	0	0	0	0	0	0	0	0	18.375	NA	NA
C36	p36	none	none_Myrmica_rubra	0	55.9723	12.2748	38	0.710579	wood	2012-09-17	Gadevang	20	Galleria_mellonella	NA	3	3	3	0	0	0	0	0	0	0	0	0	0	0	0	18.375	NA	NA
C36	p36	none	none_Myrmica_rubra	0	55.9723	12.2748	38	0.710579	wood	2012-09-17	Gadevang	20	Galleria_mellonella	NA	3	3	3	0	0	0	0	0	0	0	0	0	0	0	0	18.375	NA	NA
C36	p36	none	none_Myrmica_rubra	0	55.9723	12.2748	38	0.710579	wood	2012-09-17	Gadevang	20	Galleria_mellonella	NA	3	3	3	0	0	0	0	0	0	0	0	0	0	0	0	18.375	NA	NA
C36	p36	none	none_Myrmica_rubra	0	55.9723	12.2748	38	0.710579	wood	2012-09-17	Gadevang	20	Galleria_mellonella	NA	3	3	3	0	0	0	0	0	0	0	0	0	0	0	0	18.375	NA	NA
C36	p36	none	none_Myrmica_rubra	0	55.9723	12.2748	38	0.710579	wood	2012-09-17	Gadevang	20	Galleria_mellonella	NA	3	3	3	0	0	0	0	0	0	0	0	0	0	0	0	18.375	NA	NA
C36	p36	none	none_Myrmica_rubra	0	55.9723	12.2748	38	0.710579	wood	2012-09-17	Gadevang	20	Galleria_mellonella	NA	3	3	3	0	0	0	0	0	0	0	0	0	0	0	0	18.375	NA	NA
C36	p36	none	none_Myrmica_rubra	0	55.9723	12.2748	38	0.710579	wood	2012-09-17	Gadevang	20	Galleria_mellonella	NA	3	3	3	0	0	0	0	0	0	0	0	0	0	0	0	18.375	NA	NA
C36	p36	none	none_Myrmica_rubra	0	55.9723	12.2748	38	0.710579	wood	2012-09-17	Gadevang	20	Galleria_mellonella	NA	3	3	3	0	0	0	0	0	0	0	0	0	0	0	0	18.375	NA	NA
C36	p36	none	none_Myrmica_rubra	0	55.9723	12.2748	38	0.710579	wood	2012-09-17	Gadevang	20	Galleria_mellonella	NA	3	3	3	0	0	0	0	0	0	0	0	0	0	0	0	18.375	NA	NA
C36	p36	none	none_Myrmica_rubra	0	55.9723	12.2748	38	0.710579	wood	2012-09-17	Gadevang	20	Galleria_mellonella	NA	3	3	3	0	0	0	0	0	0	0	0	0	0	0	0	18.375	NA	NA
C36	p36	none	none_Myrmica_rubra	0	55.9723	12.2748	38	0.710579	wood	2012-09-17	Gadevang	20	Galleria_mellonella	NA	3	3	3	0	0	0	0	0	0	0	0	0	0	0	0	18.375	NA	NA
C36	p36	none	none_Myrmica_rubra	0	55.9723	12.2748	38	0.710579	wood	2012-09-17	Gadevang	20	Galleria_mellonella	NA	3	3	3	0	0	0	0	0	0	0	0	0	0	0	0	18.375	NA	NA
C36	p36	none	none_Myrmica_rubra	0	55.9723	12.2748	38	0.710579	wood	2012-09-17	Gadevang	20	Galleria_mellonella	NA	3	3	3	0	0	0	0	0	0	0	0	0	0	0	0	18.375	NA	NA
C36	p36	none	none_Myrmica_rubra	0	55.9723	12.2748	38	0.710579	wood	2012-09-17	Gadevang	20	Galleria_mellonella	NA	3	3	3	0	0	0	0	0	0	0	0	0	0	0	0	18.375	NA	NA
C37	p37	none	none_Myrmica_rubra	0	55.9715	12.2752	66	0.718414	soil/sand	2012-09-17	Gadevang	20	Galleria_mellonella	Metarhizium_brunneum	3	3	3	0	0	0	0	0	0	0	0	0	0	0	0	19	NA	NA
C37	p37	none	none_Myrmica_rubra	0	55.9715	12.2752	66	0.718414	soil/sand	2012-09-17	Gadevang	20	Galleria_mellonella	Metarhizium_brunneum	3	3	3	0	0	0	0	0	0	0	0	0	0	0	0	19	NA	NA
C37	p37	none	none_Myrmica_rubra	0	55.9715	12.2752	66	0.718414	soil/sand	2012-09-17	Gadevang	20	Galleria_mellonella	Metarhizium_brunneum	3	3	3	0	0	0	0	0	0	0	0	0	0	0	0	19	NA	NA
C37	p37	none	none_Myrmica_rubra	0	55.9715	12.2752	66	0.718414	soil/sand	2012-09-17	Gadevang	20	Galleria_mellonella	NA	3	3	3	0	0	0	0	0	0	0	0	0	0	0	0	19	NA	NA
C37	p37	none	none_Myrmica_rubra	0	55.9715	12.2752	66	0.718414	soil/sand	2012-09-17	Gadevang	20	Galleria_mellonella	NA	3	3	3	0	0	0	0	0	0	0	0	0	0	0	0	19	NA	NA
C37	p37	none	none_Myrmica_rubra	0	55.9715	12.2752	66	0.718414	soil/sand	2012-09-17	Gadevang	20	Galleria_mellonella	NA	3	3	3	0	0	0	0	0	0	0	0	0	0	0	0	19	NA	NA
C37	p37	none	none_Myrmica_rubra	0	55.9715	12.2752	66	0.718414	soil/sand	2012-09-17	Gadevang	20	Galleria_mellonella	NA	3	3	3	0	0	0	0	0	0	0	0	0	0	0	0	19	NA	NA
C37	p37	none	none_Myrmica_rubra	0	55.9715	12.2752	66	0.718414	soil/sand	2012-09-17	Gadevang	20	Galleria_mellonella	NA	3	3	3	0	0	0	0	0	0	0	0	0	0	0	0	19	NA	NA
C37	p37	none	none_Myrmica_rubra	0	55.9715	12.2752	66	0.718414	soil/sand	2012-09-17	Gadevang	20	Galleria_mellonella	NA	3	3	3	0	0	0	0	0	0	0	0	0	0	0	0	19	NA	NA
C37	p37	none	none_Myrmica_rubra	0	55.9715	12.2752	66	0.718414	soil/sand	2012-09-17	Gadevang	20	Galleria_mellonella	NA	3	3	3	0	0	0	0	0	0	0	0	0	0	0	0	19	NA	NA
C37	p37	none	none_Myrmica_rubra	0	55.9715	12.2752	66	0.718414	soil/sand	2012-09-17	Gadevang	20	Galleria_mellonella	NA	3	3	3	0	0	0	0	0	0	0	0	0	0	0	0	19	NA	NA
C37	p37	none	none_Myrmica_rubra	0	55.9715	12.2752	66	0.718414	soil/sand	2012-09-17	Gadevang	20	Galleria_mellonella	NA	3	3	3	0	0	0	0	0	0	0	0	0	0	0	0	19	NA	NA
C37	p37	none	none_Myrmica_rubra	0	55.9715	12.2752	66	0.718414	soil/sand	2012-09-17	Gadevang	20	Galleria_mellonella	NA	3	3	3	0	0	0	0	0	0	0	0	0	0	0	0	19	NA	NA
C37	p37	none	none_Myrmica_rubra	0	55.9715	12.2752	66	0.718414	soil/sand	2012-09-17	Gadevang	20	Galleria_mellonella	NA	3	3	3	0	0	0	0	0	0	0	0	0	0	0	0	19	NA	NA
C37	p37	none	none_Myrmica_rubra	0	55.9715	12.2752	66	0.718414	soil/sand	2012-09-17	Gadevang	20	Galleria_mellonella	NA	3	3	3	0	0	0	0	0	0	0	0	0	0	0	0	19	NA	NA
C37	p37	none	none_Myrmica_rubra	0	55.9715	12.2752	66	0.718414	soil/sand	2012-09-17	Gadevang	20	Galleria_mellonella	NA	3	3	3	0	0	0	0	0	0	0	0	0	0	0	0	19	NA	NA
C37	p37	none	none_Myrmica_rubra	0	55.9715	12.2752	66	0.718414	soil/sand	2012-09-17	Gadevang	20	Galleria_mellonella	NA	3	3	3	0	0	0	0	0	0	0	0	0	0	0	0	19	NA	NA
C37	p37	none	none_Myrmica_rubra	0	55.9715	12.2752	66	0.718414	soil/sand	2012-09-17	Gadevang	20	Galleria_mellonella	NA	3	3	3	0	0	0	0	0	0	0	0	0	0	0	0	19	NA	NA
C37	p37	none	none_Myrmica_rubra	0	55.9715	12.2752	66	0.718414	soil/sand	2012-09-17	Gadevang	20	Galleria_mellonella	NA	3	3	3	0	0	0	0	0	0	0	0	0	0	0	0	19	NA	NA
C37	p37	none	none_Myrmica_rubra	0	55.9715	12.2752	66	0.718414	soil/sand	2012-09-17	Gadevang	20	Galleria_mellonella	NA	3	3	3	0	0	0	0	0	0	0	0	0	0	0	0	19	NA	NA
C38	p38	none	none_Myrmica_rubra	0	55.7708	12.5565	6	0.38838	soil	2012-10-16	Klampenborgvej	20	Galleria_mellonella	Isaria_fumosorosea	2	2	0	0	0	0	2	0	0	0	0	0	0	0	0	14.6667	NA	NA
C38	p38	none	none_Myrmica_rubra	0	55.7708	12.5565	6	0.38838	soil	2012-10-16	Klampenborgvej	20	Galleria_mellonella	Isaria_fumosorosea	2	2	0	0	0	0	2	0	0	0	0	0	0	0	0	14.6667	NA	NA
C38	p38	none	none_Myrmica_rubra	0	55.7708	12.5565	6	0.38838	soil	2012-10-16	Klampenborgvej	20	Galleria_mellonella	NA	2	2	0	0	0	0	2	0	0	0	0	0	0	0	0	14.6667	NA	NA
C38	p38	none	none_Myrmica_rubra	0	55.7708	12.5565	6	0.38838	soil	2012-10-16	Klampenborgvej	20	Galleria_mellonella	NA	2	2	0	0	0	0	2	0	0	0	0	0	0	0	0	14.6667	NA	NA
C38	p38	none	none_Myrmica_rubra	0	55.7708	12.5565	6	0.38838	soil	2012-10-16	Klampenborgvej	20	Galleria_mellonella	NA	2	2	0	0	0	0	2	0	0	0	0	0	0	0	0	14.6667	NA	NA
C38	p38	none	none_Myrmica_rubra	0	55.7708	12.5565	6	0.38838	soil	2012-10-16	Klampenborgvej	20	Galleria_mellonella	NA	2	2	0	0	0	0	2	0	0	0	0	0	0	0	0	14.6667	NA	NA
C38	p38	none	none_Myrmica_rubra	0	55.7708	12.5565	6	0.38838	soil	2012-10-16	Klampenborgvej	20	Galleria_mellonella	NA	2	2	0	0	0	0	2	0	0	0	0	0	0	0	0	14.6667	NA	NA
C38	p38	none	none_Myrmica_rubra	0	55.7708	12.5565	6	0.38838	soil	2012-10-16	Klampenborgvej	20	Galleria_mellonella	NA	2	2	0	0	0	0	2	0	0	0	0	0	0	0	0	14.6667	NA	NA
C38	p38	none	none_Myrmica_rubra	0	55.7708	12.5565	6	0.38838	soil	2012-10-16	Klampenborgvej	20	Galleria_mellonella	NA	2	2	0	0	0	0	2	0	0	0	0	0	0	0	0	14.6667	NA	NA
C38	p38	none	none_Myrmica_rubra	0	55.7708	12.5565	6	0.38838	soil	2012-10-16	Klampenborgvej	20	Galleria_mellonella	NA	2	2	0	0	0	0	2	0	0	0	0	0	0	0	0	14.6667	NA	NA
C38	p38	none	none_Myrmica_rubra	0	55.7708	12.5565	6	0.38838	soil	2012-10-16	Klampenborgvej	20	Galleria_mellonella	NA	2	2	0	0	0	0	2	0	0	0	0	0	0	0	0	14.6667	NA	NA
C38	p38	none	none_Myrmica_rubra	0	55.7708	12.5565	6	0.38838	soil	2012-10-16	Klampenborgvej	20	Galleria_mellonella	NA	2	2	0	0	0	0	2	0	0	0	0	0	0	0	0	14.6667	NA	NA
C38	p38	none	none_Myrmica_rubra	0	55.7708	12.5565	6	0.38838	soil	2012-10-16	Klampenborgvej	20	Galleria_mellonella	NA	2	2	0	0	0	0	2	0	0	0	0	0	0	0	0	14.6667	NA	NA
C38	p38	none	none_Myrmica_rubra	0	55.7708	12.5565	6	0.38838	soil	2012-10-16	Klampenborgvej	20	Galleria_mellonella	NA	2	2	0	0	0	0	2	0	0	0	0	0	0	0	0	14.6667	NA	NA
C38	p38	none	none_Myrmica_rubra	0	55.7708	12.5565	6	0.38838	soil	2012-10-16	Klampenborgvej	20	Galleria_mellonella	NA	2	2	0	0	0	0	2	0	0	0	0	0	0	0	0	14.6667	NA	NA
C38	p38	none	none_Myrmica_rubra	0	55.7708	12.5565	6	0.38838	soil	2012-10-16	Klampenborgvej	20	Galleria_mellonella	NA	2	2	0	0	0	0	2	0	0	0	0	0	0	0	0	14.6667	NA	NA
C38	p38	none	none_Myrmica_rubra	0	55.7708	12.5565	6	0.38838	soil	2012-10-16	Klampenborgvej	20	Galleria_mellonella	NA	2	2	0	0	0	0	2	0	0	0	0	0	0	0	0	14.6667	NA	NA
C38	p38	none	none_Myrmica_rubra	0	55.7708	12.5565	6	0.38838	soil	2012-10-16	Klampenborgvej	20	Galleria_mellonella	NA	2	2	0	0	0	0	2	0	0	0	0	0	0	0	0	14.6667	NA	NA
C38	p38	none	none_Myrmica_rubra	0	55.7708	12.5565	6	0.38838	soil	2012-10-16	Klampenborgvej	20	Galleria_mellonella	NA	2	2	0	0	0	0	2	0	0	0	0	0	0	0	0	14.6667	NA	NA
C38	p38	none	none_Myrmica_rubra	0	55.7708	12.5565	6	0.38838	soil	2012-10-16	Klampenborgvej	20	Galleria_mellonella	NA	2	2	0	0	0	0	2	0	0	0	0	0	0	0	0	14.6667	NA	NA
C39	p39	none	none_Myrmica_rubra	0	55.7709	12.5567	11	0.400486	soil	2012-10-16	Klampenborgvej	20	Galleria_mellonella	Isaria_fumosorosea	8	8	0	0	0	0	8	0	0	0	0	0	0	0	0	12.25	NA	NA
C39	p39	none	none_Myrmica_rubra	0	55.7709	12.5567	11	0.400486	soil	2012-10-16	Klampenborgvej	20	Galleria_mellonella	Isaria_fumosorosea	8	8	0	0	0	0	8	0	0	0	0	0	0	0	0	12.25	NA	NA
C39	p39	none	none_Myrmica_rubra	0	55.7709	12.5567	11	0.400486	soil	2012-10-16	Klampenborgvej	20	Galleria_mellonella	Isaria_fumosorosea	8	8	0	0	0	0	8	0	0	0	0	0	0	0	0	12.25	NA	NA
C39	p39	none	none_Myrmica_rubra	0	55.7709	12.5567	11	0.400486	soil	2012-10-16	Klampenborgvej	20	Galleria_mellonella	Isaria_fumosorosea	8	8	0	0	0	0	8	0	0	0	0	0	0	0	0	12.25	NA	NA
C39	p39	none	none_Myrmica_rubra	0	55.7709	12.5567	11	0.400486	soil	2012-10-16	Klampenborgvej	20	Galleria_mellonella	Isaria_fumosorosea	8	8	0	0	0	0	8	0	0	0	0	0	0	0	0	12.25	NA	NA
C39	p39	none	none_Myrmica_rubra	0	55.7709	12.5567	11	0.400486	soil	2012-10-16	Klampenborgvej	20	Galleria_mellonella	Isaria_fumosorosea	8	8	0	0	0	0	8	0	0	0	0	0	0	0	0	12.25	NA	NA
C39	p39	none	none_Myrmica_rubra	0	55.7709	12.5567	11	0.400486	soil	2012-10-16	Klampenborgvej	20	Galleria_mellonella	Isaria_fumosorosea	8	8	0	0	0	0	8	0	0	0	0	0	0	0	0	12.25	NA	NA
C39	p39	none	none_Myrmica_rubra	0	55.7709	12.5567	11	0.400486	soil	2012-10-16	Klampenborgvej	20	Galleria_mellonella	Isaria_fumosorosea	8	8	0	0	0	0	8	0	0	0	0	0	0	0	0	12.25	NA	NA
C39	p39	none	none_Myrmica_rubra	0	55.7709	12.5567	11	0.400486	soil	2012-10-16	Klampenborgvej	20	Galleria_mellonella	NA	8	8	0	0	0	0	8	0	0	0	0	0	0	0	0	12.25	NA	NA
C39	p39	none	none_Myrmica_rubra	0	55.7709	12.5567	11	0.400486	soil	2012-10-16	Klampenborgvej	20	Galleria_mellonella	NA	8	8	0	0	0	0	8	0	0	0	0	0	0	0	0	12.25	NA	NA
C39	p39	none	none_Myrmica_rubra	0	55.7709	12.5567	11	0.400486	soil	2012-10-16	Klampenborgvej	20	Galleria_mellonella	NA	8	8	0	0	0	0	8	0	0	0	0	0	0	0	0	12.25	NA	NA
C39	p39	none	none_Myrmica_rubra	0	55.7709	12.5567	11	0.400486	soil	2012-10-16	Klampenborgvej	20	Galleria_mellonella	NA	8	8	0	0	0	0	8	0	0	0	0	0	0	0	0	12.25	NA	NA
C39	p39	none	none_Myrmica_rubra	0	55.7709	12.5567	11	0.400486	soil	2012-10-16	Klampenborgvej	20	Galleria_mellonella	NA	8	8	0	0	0	0	8	0	0	0	0	0	0	0	0	12.25	NA	NA
C39	p39	none	none_Myrmica_rubra	0	55.7709	12.5567	11	0.400486	soil	2012-10-16	Klampenborgvej	20	Galleria_mellonella	NA	8	8	0	0	0	0	8	0	0	0	0	0	0	0	0	12.25	NA	NA
C39	p39	none	none_Myrmica_rubra	0	55.7709	12.5567	11	0.400486	soil	2012-10-16	Klampenborgvej	20	Galleria_mellonella	NA	8	8	0	0	0	0	8	0	0	0	0	0	0	0	0	12.25	NA	NA
C39	p39	none	none_Myrmica_rubra	0	55.7709	12.5567	11	0.400486	soil	2012-10-16	Klampenborgvej	20	Galleria_mellonella	NA	8	8	0	0	0	0	8	0	0	0	0	0	0	0	0	12.25	NA	NA
C39	p39	none	none_Myrmica_rubra	0	55.7709	12.5567	11	0.400486	soil	2012-10-16	Klampenborgvej	20	Galleria_mellonella	NA	8	8	0	0	0	0	8	0	0	0	0	0	0	0	0	12.25	NA	NA
C39	p39	none	none_Myrmica_rubra	0	55.7709	12.5567	11	0.400486	soil	2012-10-16	Klampenborgvej	20	Galleria_mellonella	NA	8	8	0	0	0	0	8	0	0	0	0	0	0	0	0	12.25	NA	NA
C39	p39	none	none_Myrmica_rubra	0	55.7709	12.5567	11	0.400486	soil	2012-10-16	Klampenborgvej	20	Galleria_mellonella	NA	8	8	0	0	0	0	8	0	0	0	0	0	0	0	0	12.25	NA	NA
C39	p39	none	none_Myrmica_rubra	0	55.7709	12.5567	11	0.400486	soil	2012-10-16	Klampenborgvej	20	Galleria_mellonella	NA	8	8	0	0	0	0	8	0	0	0	0	0	0	0	0	12.25	NA	NA
C40	p40	none	none_Myrmica_rubra	0	55.7709	12.5567	12	0.411632	soil	2012-10-15	Klampenborgvej	20	Galleria_mellonella	NA	0	0	0	0	0	0	0	0	0	0	0	0	0	0	0	12.25	NA	NA
C40	p40	none	none_Myrmica_rubra	0	55.7709	12.5567	12	0.411632	soil	2012-10-15	Klampenborgvej	20	Galleria_mellonella	NA	0	0	0	0	0	0	0	0	0	0	0	0	0	0	0	12.25	NA	NA
C40	p40	none	none_Myrmica_rubra	0	55.7709	12.5567	12	0.411632	soil	2012-10-15	Klampenborgvej	20	Galleria_mellonella	NA	0	0	0	0	0	0	0	0	0	0	0	0	0	0	0	12.25	NA	NA
C40	p40	none	none_Myrmica_rubra	0	55.7709	12.5567	12	0.411632	soil	2012-10-15	Klampenborgvej	20	Galleria_mellonella	NA	0	0	0	0	0	0	0	0	0	0	0	0	0	0	0	12.25	NA	NA
C40	p40	none	none_Myrmica_rubra	0	55.7709	12.5567	12	0.411632	soil	2012-10-15	Klampenborgvej	20	Galleria_mellonella	NA	0	0	0	0	0	0	0	0	0	0	0	0	0	0	0	12.25	NA	NA
C40	p40	none	none_Myrmica_rubra	0	55.7709	12.5567	12	0.411632	soil	2012-10-15	Klampenborgvej	20	Galleria_mellonella	NA	0	0	0	0	0	0	0	0	0	0	0	0	0	0	0	12.25	NA	NA
C40	p40	none	none_Myrmica_rubra	0	55.7709	12.5567	12	0.411632	soil	2012-10-15	Klampenborgvej	20	Galleria_mellonella	NA	0	0	0	0	0	0	0	0	0	0	0	0	0	0	0	12.25	NA	NA
C40	p40	none	none_Myrmica_rubra	0	55.7709	12.5567	12	0.411632	soil	2012-10-15	Klampenborgvej	20	Galleria_mellonella	NA	0	0	0	0	0	0	0	0	0	0	0	0	0	0	0	12.25	NA	NA
C40	p40	none	none_Myrmica_rubra	0	55.7709	12.5567	12	0.411632	soil	2012-10-15	Klampenborgvej	20	Galleria_mellonella	NA	0	0	0	0	0	0	0	0	0	0	0	0	0	0	0	12.25	NA	NA
C40	p40	none	none_Myrmica_rubra	0	55.7709	12.5567	12	0.411632	soil	2012-10-15	Klampenborgvej	20	Galleria_mellonella	NA	0	0	0	0	0	0	0	0	0	0	0	0	0	0	0	12.25	NA	NA
C40	p40	none	none_Myrmica_rubra	0	55.7709	12.5567	12	0.411632	soil	2012-10-15	Klampenborgvej	20	Galleria_mellonella	NA	0	0	0	0	0	0	0	0	0	0	0	0	0	0	0	12.25	NA	NA
C40	p40	none	none_Myrmica_rubra	0	55.7709	12.5567	12	0.411632	soil	2012-10-15	Klampenborgvej	20	Galleria_mellonella	NA	0	0	0	0	0	0	0	0	0	0	0	0	0	0	0	12.25	NA	NA
C40	p40	none	none_Myrmica_rubra	0	55.7709	12.5567	12	0.411632	soil	2012-10-15	Klampenborgvej	20	Galleria_mellonella	NA	0	0	0	0	0	0	0	0	0	0	0	0	0	0	0	12.25	NA	NA
C40	p40	none	none_Myrmica_rubra	0	55.7709	12.5567	12	0.411632	soil	2012-10-15	Klampenborgvej	20	Galleria_mellonella	NA	0	0	0	0	0	0	0	0	0	0	0	0	0	0	0	12.25	NA	NA
C40	p40	none	none_Myrmica_rubra	0	55.7709	12.5567	12	0.411632	soil	2012-10-15	Klampenborgvej	20	Galleria_mellonella	NA	0	0	0	0	0	0	0	0	0	0	0	0	0	0	0	12.25	NA	NA
C40	p40	none	none_Myrmica_rubra	0	55.7709	12.5567	12	0.411632	soil	2012-10-15	Klampenborgvej	20	Galleria_mellonella	NA	0	0	0	0	0	0	0	0	0	0	0	0	0	0	0	12.25	NA	NA
C40	p40	none	none_Myrmica_rubra	0	55.7709	12.5567	12	0.411632	soil	2012-10-15	Klampenborgvej	20	Galleria_mellonella	NA	0	0	0	0	0	0	0	0	0	0	0	0	0	0	0	12.25	NA	NA
C40	p40	none	none_Myrmica_rubra	0	55.7709	12.5567	12	0.411632	soil	2012-10-15	Klampenborgvej	20	Galleria_mellonella	NA	0	0	0	0	0	0	0	0	0	0	0	0	0	0	0	12.25	NA	NA
C40	p40	none	none_Myrmica_rubra	0	55.7709	12.5567	12	0.411632	soil	2012-10-15	Klampenborgvej	20	Galleria_mellonella	NA	0	0	0	0	0	0	0	0	0	0	0	0	0	0	0	12.25	NA	NA
C40	p40	none	none_Myrmica_rubra	0	55.7709	12.5567	12	0.411632	soil	2012-10-15	Klampenborgvej	20	Galleria_mellonella	NA	0	0	0	0	0	0	0	0	0	0	0	0	0	0	0	12.25	NA	NA
C41	p41	none	none_Myrmica_rubra	0	55.7711	12.5567	9	0.416053	soil/sand	2012-10-19	Klampenborgvej	20	Galleria_mellonella	Metarhizium_brunneum	2	2	1	0	1	0	0	0	0	0	0	0	0	0	0	13	NA	NA
C41	p41	none	none_Myrmica_rubra	0	55.7711	12.5567	9	0.416053	soil/sand	2012-10-19	Klampenborgvej	20	Galleria_mellonella	Beauveria_bassiana	2	2	1	0	1	0	0	0	0	0	0	0	0	0	0	13	NA	NA
C41	p41	none	none_Myrmica_rubra	0	55.7711	12.5567	9	0.416053	soil/sand	2012-10-19	Klampenborgvej	20	Galleria_mellonella	NA	2	2	1	0	1	0	0	0	0	0	0	0	0	0	0	13	NA	NA
C41	p41	none	none_Myrmica_rubra	0	55.7711	12.5567	9	0.416053	soil/sand	2012-10-19	Klampenborgvej	20	Galleria_mellonella	NA	2	2	1	0	1	0	0	0	0	0	0	0	0	0	0	13	NA	NA
C41	p41	none	none_Myrmica_rubra	0	55.7711	12.5567	9	0.416053	soil/sand	2012-10-19	Klampenborgvej	20	Galleria_mellonella	NA	2	2	1	0	1	0	0	0	0	0	0	0	0	0	0	13	NA	NA
C41	p41	none	none_Myrmica_rubra	0	55.7711	12.5567	9	0.416053	soil/sand	2012-10-19	Klampenborgvej	20	Galleria_mellonella	NA	2	2	1	0	1	0	0	0	0	0	0	0	0	0	0	13	NA	NA
C41	p41	none	none_Myrmica_rubra	0	55.7711	12.5567	9	0.416053	soil/sand	2012-10-19	Klampenborgvej	20	Galleria_mellonella	NA	2	2	1	0	1	0	0	0	0	0	0	0	0	0	0	13	NA	NA
C41	p41	none	none_Myrmica_rubra	0	55.7711	12.5567	9	0.416053	soil/sand	2012-10-19	Klampenborgvej	20	Galleria_mellonella	NA	2	2	1	0	1	0	0	0	0	0	0	0	0	0	0	13	NA	NA
C41	p41	none	none_Myrmica_rubra	0	55.7711	12.5567	9	0.416053	soil/sand	2012-10-19	Klampenborgvej	20	Galleria_mellonella	NA	2	2	1	0	1	0	0	0	0	0	0	0	0	0	0	13	NA	NA
C41	p41	none	none_Myrmica_rubra	0	55.7711	12.5567	9	0.416053	soil/sand	2012-10-19	Klampenborgvej	20	Galleria_mellonella	NA	2	2	1	0	1	0	0	0	0	0	0	0	0	0	0	13	NA	NA
C41	p41	none	none_Myrmica_rubra	0	55.7711	12.5567	9	0.416053	soil/sand	2012-10-19	Klampenborgvej	20	Galleria_mellonella	NA	2	2	1	0	1	0	0	0	0	0	0	0	0	0	0	13	NA	NA
C41	p41	none	none_Myrmica_rubra	0	55.7711	12.5567	9	0.416053	soil/sand	2012-10-19	Klampenborgvej	20	Galleria_mellonella	NA	2	2	1	0	1	0	0	0	0	0	0	0	0	0	0	13	NA	NA
C41	p41	none	none_Myrmica_rubra	0	55.7711	12.5567	9	0.416053	soil/sand	2012-10-19	Klampenborgvej	20	Galleria_mellonella	NA	2	2	1	0	1	0	0	0	0	0	0	0	0	0	0	13	NA	NA
C41	p41	none	none_Myrmica_rubra	0	55.7711	12.5567	9	0.416053	soil/sand	2012-10-19	Klampenborgvej	20	Galleria_mellonella	NA	2	2	1	0	1	0	0	0	0	0	0	0	0	0	0	13	NA	NA
C41	p41	none	none_Myrmica_rubra	0	55.7711	12.5567	9	0.416053	soil/sand	2012-10-19	Klampenborgvej	20	Galleria_mellonella	NA	2	2	1	0	1	0	0	0	0	0	0	0	0	0	0	13	NA	NA
C41	p41	none	none_Myrmica_rubra	0	55.7711	12.5567	9	0.416053	soil/sand	2012-10-19	Klampenborgvej	20	Galleria_mellonella	NA	2	2	1	0	1	0	0	0	0	0	0	0	0	0	0	13	NA	NA
C41	p41	none	none_Myrmica_rubra	0	55.7711	12.5567	9	0.416053	soil/sand	2012-10-19	Klampenborgvej	20	Galleria_mellonella	NA	2	2	1	0	1	0	0	0	0	0	0	0	0	0	0	13	NA	NA
C41	p41	none	none_Myrmica_rubra	0	55.7711	12.5567	9	0.416053	soil/sand	2012-10-19	Klampenborgvej	20	Galleria_mellonella	NA	2	2	1	0	1	0	0	0	0	0	0	0	0	0	0	13	NA	NA
C41	p41	none	none_Myrmica_rubra	0	55.7711	12.5567	9	0.416053	soil/sand	2012-10-19	Klampenborgvej	20	Galleria_mellonella	NA	2	2	1	0	1	0	0	0	0	0	0	0	0	0	0	13	NA	NA
C41	p41	none	none_Myrmica_rubra	0	55.7711	12.5567	9	0.416053	soil/sand	2012-10-19	Klampenborgvej	20	Galleria_mellonella	NA	2	2	1	0	1	0	0	0	0	0	0	0	0	0	0	13	NA	NA
C42	p42	none	none_Myrmica_rubra	0	55.7785	12.5863	21	0.431817	clay	2012-09-17	Dyrehavn	20	Galleria_mellonella	NA	0	0	0	0	0	0	0	0	0	0	0	0	0	0	0	11.6667	NA	NA
C42	p42	none	none_Myrmica_rubra	0	55.7785	12.5863	21	0.431817	clay	2012-09-17	Dyrehavn	20	Galleria_mellonella	NA	0	0	0	0	0	0	0	0	0	0	0	0	0	0	0	11.6667	NA	NA
C42	p42	none	none_Myrmica_rubra	0	55.7785	12.5863	21	0.431817	clay	2012-09-17	Dyrehavn	20	Galleria_mellonella	NA	0	0	0	0	0	0	0	0	0	0	0	0	0	0	0	11.6667	NA	NA
C42	p42	none	none_Myrmica_rubra	0	55.7785	12.5863	21	0.431817	clay	2012-09-17	Dyrehavn	20	Galleria_mellonella	NA	0	0	0	0	0	0	0	0	0	0	0	0	0	0	0	11.6667	NA	NA
C42	p42	none	none_Myrmica_rubra	0	55.7785	12.5863	21	0.431817	clay	2012-09-17	Dyrehavn	20	Galleria_mellonella	NA	0	0	0	0	0	0	0	0	0	0	0	0	0	0	0	11.6667	NA	NA
C42	p42	none	none_Myrmica_rubra	0	55.7785	12.5863	21	0.431817	clay	2012-09-17	Dyrehavn	20	Galleria_mellonella	NA	0	0	0	0	0	0	0	0	0	0	0	0	0	0	0	11.6667	NA	NA
C42	p42	none	none_Myrmica_rubra	0	55.7785	12.5863	21	0.431817	clay	2012-09-17	Dyrehavn	20	Galleria_mellonella	NA	0	0	0	0	0	0	0	0	0	0	0	0	0	0	0	11.6667	NA	NA
C42	p42	none	none_Myrmica_rubra	0	55.7785	12.5863	21	0.431817	clay	2012-09-17	Dyrehavn	20	Galleria_mellonella	NA	0	0	0	0	0	0	0	0	0	0	0	0	0	0	0	11.6667	NA	NA
C42	p42	none	none_Myrmica_rubra	0	55.7785	12.5863	21	0.431817	clay	2012-09-17	Dyrehavn	20	Galleria_mellonella	NA	0	0	0	0	0	0	0	0	0	0	0	0	0	0	0	11.6667	NA	NA
C42	p42	none	none_Myrmica_rubra	0	55.7785	12.5863	21	0.431817	clay	2012-09-17	Dyrehavn	20	Galleria_mellonella	NA	0	0	0	0	0	0	0	0	0	0	0	0	0	0	0	11.6667	NA	NA
C42	p42	none	none_Myrmica_rubra	0	55.7785	12.5863	21	0.431817	clay	2012-09-17	Dyrehavn	20	Galleria_mellonella	NA	0	0	0	0	0	0	0	0	0	0	0	0	0	0	0	11.6667	NA	NA
C42	p42	none	none_Myrmica_rubra	0	55.7785	12.5863	21	0.431817	clay	2012-09-17	Dyrehavn	20	Galleria_mellonella	NA	0	0	0	0	0	0	0	0	0	0	0	0	0	0	0	11.6667	NA	NA
C42	p42	none	none_Myrmica_rubra	0	55.7785	12.5863	21	0.431817	clay	2012-09-17	Dyrehavn	20	Galleria_mellonella	NA	0	0	0	0	0	0	0	0	0	0	0	0	0	0	0	11.6667	NA	NA
C42	p42	none	none_Myrmica_rubra	0	55.7785	12.5863	21	0.431817	clay	2012-09-17	Dyrehavn	20	Galleria_mellonella	NA	0	0	0	0	0	0	0	0	0	0	0	0	0	0	0	11.6667	NA	NA
C42	p42	none	none_Myrmica_rubra	0	55.7785	12.5863	21	0.431817	clay	2012-09-17	Dyrehavn	20	Galleria_mellonella	NA	0	0	0	0	0	0	0	0	0	0	0	0	0	0	0	11.6667	NA	NA
C42	p42	none	none_Myrmica_rubra	0	55.7785	12.5863	21	0.431817	clay	2012-09-17	Dyrehavn	20	Galleria_mellonella	NA	0	0	0	0	0	0	0	0	0	0	0	0	0	0	0	11.6667	NA	NA
C42	p42	none	none_Myrmica_rubra	0	55.7785	12.5863	21	0.431817	clay	2012-09-17	Dyrehavn	20	Galleria_mellonella	NA	0	0	0	0	0	0	0	0	0	0	0	0	0	0	0	11.6667	NA	NA
C42	p42	none	none_Myrmica_rubra	0	55.7785	12.5863	21	0.431817	clay	2012-09-17	Dyrehavn	20	Galleria_mellonella	NA	0	0	0	0	0	0	0	0	0	0	0	0	0	0	0	11.6667	NA	NA
C42	p42	none	none_Myrmica_rubra	0	55.7785	12.5863	21	0.431817	clay	2012-09-17	Dyrehavn	20	Galleria_mellonella	NA	0	0	0	0	0	0	0	0	0	0	0	0	0	0	0	11.6667	NA	NA
C42	p42	none	none_Myrmica_rubra	0	55.7785	12.5863	21	0.431817	clay	2012-09-17	Dyrehavn	20	Galleria_mellonella	NA	0	0	0	0	0	0	0	0	0	0	0	0	0	0	0	11.6667	NA	NA
C43	p43	none	none_Myrmica_rubra	0	55.7788	12.5827	17	0.439306	soil	2012-09-17	Dyrehavn	20	Galleria_mellonella	NA	0	0	0	0	0	0	0	0	0	0	0	0	0	0	0	15.4	NA	NA
C43	p43	none	none_Myrmica_rubra	0	55.7788	12.5827	17	0.439306	soil	2012-09-17	Dyrehavn	20	Galleria_mellonella	NA	0	0	0	0	0	0	0	0	0	0	0	0	0	0	0	15.4	NA	NA
C43	p43	none	none_Myrmica_rubra	0	55.7788	12.5827	17	0.439306	soil	2012-09-17	Dyrehavn	20	Galleria_mellonella	NA	0	0	0	0	0	0	0	0	0	0	0	0	0	0	0	15.4	NA	NA
C43	p43	none	none_Myrmica_rubra	0	55.7788	12.5827	17	0.439306	soil	2012-09-17	Dyrehavn	20	Galleria_mellonella	NA	0	0	0	0	0	0	0	0	0	0	0	0	0	0	0	15.4	NA	NA
C43	p43	none	none_Myrmica_rubra	0	55.7788	12.5827	17	0.439306	soil	2012-09-17	Dyrehavn	20	Galleria_mellonella	NA	0	0	0	0	0	0	0	0	0	0	0	0	0	0	0	15.4	NA	NA
C43	p43	none	none_Myrmica_rubra	0	55.7788	12.5827	17	0.439306	soil	2012-09-17	Dyrehavn	20	Galleria_mellonella	NA	0	0	0	0	0	0	0	0	0	0	0	0	0	0	0	15.4	NA	NA
C43	p43	none	none_Myrmica_rubra	0	55.7788	12.5827	17	0.439306	soil	2012-09-17	Dyrehavn	20	Galleria_mellonella	NA	0	0	0	0	0	0	0	0	0	0	0	0	0	0	0	15.4	NA	NA
C43	p43	none	none_Myrmica_rubra	0	55.7788	12.5827	17	0.439306	soil	2012-09-17	Dyrehavn	20	Galleria_mellonella	NA	0	0	0	0	0	0	0	0	0	0	0	0	0	0	0	15.4	NA	NA
C43	p43	none	none_Myrmica_rubra	0	55.7788	12.5827	17	0.439306	soil	2012-09-17	Dyrehavn	20	Galleria_mellonella	NA	0	0	0	0	0	0	0	0	0	0	0	0	0	0	0	15.4	NA	NA
C43	p43	none	none_Myrmica_rubra	0	55.7788	12.5827	17	0.439306	soil	2012-09-17	Dyrehavn	20	Galleria_mellonella	NA	0	0	0	0	0	0	0	0	0	0	0	0	0	0	0	15.4	NA	NA
C43	p43	none	none_Myrmica_rubra	0	55.7788	12.5827	17	0.439306	soil	2012-09-17	Dyrehavn	20	Galleria_mellonella	NA	0	0	0	0	0	0	0	0	0	0	0	0	0	0	0	15.4	NA	NA
C43	p43	none	none_Myrmica_rubra	0	55.7788	12.5827	17	0.439306	soil	2012-09-17	Dyrehavn	20	Galleria_mellonella	NA	0	0	0	0	0	0	0	0	0	0	0	0	0	0	0	15.4	NA	NA
C43	p43	none	none_Myrmica_rubra	0	55.7788	12.5827	17	0.439306	soil	2012-09-17	Dyrehavn	20	Galleria_mellonella	NA	0	0	0	0	0	0	0	0	0	0	0	0	0	0	0	15.4	NA	NA
C43	p43	none	none_Myrmica_rubra	0	55.7788	12.5827	17	0.439306	soil	2012-09-17	Dyrehavn	20	Galleria_mellonella	NA	0	0	0	0	0	0	0	0	0	0	0	0	0	0	0	15.4	NA	NA
C43	p43	none	none_Myrmica_rubra	0	55.7788	12.5827	17	0.439306	soil	2012-09-17	Dyrehavn	20	Galleria_mellonella	NA	0	0	0	0	0	0	0	0	0	0	0	0	0	0	0	15.4	NA	NA
C43	p43	none	none_Myrmica_rubra	0	55.7788	12.5827	17	0.439306	soil	2012-09-17	Dyrehavn	20	Galleria_mellonella	NA	0	0	0	0	0	0	0	0	0	0	0	0	0	0	0	15.4	NA	NA
C43	p43	none	none_Myrmica_rubra	0	55.7788	12.5827	17	0.439306	soil	2012-09-17	Dyrehavn	20	Galleria_mellonella	NA	0	0	0	0	0	0	0	0	0	0	0	0	0	0	0	15.4	NA	NA
C43	p43	none	none_Myrmica_rubra	0	55.7788	12.5827	17	0.439306	soil	2012-09-17	Dyrehavn	20	Galleria_mellonella	NA	0	0	0	0	0	0	0	0	0	0	0	0	0	0	0	15.4	NA	NA
C43	p43	none	none_Myrmica_rubra	0	55.7788	12.5827	17	0.439306	soil	2012-09-17	Dyrehavn	20	Galleria_mellonella	NA	0	0	0	0	0	0	0	0	0	0	0	0	0	0	0	15.4	NA	NA
C43	p43	none	none_Myrmica_rubra	0	55.7788	12.5827	17	0.439306	soil	2012-09-17	Dyrehavn	20	Galleria_mellonella	NA	0	0	0	0	0	0	0	0	0	0	0	0	0	0	0	15.4	NA	NA
C44	p44	none	none_Myrmica_rubra	0	55.779	12.5815	15	0.445428	wood	2012-09-17	Dyrehavn	20	Galleria_mellonella	NA	2	0	0	0	0	0	0	0	0	0	2	0	0	0	0	17.5	NA	NA
C44	p44	none	none_Myrmica_rubra	0	55.779	12.5815	15	0.445428	wood	2012-09-17	Dyrehavn	20	Galleria_mellonella	NA	2	0	0	0	0	0	0	0	0	0	2	0	0	0	0	17.5	NA	NA
C44	p44	none	none_Myrmica_rubra	0	55.779	12.5815	15	0.445428	wood	2012-09-17	Dyrehavn	20	Galleria_mellonella	NA	2	0	0	0	0	0	0	0	0	0	2	0	0	0	0	17.5	NA	NA
C44	p44	none	none_Myrmica_rubra	0	55.779	12.5815	15	0.445428	wood	2012-09-17	Dyrehavn	20	Galleria_mellonella	NA	2	0	0	0	0	0	0	0	0	0	2	0	0	0	0	17.5	NA	NA
C44	p44	none	none_Myrmica_rubra	0	55.779	12.5815	15	0.445428	wood	2012-09-17	Dyrehavn	20	Galleria_mellonella	NA	2	0	0	0	0	0	0	0	0	0	2	0	0	0	0	17.5	NA	NA
C44	p44	none	none_Myrmica_rubra	0	55.779	12.5815	15	0.445428	wood	2012-09-17	Dyrehavn	20	Galleria_mellonella	NA	2	0	0	0	0	0	0	0	0	0	2	0	0	0	0	17.5	NA	NA
C44	p44	none	none_Myrmica_rubra	0	55.779	12.5815	15	0.445428	wood	2012-09-17	Dyrehavn	20	Galleria_mellonella	NA	2	0	0	0	0	0	0	0	0	0	2	0	0	0	0	17.5	NA	NA
C44	p44	none	none_Myrmica_rubra	0	55.779	12.5815	15	0.445428	wood	2012-09-17	Dyrehavn	20	Galleria_mellonella	NA	2	0	0	0	0	0	0	0	0	0	2	0	0	0	0	17.5	NA	NA
C44	p44	none	none_Myrmica_rubra	0	55.779	12.5815	15	0.445428	wood	2012-09-17	Dyrehavn	20	Galleria_mellonella	NA	2	0	0	0	0	0	0	0	0	0	2	0	0	0	0	17.5	NA	NA
C44	p44	none	none_Myrmica_rubra	0	55.779	12.5815	15	0.445428	wood	2012-09-17	Dyrehavn	20	Galleria_mellonella	NA	2	0	0	0	0	0	0	0	0	0	2	0	0	0	0	17.5	NA	NA
C44	p44	none	none_Myrmica_rubra	0	55.779	12.5815	15	0.445428	wood	2012-09-17	Dyrehavn	20	Galleria_mellonella	NA	2	0	0	0	0	0	0	0	0	0	2	0	0	0	0	17.5	NA	NA
C44	p44	none	none_Myrmica_rubra	0	55.779	12.5815	15	0.445428	wood	2012-09-17	Dyrehavn	20	Galleria_mellonella	NA	2	0	0	0	0	0	0	0	0	0	2	0	0	0	0	17.5	NA	NA
C44	p44	none	none_Myrmica_rubra	0	55.779	12.5815	15	0.445428	wood	2012-09-17	Dyrehavn	20	Galleria_mellonella	NA	2	0	0	0	0	0	0	0	0	0	2	0	0	0	0	17.5	NA	NA
C44	p44	none	none_Myrmica_rubra	0	55.779	12.5815	15	0.445428	wood	2012-09-17	Dyrehavn	20	Galleria_mellonella	NA	2	0	0	0	0	0	0	0	0	0	2	0	0	0	0	17.5	NA	NA
C44	p44	none	none_Myrmica_rubra	0	55.779	12.5815	15	0.445428	wood	2012-09-17	Dyrehavn	20	Galleria_mellonella	NA	2	0	0	0	0	0	0	0	0	0	2	0	0	0	0	17.5	NA	NA
C44	p44	none	none_Myrmica_rubra	0	55.779	12.5815	15	0.445428	wood	2012-09-17	Dyrehavn	20	Galleria_mellonella	NA	2	0	0	0	0	0	0	0	0	0	2	0	0	0	0	17.5	NA	NA
C44	p44	none	none_Myrmica_rubra	0	55.779	12.5815	15	0.445428	wood	2012-09-17	Dyrehavn	20	Galleria_mellonella	NA	2	0	0	0	0	0	0	0	0	0	2	0	0	0	0	17.5	NA	NA
C44	p44	none	none_Myrmica_rubra	0	55.779	12.5815	15	0.445428	wood	2012-09-17	Dyrehavn	20	Galleria_mellonella	NA	2	0	0	0	0	0	0	0	0	0	2	0	0	0	0	17.5	NA	NA
C44	p44	none	none_Myrmica_rubra	0	55.779	12.5815	15	0.445428	wood	2012-09-17	Dyrehavn	20	Galleria_mellonella	NA	2	0	0	0	0	0	0	0	0	0	2	0	0	0	0	17.5	NA	NA
C44	p44	none	none_Myrmica_rubra	0	55.779	12.5815	15	0.445428	wood	2012-09-17	Dyrehavn	20	Galleria_mellonella	NA	2	0	0	0	0	0	0	0	0	0	2	0	0	0	0	17.5	NA	NA
C45	p45	none	none_Myrmica_rubra	0	NA	NA	NA	NA	wood	2012-09-17	Dyrehavn	20	Galleria_mellonella	Metarhizium_brunneum	13	12	12	0	0	0	0	0	0	0	1	0	0	0	0	13	NA	NA
C45	p45	none	none_Myrmica_rubra	0	NA	NA	NA	NA	wood	2012-09-17	Dyrehavn	20	Galleria_mellonella	Metarhizium_brunneum	13	12	12	0	0	0	0	0	0	0	1	0	0	0	0	13	NA	NA
C45	p45	none	none_Myrmica_rubra	0	NA	NA	NA	NA	wood	2012-09-17	Dyrehavn	20	Galleria_mellonella	Metarhizium_brunneum	13	12	12	0	0	0	0	0	0	0	1	0	0	0	0	13	NA	NA
C45	p45	none	none_Myrmica_rubra	0	NA	NA	NA	NA	wood	2012-09-17	Dyrehavn	20	Galleria_mellonella	Metarhizium_brunneum	13	12	12	0	0	0	0	0	0	0	1	0	0	0	0	13	NA	NA
C45	p45	none	none_Myrmica_rubra	0	NA	NA	NA	NA	wood	2012-09-17	Dyrehavn	20	Galleria_mellonella	Metarhizium_brunneum	13	12	12	0	0	0	0	0	0	0	1	0	0	0	0	13	NA	NA
C45	p45	none	none_Myrmica_rubra	0	NA	NA	NA	NA	wood	2012-09-17	Dyrehavn	20	Galleria_mellonella	Metarhizium_brunneum	13	12	12	0	0	0	0	0	0	0	1	0	0	0	0	13	NA	NA
C45	p45	none	none_Myrmica_rubra	0	NA	NA	NA	NA	wood	2012-09-17	Dyrehavn	20	Galleria_mellonella	Metarhizium_brunneum	13	12	12	0	0	0	0	0	0	0	1	0	0	0	0	13	NA	NA
C45	p45	none	none_Myrmica_rubra	0	NA	NA	NA	NA	wood	2012-09-17	Dyrehavn	20	Galleria_mellonella	Metarhizium_brunneum	13	12	12	0	0	0	0	0	0	0	1	0	0	0	0	13	NA	NA
C45	p45	none	none_Myrmica_rubra	0	NA	NA	NA	NA	wood	2012-09-17	Dyrehavn	20	Galleria_mellonella	Metarhizium_brunneum	13	12	12	0	0	0	0	0	0	0	1	0	0	0	0	13	NA	NA
C45	p45	none	none_Myrmica_rubra	0	NA	NA	NA	NA	wood	2012-09-17	Dyrehavn	20	Galleria_mellonella	Metarhizium_brunneum	13	12	12	0	0	0	0	0	0	0	1	0	0	0	0	13	NA	NA
C45	p45	none	none_Myrmica_rubra	0	NA	NA	NA	NA	wood	2012-09-17	Dyrehavn	20	Galleria_mellonella	Metarhizium_brunneum	13	12	12	0	0	0	0	0	0	0	1	0	0	0	0	13	NA	NA
C45	p45	none	none_Myrmica_rubra	0	NA	NA	NA	NA	wood	2012-09-17	Dyrehavn	20	Galleria_mellonella	Metarhizium_brunneum	13	12	12	0	0	0	0	0	0	0	1	0	0	0	0	13	NA	NA
C45	p45	none	none_Myrmica_rubra	0	NA	NA	NA	NA	wood	2012-09-17	Dyrehavn	20	Galleria_mellonella	NA	13	12	12	0	0	0	0	0	0	0	1	0	0	0	0	13	NA	NA
C45	p45	none	none_Myrmica_rubra	0	NA	NA	NA	NA	wood	2012-09-17	Dyrehavn	20	Galleria_mellonella	NA	13	12	12	0	0	0	0	0	0	0	1	0	0	0	0	13	NA	NA
C45	p45	none	none_Myrmica_rubra	0	NA	NA	NA	NA	wood	2012-09-17	Dyrehavn	20	Galleria_mellonella	NA	13	12	12	0	0	0	0	0	0	0	1	0	0	0	0	13	NA	NA
C45	p45	none	none_Myrmica_rubra	0	NA	NA	NA	NA	wood	2012-09-17	Dyrehavn	20	Galleria_mellonella	NA	13	12	12	0	0	0	0	0	0	0	1	0	0	0	0	13	NA	NA
C45	p45	none	none_Myrmica_rubra	0	NA	NA	NA	NA	wood	2012-09-17	Dyrehavn	20	Galleria_mellonella	NA	13	12	12	0	0	0	0	0	0	0	1	0	0	0	0	13	NA	NA
C45	p45	none	none_Myrmica_rubra	0	NA	NA	NA	NA	wood	2012-09-17	Dyrehavn	20	Galleria_mellonella	NA	13	12	12	0	0	0	0	0	0	0	1	0	0	0	0	13	NA	NA
C45	p45	none	none_Myrmica_rubra	0	NA	NA	NA	NA	wood	2012-09-17	Dyrehavn	20	Galleria_mellonella	NA	13	12	12	0	0	0	0	0	0	0	1	0	0	0	0	13	NA	NA
C45	p45	none	none_Myrmica_rubra	0	NA	NA	NA	NA	wood	2012-09-17	Dyrehavn	20	Galleria_mellonella	NA	13	12	12	0	0	0	0	0	0	0	1	0	0	0	0	13	NA	NA
C47	p47	none	none_Myrmica_ruginodis	0	55.7804	12.5796	13	0.459618	soil	2012-09-21	Dyrehavn	20	Galleria_mellonella	NA	0	0	0	0	0	0	0	0	0	0	0	0	0	0	0	9.91667	NA	NA
C47	p47	none	none_Myrmica_ruginodis	0	55.7804	12.5796	13	0.459618	soil	2012-09-21	Dyrehavn	20	Galleria_mellonella	NA	0	0	0	0	0	0	0	0	0	0	0	0	0	0	0	9.91667	NA	NA
C47	p47	none	none_Myrmica_ruginodis	0	55.7804	12.5796	13	0.459618	soil	2012-09-21	Dyrehavn	20	Galleria_mellonella	NA	0	0	0	0	0	0	0	0	0	0	0	0	0	0	0	9.91667	NA	NA
C47	p47	none	none_Myrmica_ruginodis	0	55.7804	12.5796	13	0.459618	soil	2012-09-21	Dyrehavn	20	Galleria_mellonella	NA	0	0	0	0	0	0	0	0	0	0	0	0	0	0	0	9.91667	NA	NA
C47	p47	none	none_Myrmica_ruginodis	0	55.7804	12.5796	13	0.459618	soil	2012-09-21	Dyrehavn	20	Galleria_mellonella	NA	0	0	0	0	0	0	0	0	0	0	0	0	0	0	0	9.91667	NA	NA
C47	p47	none	none_Myrmica_ruginodis	0	55.7804	12.5796	13	0.459618	soil	2012-09-21	Dyrehavn	20	Galleria_mellonella	NA	0	0	0	0	0	0	0	0	0	0	0	0	0	0	0	9.91667	NA	NA
C47	p47	none	none_Myrmica_ruginodis	0	55.7804	12.5796	13	0.459618	soil	2012-09-21	Dyrehavn	20	Galleria_mellonella	NA	0	0	0	0	0	0	0	0	0	0	0	0	0	0	0	9.91667	NA	NA
C47	p47	none	none_Myrmica_ruginodis	0	55.7804	12.5796	13	0.459618	soil	2012-09-21	Dyrehavn	20	Galleria_mellonella	NA	0	0	0	0	0	0	0	0	0	0	0	0	0	0	0	9.91667	NA	NA
C47	p47	none	none_Myrmica_ruginodis	0	55.7804	12.5796	13	0.459618	soil	2012-09-21	Dyrehavn	20	Galleria_mellonella	NA	0	0	0	0	0	0	0	0	0	0	0	0	0	0	0	9.91667	NA	NA
C47	p47	none	none_Myrmica_ruginodis	0	55.7804	12.5796	13	0.459618	soil	2012-09-21	Dyrehavn	20	Galleria_mellonella	NA	0	0	0	0	0	0	0	0	0	0	0	0	0	0	0	9.91667	NA	NA
C47	p47	none	none_Myrmica_ruginodis	0	55.7804	12.5796	13	0.459618	soil	2012-09-21	Dyrehavn	20	Galleria_mellonella	NA	0	0	0	0	0	0	0	0	0	0	0	0	0	0	0	9.91667	NA	NA
C47	p47	none	none_Myrmica_ruginodis	0	55.7804	12.5796	13	0.459618	soil	2012-09-21	Dyrehavn	20	Galleria_mellonella	NA	0	0	0	0	0	0	0	0	0	0	0	0	0	0	0	9.91667	NA	NA
C47	p47	none	none_Myrmica_ruginodis	0	55.7804	12.5796	13	0.459618	soil	2012-09-21	Dyrehavn	20	Galleria_mellonella	NA	0	0	0	0	0	0	0	0	0	0	0	0	0	0	0	9.91667	NA	NA
C47	p47	none	none_Myrmica_ruginodis	0	55.7804	12.5796	13	0.459618	soil	2012-09-21	Dyrehavn	20	Galleria_mellonella	NA	0	0	0	0	0	0	0	0	0	0	0	0	0	0	0	9.91667	NA	NA
C47	p47	none	none_Myrmica_ruginodis	0	55.7804	12.5796	13	0.459618	soil	2012-09-21	Dyrehavn	20	Galleria_mellonella	NA	0	0	0	0	0	0	0	0	0	0	0	0	0	0	0	9.91667	NA	NA
C47	p47	none	none_Myrmica_ruginodis	0	55.7804	12.5796	13	0.459618	soil	2012-09-21	Dyrehavn	20	Galleria_mellonella	NA	0	0	0	0	0	0	0	0	0	0	0	0	0	0	0	9.91667	NA	NA
C47	p47	none	none_Myrmica_ruginodis	0	55.7804	12.5796	13	0.459618	soil	2012-09-21	Dyrehavn	20	Galleria_mellonella	NA	0	0	0	0	0	0	0	0	0	0	0	0	0	0	0	9.91667	NA	NA
C47	p47	none	none_Myrmica_ruginodis	0	55.7804	12.5796	13	0.459618	soil	2012-09-21	Dyrehavn	20	Galleria_mellonella	NA	0	0	0	0	0	0	0	0	0	0	0	0	0	0	0	9.91667	NA	NA
C47	p47	none	none_Myrmica_ruginodis	0	55.7804	12.5796	13	0.459618	soil	2012-09-21	Dyrehavn	20	Galleria_mellonella	NA	0	0	0	0	0	0	0	0	0	0	0	0	0	0	0	9.91667	NA	NA
C47	p47	none	none_Myrmica_ruginodis	0	55.7804	12.5796	13	0.459618	soil	2012-09-21	Dyrehavn	20	Galleria_mellonella	NA	0	0	0	0	0	0	0	0	0	0	0	0	0	0	0	9.91667	NA	NA
C48	p48	none	none_Myrmica_ruginodis	0	55.7809	12.5785	15	0.465521	soil	2012-10-15	Dyrehavn	20	Galleria_mellonella	Metarhizium_brunneum	4	3	2	0	0	0	1	0	0	0	1	1	0	1	0	10.7	cruise	Steinernema_sp.
C48	p48	none	none_Myrmica_ruginodis	0	55.7809	12.5785	15	0.465521	soil	2012-10-15	Dyrehavn	20	Galleria_mellonella	Metarhizium_brunneum	4	3	2	0	0	0	1	0	0	0	1	1	0	1	0	10.7	cruise	Steinernema_sp.
C48	p48	none	none_Myrmica_ruginodis	0	55.7809	12.5785	15	0.465521	soil	2012-10-15	Dyrehavn	20	Galleria_mellonella	Isaria_fumosorosea	4	3	2	0	0	0	1	0	0	0	1	1	0	1	0	10.7	cruise	Steinernema_sp.
C48	p48	none	none_Myrmica_ruginodis	0	55.7809	12.5785	15	0.465521	soil	2012-10-15	Dyrehavn	20	Galleria_mellonella	nematodes	4	3	2	0	0	0	1	0	0	0	1	1	0	1	0	10.7	cruise	Steinernema_sp.
C48	p48	none	none_Myrmica_ruginodis	0	55.7809	12.5785	15	0.465521	soil	2012-10-15	Dyrehavn	20	Galleria_mellonella	NA	4	3	2	0	0	0	1	0	0	0	1	1	0	1	0	10.7	cruise	Steinernema_sp.
C48	p48	none	none_Myrmica_ruginodis	0	55.7809	12.5785	15	0.465521	soil	2012-10-15	Dyrehavn	20	Galleria_mellonella	NA	4	3	2	0	0	0	1	0	0	0	1	1	0	1	0	10.7	cruise	Steinernema_sp.
C48	p48	none	none_Myrmica_ruginodis	0	55.7809	12.5785	15	0.465521	soil	2012-10-15	Dyrehavn	20	Galleria_mellonella	NA	4	3	2	0	0	0	1	0	0	0	1	1	0	1	0	10.7	cruise	Steinernema_sp.
C48	p48	none	none_Myrmica_ruginodis	0	55.7809	12.5785	15	0.465521	soil	2012-10-15	Dyrehavn	20	Galleria_mellonella	NA	4	3	2	0	0	0	1	0	0	0	1	1	0	1	0	10.7	cruise	Steinernema_sp.
C48	p48	none	none_Myrmica_ruginodis	0	55.7809	12.5785	15	0.465521	soil	2012-10-15	Dyrehavn	20	Galleria_mellonella	NA	4	3	2	0	0	0	1	0	0	0	1	1	0	1	0	10.7	cruise	Steinernema_sp.
C48	p48	none	none_Myrmica_ruginodis	0	55.7809	12.5785	15	0.465521	soil	2012-10-15	Dyrehavn	20	Galleria_mellonella	NA	4	3	2	0	0	0	1	0	0	0	1	1	0	1	0	10.7	cruise	Steinernema_sp.
C48	p48	none	none_Myrmica_ruginodis	0	55.7809	12.5785	15	0.465521	soil	2012-10-15	Dyrehavn	20	Galleria_mellonella	NA	4	3	2	0	0	0	1	0	0	0	1	1	0	1	0	10.7	cruise	Steinernema_sp.
C48	p48	none	none_Myrmica_ruginodis	0	55.7809	12.5785	15	0.465521	soil	2012-10-15	Dyrehavn	20	Galleria_mellonella	NA	4	3	2	0	0	0	1	0	0	0	1	1	0	1	0	10.7	cruise	Steinernema_sp.
C48	p48	none	none_Myrmica_ruginodis	0	55.7809	12.5785	15	0.465521	soil	2012-10-15	Dyrehavn	20	Galleria_mellonella	NA	4	3	2	0	0	0	1	0	0	0	1	1	0	1	0	10.7	cruise	Steinernema_sp.
C48	p48	none	none_Myrmica_ruginodis	0	55.7809	12.5785	15	0.465521	soil	2012-10-15	Dyrehavn	20	Galleria_mellonella	NA	4	3	2	0	0	0	1	0	0	0	1	1	0	1	0	10.7	cruise	Steinernema_sp.
C48	p48	none	none_Myrmica_ruginodis	0	55.7809	12.5785	15	0.465521	soil	2012-10-15	Dyrehavn	20	Galleria_mellonella	NA	4	3	2	0	0	0	1	0	0	0	1	1	0	1	0	10.7	cruise	Steinernema_sp.
C48	p48	none	none_Myrmica_ruginodis	0	55.7809	12.5785	15	0.465521	soil	2012-10-15	Dyrehavn	20	Galleria_mellonella	NA	4	3	2	0	0	0	1	0	0	0	1	1	0	1	0	10.7	cruise	Steinernema_sp.
C48	p48	none	none_Myrmica_ruginodis	0	55.7809	12.5785	15	0.465521	soil	2012-10-15	Dyrehavn	20	Galleria_mellonella	NA	4	3	2	0	0	0	1	0	0	0	1	1	0	1	0	10.7	cruise	Steinernema_sp.
C48	p48	none	none_Myrmica_ruginodis	0	55.7809	12.5785	15	0.465521	soil	2012-10-15	Dyrehavn	20	Galleria_mellonella	NA	4	3	2	0	0	0	1	0	0	0	1	1	0	1	0	10.7	cruise	Steinernema_sp.
C48	p48	none	none_Myrmica_ruginodis	0	55.7809	12.5785	15	0.465521	soil	2012-10-15	Dyrehavn	20	Galleria_mellonella	NA	4	3	2	0	0	0	1	0	0	0	1	1	0	1	0	10.7	cruise	Steinernema_sp.
C48	p48	none	none_Myrmica_ruginodis	0	55.7809	12.5785	15	0.465521	soil	2012-10-15	Dyrehavn	20	Galleria_mellonella	NA	4	3	2	0	0	0	1	0	0	0	1	1	0	1	0	10.7	cruise	Steinernema_sp.
C49	p49	none	none_Myrmica_rubra	0	55.79	12.5811	11	0.576574	soil/sand	2012-09-21	Dyrehavn	20	Galleria_mellonella	NA	0	0	0	0	0	0	0	0	0	0	0	0	0	0	0	8.16667	NA	NA
C49	p49	none	none_Myrmica_rubra	0	55.79	12.5811	11	0.576574	soil/sand	2012-09-21	Dyrehavn	20	Galleria_mellonella	NA	0	0	0	0	0	0	0	0	0	0	0	0	0	0	0	8.16667	NA	NA
C49	p49	none	none_Myrmica_rubra	0	55.79	12.5811	11	0.576574	soil/sand	2012-09-21	Dyrehavn	20	Galleria_mellonella	NA	0	0	0	0	0	0	0	0	0	0	0	0	0	0	0	8.16667	NA	NA
C49	p49	none	none_Myrmica_rubra	0	55.79	12.5811	11	0.576574	soil/sand	2012-09-21	Dyrehavn	20	Galleria_mellonella	NA	0	0	0	0	0	0	0	0	0	0	0	0	0	0	0	8.16667	NA	NA
C49	p49	none	none_Myrmica_rubra	0	55.79	12.5811	11	0.576574	soil/sand	2012-09-21	Dyrehavn	20	Galleria_mellonella	NA	0	0	0	0	0	0	0	0	0	0	0	0	0	0	0	8.16667	NA	NA
C49	p49	none	none_Myrmica_rubra	0	55.79	12.5811	11	0.576574	soil/sand	2012-09-21	Dyrehavn	20	Galleria_mellonella	NA	0	0	0	0	0	0	0	0	0	0	0	0	0	0	0	8.16667	NA	NA
C49	p49	none	none_Myrmica_rubra	0	55.79	12.5811	11	0.576574	soil/sand	2012-09-21	Dyrehavn	20	Galleria_mellonella	NA	0	0	0	0	0	0	0	0	0	0	0	0	0	0	0	8.16667	NA	NA
C49	p49	none	none_Myrmica_rubra	0	55.79	12.5811	11	0.576574	soil/sand	2012-09-21	Dyrehavn	20	Galleria_mellonella	NA	0	0	0	0	0	0	0	0	0	0	0	0	0	0	0	8.16667	NA	NA
C49	p49	none	none_Myrmica_rubra	0	55.79	12.5811	11	0.576574	soil/sand	2012-09-21	Dyrehavn	20	Galleria_mellonella	NA	0	0	0	0	0	0	0	0	0	0	0	0	0	0	0	8.16667	NA	NA
C49	p49	none	none_Myrmica_rubra	0	55.79	12.5811	11	0.576574	soil/sand	2012-09-21	Dyrehavn	20	Galleria_mellonella	NA	0	0	0	0	0	0	0	0	0	0	0	0	0	0	0	8.16667	NA	NA
C49	p49	none	none_Myrmica_rubra	0	55.79	12.5811	11	0.576574	soil/sand	2012-09-21	Dyrehavn	20	Galleria_mellonella	NA	0	0	0	0	0	0	0	0	0	0	0	0	0	0	0	8.16667	NA	NA
C49	p49	none	none_Myrmica_rubra	0	55.79	12.5811	11	0.576574	soil/sand	2012-09-21	Dyrehavn	20	Galleria_mellonella	NA	0	0	0	0	0	0	0	0	0	0	0	0	0	0	0	8.16667	NA	NA
C49	p49	none	none_Myrmica_rubra	0	55.79	12.5811	11	0.576574	soil/sand	2012-09-21	Dyrehavn	20	Galleria_mellonella	NA	0	0	0	0	0	0	0	0	0	0	0	0	0	0	0	8.16667	NA	NA
C49	p49	none	none_Myrmica_rubra	0	55.79	12.5811	11	0.576574	soil/sand	2012-09-21	Dyrehavn	20	Galleria_mellonella	NA	0	0	0	0	0	0	0	0	0	0	0	0	0	0	0	8.16667	NA	NA
C49	p49	none	none_Myrmica_rubra	0	55.79	12.5811	11	0.576574	soil/sand	2012-09-21	Dyrehavn	20	Galleria_mellonella	NA	0	0	0	0	0	0	0	0	0	0	0	0	0	0	0	8.16667	NA	NA
C49	p49	none	none_Myrmica_rubra	0	55.79	12.5811	11	0.576574	soil/sand	2012-09-21	Dyrehavn	20	Galleria_mellonella	NA	0	0	0	0	0	0	0	0	0	0	0	0	0	0	0	8.16667	NA	NA
C49	p49	none	none_Myrmica_rubra	0	55.79	12.5811	11	0.576574	soil/sand	2012-09-21	Dyrehavn	20	Galleria_mellonella	NA	0	0	0	0	0	0	0	0	0	0	0	0	0	0	0	8.16667	NA	NA
C49	p49	none	none_Myrmica_rubra	0	55.79	12.5811	11	0.576574	soil/sand	2012-09-21	Dyrehavn	20	Galleria_mellonella	NA	0	0	0	0	0	0	0	0	0	0	0	0	0	0	0	8.16667	NA	NA
C49	p49	none	none_Myrmica_rubra	0	55.79	12.5811	11	0.576574	soil/sand	2012-09-21	Dyrehavn	20	Galleria_mellonella	NA	0	0	0	0	0	0	0	0	0	0	0	0	0	0	0	8.16667	NA	NA
C49	p49	none	none_Myrmica_rubra	0	55.79	12.5811	11	0.576574	soil/sand	2012-09-21	Dyrehavn	20	Galleria_mellonella	NA	0	0	0	0	0	0	0	0	0	0	0	0	0	0	0	8.16667	NA	NA
C50	p50	none	none_Myrmica_ruginodis	0	NA	NA	NA	NA	soil/sand	2012-09-17	Birkerod	20	Galleria_mellonella	Metarhizium_brunneum	3	2	2	0	0	0	0	0	0	0	1	1	1	0	0	15.1667	ambush	Steinernema_sp.
C50	p50	none	none_Myrmica_ruginodis	0	NA	NA	NA	NA	soil/sand	2012-09-17	Birkerod	20	Galleria_mellonella	Metarhizium_brunneum	3	2	2	0	0	0	0	0	0	0	1	1	1	0	0	15.1667	ambush	Steinernema_sp.
C50	p50	none	none_Myrmica_ruginodis	0	NA	NA	NA	NA	soil/sand	2012-09-17	Birkerod	20	Galleria_mellonella	nematodes	3	2	2	0	0	0	0	0	0	0	1	1	1	0	0	15.1667	ambush	Steinernema_sp.
C50	p50	none	none_Myrmica_ruginodis	0	NA	NA	NA	NA	soil/sand	2012-09-17	Birkerod	20	Galleria_mellonella	NA	3	2	2	0	0	0	0	0	0	0	1	1	1	0	0	15.1667	ambush	Steinernema_sp.
C50	p50	none	none_Myrmica_ruginodis	0	NA	NA	NA	NA	soil/sand	2012-09-17	Birkerod	20	Galleria_mellonella	NA	3	2	2	0	0	0	0	0	0	0	1	1	1	0	0	15.1667	ambush	Steinernema_sp.
C50	p50	none	none_Myrmica_ruginodis	0	NA	NA	NA	NA	soil/sand	2012-09-17	Birkerod	20	Galleria_mellonella	NA	3	2	2	0	0	0	0	0	0	0	1	1	1	0	0	15.1667	ambush	Steinernema_sp.
C50	p50	none	none_Myrmica_ruginodis	0	NA	NA	NA	NA	soil/sand	2012-09-17	Birkerod	20	Galleria_mellonella	NA	3	2	2	0	0	0	0	0	0	0	1	1	1	0	0	15.1667	ambush	Steinernema_sp.
C50	p50	none	none_Myrmica_ruginodis	0	NA	NA	NA	NA	soil/sand	2012-09-17	Birkerod	20	Galleria_mellonella	NA	3	2	2	0	0	0	0	0	0	0	1	1	1	0	0	15.1667	ambush	Steinernema_sp.
C50	p50	none	none_Myrmica_ruginodis	0	NA	NA	NA	NA	soil/sand	2012-09-17	Birkerod	20	Galleria_mellonella	NA	3	2	2	0	0	0	0	0	0	0	1	1	1	0	0	15.1667	ambush	Steinernema_sp.
C50	p50	none	none_Myrmica_ruginodis	0	NA	NA	NA	NA	soil/sand	2012-09-17	Birkerod	20	Galleria_mellonella	NA	3	2	2	0	0	0	0	0	0	0	1	1	1	0	0	15.1667	ambush	Steinernema_sp.
C50	p50	none	none_Myrmica_ruginodis	0	NA	NA	NA	NA	soil/sand	2012-09-17	Birkerod	20	Galleria_mellonella	NA	3	2	2	0	0	0	0	0	0	0	1	1	1	0	0	15.1667	ambush	Steinernema_sp.
C50	p50	none	none_Myrmica_ruginodis	0	NA	NA	NA	NA	soil/sand	2012-09-17	Birkerod	20	Galleria_mellonella	NA	3	2	2	0	0	0	0	0	0	0	1	1	1	0	0	15.1667	ambush	Steinernema_sp.
C50	p50	none	none_Myrmica_ruginodis	0	NA	NA	NA	NA	soil/sand	2012-09-17	Birkerod	20	Galleria_mellonella	NA	3	2	2	0	0	0	0	0	0	0	1	1	1	0	0	15.1667	ambush	Steinernema_sp.
C50	p50	none	none_Myrmica_ruginodis	0	NA	NA	NA	NA	soil/sand	2012-09-17	Birkerod	20	Galleria_mellonella	NA	3	2	2	0	0	0	0	0	0	0	1	1	1	0	0	15.1667	ambush	Steinernema_sp.
C50	p50	none	none_Myrmica_ruginodis	0	NA	NA	NA	NA	soil/sand	2012-09-17	Birkerod	20	Galleria_mellonella	NA	3	2	2	0	0	0	0	0	0	0	1	1	1	0	0	15.1667	ambush	Steinernema_sp.
C50	p50	none	none_Myrmica_ruginodis	0	NA	NA	NA	NA	soil/sand	2012-09-17	Birkerod	20	Galleria_mellonella	NA	3	2	2	0	0	0	0	0	0	0	1	1	1	0	0	15.1667	ambush	Steinernema_sp.
C50	p50	none	none_Myrmica_ruginodis	0	NA	NA	NA	NA	soil/sand	2012-09-17	Birkerod	20	Galleria_mellonella	NA	3	2	2	0	0	0	0	0	0	0	1	1	1	0	0	15.1667	ambush	Steinernema_sp.
C50	p50	none	none_Myrmica_ruginodis	0	NA	NA	NA	NA	soil/sand	2012-09-17	Birkerod	20	Galleria_mellonella	NA	3	2	2	0	0	0	0	0	0	0	1	1	1	0	0	15.1667	ambush	Steinernema_sp.
C50	p50	none	none_Myrmica_ruginodis	0	NA	NA	NA	NA	soil/sand	2012-09-17	Birkerod	20	Galleria_mellonella	NA	3	2	2	0	0	0	0	0	0	0	1	1	1	0	0	15.1667	ambush	Steinernema_sp.
C50	p50	none	none_Myrmica_ruginodis	0	NA	NA	NA	NA	soil/sand	2012-09-17	Birkerod	20	Galleria_mellonella	NA	3	2	2	0	0	0	0	0	0	0	1	1	1	0	0	15.1667	ambush	Steinernema_sp.
C51	p51	none	none_Myrmica_ruginodis	0	55.831	12.4468	41	0.664132	soil	2012-10-16	Birkerod	20	Galleria_mellonella	Beauveria_bassiana	4	4	0	0	4	0	0	0	0	0	0	0	0	0	0	13.5	NA	NA
C51	p51	none	none_Myrmica_ruginodis	0	55.831	12.4468	41	0.664132	soil	2012-10-16	Birkerod	20	Galleria_mellonella	Beauveria_bassiana	4	4	0	0	4	0	0	0	0	0	0	0	0	0	0	13.5	NA	NA
C51	p51	none	none_Myrmica_ruginodis	0	55.831	12.4468	41	0.664132	soil	2012-10-16	Birkerod	20	Galleria_mellonella	Beauveria_bassiana	4	4	0	0	4	0	0	0	0	0	0	0	0	0	0	13.5	NA	NA
C51	p51	none	none_Myrmica_ruginodis	0	55.831	12.4468	41	0.664132	soil	2012-10-16	Birkerod	20	Galleria_mellonella	Beauveria_bassiana	4	4	0	0	4	0	0	0	0	0	0	0	0	0	0	13.5	NA	NA
C51	p51	none	none_Myrmica_ruginodis	0	55.831	12.4468	41	0.664132	soil	2012-10-16	Birkerod	20	Galleria_mellonella	NA	4	4	0	0	4	0	0	0	0	0	0	0	0	0	0	13.5	NA	NA
C51	p51	none	none_Myrmica_ruginodis	0	55.831	12.4468	41	0.664132	soil	2012-10-16	Birkerod	20	Galleria_mellonella	NA	4	4	0	0	4	0	0	0	0	0	0	0	0	0	0	13.5	NA	NA
C51	p51	none	none_Myrmica_ruginodis	0	55.831	12.4468	41	0.664132	soil	2012-10-16	Birkerod	20	Galleria_mellonella	NA	4	4	0	0	4	0	0	0	0	0	0	0	0	0	0	13.5	NA	NA
C51	p51	none	none_Myrmica_ruginodis	0	55.831	12.4468	41	0.664132	soil	2012-10-16	Birkerod	20	Galleria_mellonella	NA	4	4	0	0	4	0	0	0	0	0	0	0	0	0	0	13.5	NA	NA
C51	p51	none	none_Myrmica_ruginodis	0	55.831	12.4468	41	0.664132	soil	2012-10-16	Birkerod	20	Galleria_mellonella	NA	4	4	0	0	4	0	0	0	0	0	0	0	0	0	0	13.5	NA	NA
C51	p51	none	none_Myrmica_ruginodis	0	55.831	12.4468	41	0.664132	soil	2012-10-16	Birkerod	20	Galleria_mellonella	NA	4	4	0	0	4	0	0	0	0	0	0	0	0	0	0	13.5	NA	NA
C51	p51	none	none_Myrmica_ruginodis	0	55.831	12.4468	41	0.664132	soil	2012-10-16	Birkerod	20	Galleria_mellonella	NA	4	4	0	0	4	0	0	0	0	0	0	0	0	0	0	13.5	NA	NA
C51	p51	none	none_Myrmica_ruginodis	0	55.831	12.4468	41	0.664132	soil	2012-10-16	Birkerod	20	Galleria_mellonella	NA	4	4	0	0	4	0	0	0	0	0	0	0	0	0	0	13.5	NA	NA
C51	p51	none	none_Myrmica_ruginodis	0	55.831	12.4468	41	0.664132	soil	2012-10-16	Birkerod	20	Galleria_mellonella	NA	4	4	0	0	4	0	0	0	0	0	0	0	0	0	0	13.5	NA	NA
C51	p51	none	none_Myrmica_ruginodis	0	55.831	12.4468	41	0.664132	soil	2012-10-16	Birkerod	20	Galleria_mellonella	NA	4	4	0	0	4	0	0	0	0	0	0	0	0	0	0	13.5	NA	NA
C51	p51	none	none_Myrmica_ruginodis	0	55.831	12.4468	41	0.664132	soil	2012-10-16	Birkerod	20	Galleria_mellonella	NA	4	4	0	0	4	0	0	0	0	0	0	0	0	0	0	13.5	NA	NA
C51	p51	none	none_Myrmica_ruginodis	0	55.831	12.4468	41	0.664132	soil	2012-10-16	Birkerod	20	Galleria_mellonella	NA	4	4	0	0	4	0	0	0	0	0	0	0	0	0	0	13.5	NA	NA
C51	p51	none	none_Myrmica_ruginodis	0	55.831	12.4468	41	0.664132	soil	2012-10-16	Birkerod	20	Galleria_mellonella	NA	4	4	0	0	4	0	0	0	0	0	0	0	0	0	0	13.5	NA	NA
C51	p51	none	none_Myrmica_ruginodis	0	55.831	12.4468	41	0.664132	soil	2012-10-16	Birkerod	20	Galleria_mellonella	NA	4	4	0	0	4	0	0	0	0	0	0	0	0	0	0	13.5	NA	NA
C51	p51	none	none_Myrmica_ruginodis	0	55.831	12.4468	41	0.664132	soil	2012-10-16	Birkerod	20	Galleria_mellonella	NA	4	4	0	0	4	0	0	0	0	0	0	0	0	0	0	13.5	NA	NA
C51	p51	none	none_Myrmica_ruginodis	0	55.831	12.4468	41	0.664132	soil	2012-10-16	Birkerod	20	Galleria_mellonella	NA	4	4	0	0	4	0	0	0	0	0	0	0	0	0	0	13.5	NA	NA
C52	p52	none	none_Myrmica_rubra	0	55.8219	12.4497	27	0.693484	soil	2012-10-16	Vaserne2	20	Galleria_mellonella	Metarhizium_brunneum	5	1	1	0	0	0	0	0	0	0	4	4	0	4	0	14.2308	cruise	Steinernema_sp.
C52	p52	none	none_Myrmica_rubra	0	55.8219	12.4497	27	0.693484	soil	2012-10-16	Vaserne2	20	Galleria_mellonella	nematodes	5	1	1	0	0	0	0	0	0	0	4	4	0	4	0	14.2308	cruise	Steinernema_sp.
C52	p52	none	none_Myrmica_rubra	0	55.8219	12.4497	27	0.693484	soil	2012-10-16	Vaserne2	20	Galleria_mellonella	nematodes	5	1	1	0	0	0	0	0	0	0	4	4	0	4	0	14.2308	cruise	Steinernema_sp.
C52	p52	none	none_Myrmica_rubra	0	55.8219	12.4497	27	0.693484	soil	2012-10-16	Vaserne2	20	Galleria_mellonella	nematodes	5	1	1	0	0	0	0	0	0	0	4	4	0	4	0	14.2308	cruise	Steinernema_sp.
C52	p52	none	none_Myrmica_rubra	0	55.8219	12.4497	27	0.693484	soil	2012-10-16	Vaserne2	20	Galleria_mellonella	nematodes	5	1	1	0	0	0	0	0	0	0	4	4	0	4	0	14.2308	cruise	Steinernema_sp.
C52	p52	none	none_Myrmica_rubra	0	55.8219	12.4497	27	0.693484	soil	2012-10-16	Vaserne2	20	Galleria_mellonella	NA	5	1	1	0	0	0	0	0	0	0	4	4	0	4	0	14.2308	cruise	Steinernema_sp.
C52	p52	none	none_Myrmica_rubra	0	55.8219	12.4497	27	0.693484	soil	2012-10-16	Vaserne2	20	Galleria_mellonella	NA	5	1	1	0	0	0	0	0	0	0	4	4	0	4	0	14.2308	cruise	Steinernema_sp.
C52	p52	none	none_Myrmica_rubra	0	55.8219	12.4497	27	0.693484	soil	2012-10-16	Vaserne2	20	Galleria_mellonella	NA	5	1	1	0	0	0	0	0	0	0	4	4	0	4	0	14.2308	cruise	Steinernema_sp.
C52	p52	none	none_Myrmica_rubra	0	55.8219	12.4497	27	0.693484	soil	2012-10-16	Vaserne2	20	Galleria_mellonella	NA	5	1	1	0	0	0	0	0	0	0	4	4	0	4	0	14.2308	cruise	Steinernema_sp.
C52	p52	none	none_Myrmica_rubra	0	55.8219	12.4497	27	0.693484	soil	2012-10-16	Vaserne2	20	Galleria_mellonella	NA	5	1	1	0	0	0	0	0	0	0	4	4	0	4	0	14.2308	cruise	Steinernema_sp.
C52	p52	none	none_Myrmica_rubra	0	55.8219	12.4497	27	0.693484	soil	2012-10-16	Vaserne2	20	Galleria_mellonella	NA	5	1	1	0	0	0	0	0	0	0	4	4	0	4	0	14.2308	cruise	Steinernema_sp.
C52	p52	none	none_Myrmica_rubra	0	55.8219	12.4497	27	0.693484	soil	2012-10-16	Vaserne2	20	Galleria_mellonella	NA	5	1	1	0	0	0	0	0	0	0	4	4	0	4	0	14.2308	cruise	Steinernema_sp.
C52	p52	none	none_Myrmica_rubra	0	55.8219	12.4497	27	0.693484	soil	2012-10-16	Vaserne2	20	Galleria_mellonella	NA	5	1	1	0	0	0	0	0	0	0	4	4	0	4	0	14.2308	cruise	Steinernema_sp.
C52	p52	none	none_Myrmica_rubra	0	55.8219	12.4497	27	0.693484	soil	2012-10-16	Vaserne2	20	Galleria_mellonella	NA	5	1	1	0	0	0	0	0	0	0	4	4	0	4	0	14.2308	cruise	Steinernema_sp.
C52	p52	none	none_Myrmica_rubra	0	55.8219	12.4497	27	0.693484	soil	2012-10-16	Vaserne2	20	Galleria_mellonella	NA	5	1	1	0	0	0	0	0	0	0	4	4	0	4	0	14.2308	cruise	Steinernema_sp.
C52	p52	none	none_Myrmica_rubra	0	55.8219	12.4497	27	0.693484	soil	2012-10-16	Vaserne2	20	Galleria_mellonella	NA	5	1	1	0	0	0	0	0	0	0	4	4	0	4	0	14.2308	cruise	Steinernema_sp.
C52	p52	none	none_Myrmica_rubra	0	55.8219	12.4497	27	0.693484	soil	2012-10-16	Vaserne2	20	Galleria_mellonella	NA	5	1	1	0	0	0	0	0	0	0	4	4	0	4	0	14.2308	cruise	Steinernema_sp.
C52	p52	none	none_Myrmica_rubra	0	55.8219	12.4497	27	0.693484	soil	2012-10-16	Vaserne2	20	Galleria_mellonella	NA	5	1	1	0	0	0	0	0	0	0	4	4	0	4	0	14.2308	cruise	Steinernema_sp.
C52	p52	none	none_Myrmica_rubra	0	55.8219	12.4497	27	0.693484	soil	2012-10-16	Vaserne2	20	Galleria_mellonella	NA	5	1	1	0	0	0	0	0	0	0	4	4	0	4	0	14.2308	cruise	Steinernema_sp.
C52	p52	none	none_Myrmica_rubra	0	55.8219	12.4497	27	0.693484	soil	2012-10-16	Vaserne2	20	Galleria_mellonella	NA	5	1	1	0	0	0	0	0	0	0	4	4	0	4	0	14.2308	cruise	Steinernema_sp.
C53	p53	none	none_Myrmica_rubra	0	55.8219	12.4498	22	0.691713	soil/sand	2012-10-15	Vaserne2	20	Galleria_mellonella	nematodes	2	0	0	0	0	0	0	0	0	0	2	2	0	2	0	15	cruise	Steinernema_sp.
C53	p53	none	none_Myrmica_rubra	0	55.8219	12.4498	22	0.691713	soil/sand	2012-10-15	Vaserne2	20	Galleria_mellonella	nematodes	2	0	0	0	0	0	0	0	0	0	2	2	0	2	0	15	cruise	Steinernema_sp.
C53	p53	none	none_Myrmica_rubra	0	55.8219	12.4498	22	0.691713	soil/sand	2012-10-15	Vaserne2	20	Galleria_mellonella	NA	2	0	0	0	0	0	0	0	0	0	2	2	0	2	0	15	cruise	Steinernema_sp.
C53	p53	none	none_Myrmica_rubra	0	55.8219	12.4498	22	0.691713	soil/sand	2012-10-15	Vaserne2	20	Galleria_mellonella	NA	2	0	0	0	0	0	0	0	0	0	2	2	0	2	0	15	cruise	Steinernema_sp.
C53	p53	none	none_Myrmica_rubra	0	55.8219	12.4498	22	0.691713	soil/sand	2012-10-15	Vaserne2	20	Galleria_mellonella	NA	2	0	0	0	0	0	0	0	0	0	2	2	0	2	0	15	cruise	Steinernema_sp.
C53	p53	none	none_Myrmica_rubra	0	55.8219	12.4498	22	0.691713	soil/sand	2012-10-15	Vaserne2	20	Galleria_mellonella	NA	2	0	0	0	0	0	0	0	0	0	2	2	0	2	0	15	cruise	Steinernema_sp.
C53	p53	none	none_Myrmica_rubra	0	55.8219	12.4498	22	0.691713	soil/sand	2012-10-15	Vaserne2	20	Galleria_mellonella	NA	2	0	0	0	0	0	0	0	0	0	2	2	0	2	0	15	cruise	Steinernema_sp.
C53	p53	none	none_Myrmica_rubra	0	55.8219	12.4498	22	0.691713	soil/sand	2012-10-15	Vaserne2	20	Galleria_mellonella	NA	2	0	0	0	0	0	0	0	0	0	2	2	0	2	0	15	cruise	Steinernema_sp.
C53	p53	none	none_Myrmica_rubra	0	55.8219	12.4498	22	0.691713	soil/sand	2012-10-15	Vaserne2	20	Galleria_mellonella	NA	2	0	0	0	0	0	0	0	0	0	2	2	0	2	0	15	cruise	Steinernema_sp.
C53	p53	none	none_Myrmica_rubra	0	55.8219	12.4498	22	0.691713	soil/sand	2012-10-15	Vaserne2	20	Galleria_mellonella	NA	2	0	0	0	0	0	0	0	0	0	2	2	0	2	0	15	cruise	Steinernema_sp.
C53	p53	none	none_Myrmica_rubra	0	55.8219	12.4498	22	0.691713	soil/sand	2012-10-15	Vaserne2	20	Galleria_mellonella	NA	2	0	0	0	0	0	0	0	0	0	2	2	0	2	0	15	cruise	Steinernema_sp.
C53	p53	none	none_Myrmica_rubra	0	55.8219	12.4498	22	0.691713	soil/sand	2012-10-15	Vaserne2	20	Galleria_mellonella	NA	2	0	0	0	0	0	0	0	0	0	2	2	0	2	0	15	cruise	Steinernema_sp.
C53	p53	none	none_Myrmica_rubra	0	55.8219	12.4498	22	0.691713	soil/sand	2012-10-15	Vaserne2	20	Galleria_mellonella	NA	2	0	0	0	0	0	0	0	0	0	2	2	0	2	0	15	cruise	Steinernema_sp.
C53	p53	none	none_Myrmica_rubra	0	55.8219	12.4498	22	0.691713	soil/sand	2012-10-15	Vaserne2	20	Galleria_mellonella	NA	2	0	0	0	0	0	0	0	0	0	2	2	0	2	0	15	cruise	Steinernema_sp.
C53	p53	none	none_Myrmica_rubra	0	55.8219	12.4498	22	0.691713	soil/sand	2012-10-15	Vaserne2	20	Galleria_mellonella	NA	2	0	0	0	0	0	0	0	0	0	2	2	0	2	0	15	cruise	Steinernema_sp.
C53	p53	none	none_Myrmica_rubra	0	55.8219	12.4498	22	0.691713	soil/sand	2012-10-15	Vaserne2	20	Galleria_mellonella	NA	2	0	0	0	0	0	0	0	0	0	2	2	0	2	0	15	cruise	Steinernema_sp.
C53	p53	none	none_Myrmica_rubra	0	55.8219	12.4498	22	0.691713	soil/sand	2012-10-15	Vaserne2	20	Galleria_mellonella	NA	2	0	0	0	0	0	0	0	0	0	2	2	0	2	0	15	cruise	Steinernema_sp.
C53	p53	none	none_Myrmica_rubra	0	55.8219	12.4498	22	0.691713	soil/sand	2012-10-15	Vaserne2	20	Galleria_mellonella	NA	2	0	0	0	0	0	0	0	0	0	2	2	0	2	0	15	cruise	Steinernema_sp.
C53	p53	none	none_Myrmica_rubra	0	55.8219	12.4498	22	0.691713	soil/sand	2012-10-15	Vaserne2	20	Galleria_mellonella	NA	2	0	0	0	0	0	0	0	0	0	2	2	0	2	0	15	cruise	Steinernema_sp.
C53	p53	none	none_Myrmica_rubra	0	55.8219	12.4498	22	0.691713	soil/sand	2012-10-15	Vaserne2	20	Galleria_mellonella	NA	2	0	0	0	0	0	0	0	0	0	2	2	0	2	0	15	cruise	Steinernema_sp.
C54	p54	none	none_Myrmica_rubra	0	55.8219	12.4497	25	0.699317	soil/wood	2012-10-15	Vaserne2	20	Galleria_mellonella	Beauveria_caledonica	2	1	0	0	1	0	0	0	0	0	1	0	0	0	0	8.6	NA	NA
C54	p54	none	none_Myrmica_rubra	0	55.8219	12.4497	25	0.699317	soil/wood	2012-10-15	Vaserne2	20	Galleria_mellonella	NA	2	1	0	0	1	0	0	0	0	0	1	0	0	0	0	8.6	NA	NA
C54	p54	none	none_Myrmica_rubra	0	55.8219	12.4497	25	0.699317	soil/wood	2012-10-15	Vaserne2	20	Galleria_mellonella	NA	2	1	0	0	1	0	0	0	0	0	1	0	0	0	0	8.6	NA	NA
C54	p54	none	none_Myrmica_rubra	0	55.8219	12.4497	25	0.699317	soil/wood	2012-10-15	Vaserne2	20	Galleria_mellonella	NA	2	1	0	0	1	0	0	0	0	0	1	0	0	0	0	8.6	NA	NA
C54	p54	none	none_Myrmica_rubra	0	55.8219	12.4497	25	0.699317	soil/wood	2012-10-15	Vaserne2	20	Galleria_mellonella	NA	2	1	0	0	1	0	0	0	0	0	1	0	0	0	0	8.6	NA	NA
C54	p54	none	none_Myrmica_rubra	0	55.8219	12.4497	25	0.699317	soil/wood	2012-10-15	Vaserne2	20	Galleria_mellonella	NA	2	1	0	0	1	0	0	0	0	0	1	0	0	0	0	8.6	NA	NA
C54	p54	none	none_Myrmica_rubra	0	55.8219	12.4497	25	0.699317	soil/wood	2012-10-15	Vaserne2	20	Galleria_mellonella	NA	2	1	0	0	1	0	0	0	0	0	1	0	0	0	0	8.6	NA	NA
C54	p54	none	none_Myrmica_rubra	0	55.8219	12.4497	25	0.699317	soil/wood	2012-10-15	Vaserne2	20	Galleria_mellonella	NA	2	1	0	0	1	0	0	0	0	0	1	0	0	0	0	8.6	NA	NA
C54	p54	none	none_Myrmica_rubra	0	55.8219	12.4497	25	0.699317	soil/wood	2012-10-15	Vaserne2	20	Galleria_mellonella	NA	2	1	0	0	1	0	0	0	0	0	1	0	0	0	0	8.6	NA	NA
C54	p54	none	none_Myrmica_rubra	0	55.8219	12.4497	25	0.699317	soil/wood	2012-10-15	Vaserne2	20	Galleria_mellonella	NA	2	1	0	0	1	0	0	0	0	0	1	0	0	0	0	8.6	NA	NA
C54	p54	none	none_Myrmica_rubra	0	55.8219	12.4497	25	0.699317	soil/wood	2012-10-15	Vaserne2	20	Galleria_mellonella	NA	2	1	0	0	1	0	0	0	0	0	1	0	0	0	0	8.6	NA	NA
C54	p54	none	none_Myrmica_rubra	0	55.8219	12.4497	25	0.699317	soil/wood	2012-10-15	Vaserne2	20	Galleria_mellonella	NA	2	1	0	0	1	0	0	0	0	0	1	0	0	0	0	8.6	NA	NA
C54	p54	none	none_Myrmica_rubra	0	55.8219	12.4497	25	0.699317	soil/wood	2012-10-15	Vaserne2	20	Galleria_mellonella	NA	2	1	0	0	1	0	0	0	0	0	1	0	0	0	0	8.6	NA	NA
C54	p54	none	none_Myrmica_rubra	0	55.8219	12.4497	25	0.699317	soil/wood	2012-10-15	Vaserne2	20	Galleria_mellonella	NA	2	1	0	0	1	0	0	0	0	0	1	0	0	0	0	8.6	NA	NA
C54	p54	none	none_Myrmica_rubra	0	55.8219	12.4497	25	0.699317	soil/wood	2012-10-15	Vaserne2	20	Galleria_mellonella	NA	2	1	0	0	1	0	0	0	0	0	1	0	0	0	0	8.6	NA	NA
C54	p54	none	none_Myrmica_rubra	0	55.8219	12.4497	25	0.699317	soil/wood	2012-10-15	Vaserne2	20	Galleria_mellonella	NA	2	1	0	0	1	0	0	0	0	0	1	0	0	0	0	8.6	NA	NA
C54	p54	none	none_Myrmica_rubra	0	55.8219	12.4497	25	0.699317	soil/wood	2012-10-15	Vaserne2	20	Galleria_mellonella	NA	2	1	0	0	1	0	0	0	0	0	1	0	0	0	0	8.6	NA	NA
C54	p54	none	none_Myrmica_rubra	0	55.8219	12.4497	25	0.699317	soil/wood	2012-10-15	Vaserne2	20	Galleria_mellonella	NA	2	1	0	0	1	0	0	0	0	0	1	0	0	0	0	8.6	NA	NA
C54	p54	none	none_Myrmica_rubra	0	55.8219	12.4497	25	0.699317	soil/wood	2012-10-15	Vaserne2	20	Galleria_mellonella	NA	2	1	0	0	1	0	0	0	0	0	1	0	0	0	0	8.6	NA	NA
C54	p54	none	none_Myrmica_rubra	0	55.8219	12.4497	25	0.699317	soil/wood	2012-10-15	Vaserne2	20	Galleria_mellonella	NA	2	1	0	0	1	0	0	0	0	0	1	0	0	0	0	8.6	NA	NA
C55	p55	none	none_Myrmica_ruginodis	0	55.8846	12.318	41	0.410961	soil	2012-10-16	Plantation	20	Galleria_mellonella	NA	1	0	0	0	0	0	0	0	0	0	1	0	0	0	0	15.2222	NA	NA
C55	p55	none	none_Myrmica_ruginodis	0	55.8846	12.318	41	0.410961	soil	2012-10-16	Plantation	20	Galleria_mellonella	NA	1	0	0	0	0	0	0	0	0	0	1	0	0	0	0	15.2222	NA	NA
C55	p55	none	none_Myrmica_ruginodis	0	55.8846	12.318	41	0.410961	soil	2012-10-16	Plantation	20	Galleria_mellonella	NA	1	0	0	0	0	0	0	0	0	0	1	0	0	0	0	15.2222	NA	NA
C55	p55	none	none_Myrmica_ruginodis	0	55.8846	12.318	41	0.410961	soil	2012-10-16	Plantation	20	Galleria_mellonella	NA	1	0	0	0	0	0	0	0	0	0	1	0	0	0	0	15.2222	NA	NA
C55	p55	none	none_Myrmica_ruginodis	0	55.8846	12.318	41	0.410961	soil	2012-10-16	Plantation	20	Galleria_mellonella	NA	1	0	0	0	0	0	0	0	0	0	1	0	0	0	0	15.2222	NA	NA
C55	p55	none	none_Myrmica_ruginodis	0	55.8846	12.318	41	0.410961	soil	2012-10-16	Plantation	20	Galleria_mellonella	NA	1	0	0	0	0	0	0	0	0	0	1	0	0	0	0	15.2222	NA	NA
C55	p55	none	none_Myrmica_ruginodis	0	55.8846	12.318	41	0.410961	soil	2012-10-16	Plantation	20	Galleria_mellonella	NA	1	0	0	0	0	0	0	0	0	0	1	0	0	0	0	15.2222	NA	NA
C55	p55	none	none_Myrmica_ruginodis	0	55.8846	12.318	41	0.410961	soil	2012-10-16	Plantation	20	Galleria_mellonella	NA	1	0	0	0	0	0	0	0	0	0	1	0	0	0	0	15.2222	NA	NA
C55	p55	none	none_Myrmica_ruginodis	0	55.8846	12.318	41	0.410961	soil	2012-10-16	Plantation	20	Galleria_mellonella	NA	1	0	0	0	0	0	0	0	0	0	1	0	0	0	0	15.2222	NA	NA
C55	p55	none	none_Myrmica_ruginodis	0	55.8846	12.318	41	0.410961	soil	2012-10-16	Plantation	20	Galleria_mellonella	NA	1	0	0	0	0	0	0	0	0	0	1	0	0	0	0	15.2222	NA	NA
C55	p55	none	none_Myrmica_ruginodis	0	55.8846	12.318	41	0.410961	soil	2012-10-16	Plantation	20	Galleria_mellonella	NA	1	0	0	0	0	0	0	0	0	0	1	0	0	0	0	15.2222	NA	NA
C55	p55	none	none_Myrmica_ruginodis	0	55.8846	12.318	41	0.410961	soil	2012-10-16	Plantation	20	Galleria_mellonella	NA	1	0	0	0	0	0	0	0	0	0	1	0	0	0	0	15.2222	NA	NA
C55	p55	none	none_Myrmica_ruginodis	0	55.8846	12.318	41	0.410961	soil	2012-10-16	Plantation	20	Galleria_mellonella	NA	1	0	0	0	0	0	0	0	0	0	1	0	0	0	0	15.2222	NA	NA
C55	p55	none	none_Myrmica_ruginodis	0	55.8846	12.318	41	0.410961	soil	2012-10-16	Plantation	20	Galleria_mellonella	NA	1	0	0	0	0	0	0	0	0	0	1	0	0	0	0	15.2222	NA	NA
C55	p55	none	none_Myrmica_ruginodis	0	55.8846	12.318	41	0.410961	soil	2012-10-16	Plantation	20	Galleria_mellonella	NA	1	0	0	0	0	0	0	0	0	0	1	0	0	0	0	15.2222	NA	NA
C55	p55	none	none_Myrmica_ruginodis	0	55.8846	12.318	41	0.410961	soil	2012-10-16	Plantation	20	Galleria_mellonella	NA	1	0	0	0	0	0	0	0	0	0	1	0	0	0	0	15.2222	NA	NA
C55	p55	none	none_Myrmica_ruginodis	0	55.8846	12.318	41	0.410961	soil	2012-10-16	Plantation	20	Galleria_mellonella	NA	1	0	0	0	0	0	0	0	0	0	1	0	0	0	0	15.2222	NA	NA
C55	p55	none	none_Myrmica_ruginodis	0	55.8846	12.318	41	0.410961	soil	2012-10-16	Plantation	20	Galleria_mellonella	NA	1	0	0	0	0	0	0	0	0	0	1	0	0	0	0	15.2222	NA	NA
C55	p55	none	none_Myrmica_ruginodis	0	55.8846	12.318	41	0.410961	soil	2012-10-16	Plantation	20	Galleria_mellonella	NA	1	0	0	0	0	0	0	0	0	0	1	0	0	0	0	15.2222	NA	NA
C55	p55	none	none_Myrmica_ruginodis	0	55.8846	12.318	41	0.410961	soil	2012-10-16	Plantation	20	Galleria_mellonella	NA	1	0	0	0	0	0	0	0	0	0	1	0	0	0	0	15.2222	NA	NA
C56	p56	none	none_Myrmica_ruginodis	0	55.8846	12.3179	40	0.417546	peat	2012-10-19	Plantation	20	Galleria_mellonella	Metarhizium_brunneum	16	16	16	0	0	0	0	0	0	0	0	0	0	0	0	8.33333	NA	NA
C56	p56	none	none_Myrmica_ruginodis	0	55.8846	12.3179	40	0.417546	peat	2012-10-19	Plantation	20	Galleria_mellonella	Metarhizium_brunneum	16	16	16	0	0	0	0	0	0	0	0	0	0	0	0	8.33333	NA	NA
C56	p56	none	none_Myrmica_ruginodis	0	55.8846	12.3179	40	0.417546	peat	2012-10-19	Plantation	20	Galleria_mellonella	Metarhizium_brunneum	16	16	16	0	0	0	0	0	0	0	0	0	0	0	0	8.33333	NA	NA
C56	p56	none	none_Myrmica_ruginodis	0	55.8846	12.3179	40	0.417546	peat	2012-10-19	Plantation	20	Galleria_mellonella	Metarhizium_brunneum	16	16	16	0	0	0	0	0	0	0	0	0	0	0	0	8.33333	NA	NA
C56	p56	none	none_Myrmica_ruginodis	0	55.8846	12.3179	40	0.417546	peat	2012-10-19	Plantation	20	Galleria_mellonella	Metarhizium_brunneum	16	16	16	0	0	0	0	0	0	0	0	0	0	0	0	8.33333	NA	NA
C56	p56	none	none_Myrmica_ruginodis	0	55.8846	12.3179	40	0.417546	peat	2012-10-19	Plantation	20	Galleria_mellonella	Metarhizium_brunneum	16	16	16	0	0	0	0	0	0	0	0	0	0	0	0	8.33333	NA	NA
C56	p56	none	none_Myrmica_ruginodis	0	55.8846	12.3179	40	0.417546	peat	2012-10-19	Plantation	20	Galleria_mellonella	Metarhizium_brunneum	16	16	16	0	0	0	0	0	0	0	0	0	0	0	0	8.33333	NA	NA
C56	p56	none	none_Myrmica_ruginodis	0	55.8846	12.3179	40	0.417546	peat	2012-10-19	Plantation	20	Galleria_mellonella	Metarhizium_brunneum	16	16	16	0	0	0	0	0	0	0	0	0	0	0	0	8.33333	NA	NA
C56	p56	none	none_Myrmica_ruginodis	0	55.8846	12.3179	40	0.417546	peat	2012-10-19	Plantation	20	Galleria_mellonella	Metarhizium_brunneum	16	16	16	0	0	0	0	0	0	0	0	0	0	0	0	8.33333	NA	NA
C56	p56	none	none_Myrmica_ruginodis	0	55.8846	12.3179	40	0.417546	peat	2012-10-19	Plantation	20	Galleria_mellonella	Metarhizium_brunneum	16	16	16	0	0	0	0	0	0	0	0	0	0	0	0	8.33333	NA	NA
C56	p56	none	none_Myrmica_ruginodis	0	55.8846	12.3179	40	0.417546	peat	2012-10-19	Plantation	20	Galleria_mellonella	Metarhizium_brunneum	16	16	16	0	0	0	0	0	0	0	0	0	0	0	0	8.33333	NA	NA
C56	p56	none	none_Myrmica_ruginodis	0	55.8846	12.3179	40	0.417546	peat	2012-10-19	Plantation	20	Galleria_mellonella	Metarhizium_brunneum	16	16	16	0	0	0	0	0	0	0	0	0	0	0	0	8.33333	NA	NA
C56	p56	none	none_Myrmica_ruginodis	0	55.8846	12.3179	40	0.417546	peat	2012-10-19	Plantation	20	Galleria_mellonella	Metarhizium_brunneum	16	16	16	0	0	0	0	0	0	0	0	0	0	0	0	8.33333	NA	NA
C56	p56	none	none_Myrmica_ruginodis	0	55.8846	12.3179	40	0.417546	peat	2012-10-19	Plantation	20	Galleria_mellonella	Metarhizium_brunneum	16	16	16	0	0	0	0	0	0	0	0	0	0	0	0	8.33333	NA	NA
C56	p56	none	none_Myrmica_ruginodis	0	55.8846	12.3179	40	0.417546	peat	2012-10-19	Plantation	20	Galleria_mellonella	Metarhizium_brunneum	16	16	16	0	0	0	0	0	0	0	0	0	0	0	0	8.33333	NA	NA
C56	p56	none	none_Myrmica_ruginodis	0	55.8846	12.3179	40	0.417546	peat	2012-10-19	Plantation	20	Galleria_mellonella	Metarhizium_brunneum	16	16	16	0	0	0	0	0	0	0	0	0	0	0	0	8.33333	NA	NA
C56	p56	none	none_Myrmica_ruginodis	0	55.8846	12.3179	40	0.417546	peat	2012-10-19	Plantation	20	Galleria_mellonella	NA	16	16	16	0	0	0	0	0	0	0	0	0	0	0	0	8.33333	NA	NA
C56	p56	none	none_Myrmica_ruginodis	0	55.8846	12.3179	40	0.417546	peat	2012-10-19	Plantation	20	Galleria_mellonella	NA	16	16	16	0	0	0	0	0	0	0	0	0	0	0	0	8.33333	NA	NA
C56	p56	none	none_Myrmica_ruginodis	0	55.8846	12.3179	40	0.417546	peat	2012-10-19	Plantation	20	Galleria_mellonella	NA	16	16	16	0	0	0	0	0	0	0	0	0	0	0	0	8.33333	NA	NA
C56	p56	none	none_Myrmica_ruginodis	0	55.8846	12.3179	40	0.417546	peat	2012-10-19	Plantation	20	Galleria_mellonella	NA	16	16	16	0	0	0	0	0	0	0	0	0	0	0	0	8.33333	NA	NA
C57	p57	none	none_Myrmica_ruginodis	0	55.8854	12.319	41	0.429907	peat	2012-10-15	Plantation	20	Galleria_mellonella	Metarhizium_brunneum	6	5	5	0	0	0	0	0	0	0	1	1	1	0	0	13.5	ambush	Steinernema_sp.
C57	p57	none	none_Myrmica_ruginodis	0	55.8854	12.319	41	0.429907	peat	2012-10-15	Plantation	20	Galleria_mellonella	Metarhizium_brunneum	6	5	5	0	0	0	0	0	0	0	1	1	1	0	0	13.5	ambush	Steinernema_sp.
C57	p57	none	none_Myrmica_ruginodis	0	55.8854	12.319	41	0.429907	peat	2012-10-15	Plantation	20	Galleria_mellonella	Metarhizium_brunneum	6	5	5	0	0	0	0	0	0	0	1	1	1	0	0	13.5	ambush	Steinernema_sp.
C57	p57	none	none_Myrmica_ruginodis	0	55.8854	12.319	41	0.429907	peat	2012-10-15	Plantation	20	Galleria_mellonella	Metarhizium_brunneum	6	5	5	0	0	0	0	0	0	0	1	1	1	0	0	13.5	ambush	Steinernema_sp.
C57	p57	none	none_Myrmica_ruginodis	0	55.8854	12.319	41	0.429907	peat	2012-10-15	Plantation	20	Galleria_mellonella	Metarhizium_brunneum	6	5	5	0	0	0	0	0	0	0	1	1	1	0	0	13.5	ambush	Steinernema_sp.
C57	p57	none	none_Myrmica_ruginodis	0	55.8854	12.319	41	0.429907	peat	2012-10-15	Plantation	20	Galleria_mellonella	nematodes	6	5	5	0	0	0	0	0	0	0	1	1	1	0	0	13.5	ambush	Steinernema_sp.
C57	p57	none	none_Myrmica_ruginodis	0	55.8854	12.319	41	0.429907	peat	2012-10-15	Plantation	20	Galleria_mellonella	NA	6	5	5	0	0	0	0	0	0	0	1	1	1	0	0	13.5	ambush	Steinernema_sp.
C57	p57	none	none_Myrmica_ruginodis	0	55.8854	12.319	41	0.429907	peat	2012-10-15	Plantation	20	Galleria_mellonella	NA	6	5	5	0	0	0	0	0	0	0	1	1	1	0	0	13.5	ambush	Steinernema_sp.
C57	p57	none	none_Myrmica_ruginodis	0	55.8854	12.319	41	0.429907	peat	2012-10-15	Plantation	20	Galleria_mellonella	NA	6	5	5	0	0	0	0	0	0	0	1	1	1	0	0	13.5	ambush	Steinernema_sp.
C57	p57	none	none_Myrmica_ruginodis	0	55.8854	12.319	41	0.429907	peat	2012-10-15	Plantation	20	Galleria_mellonella	NA	6	5	5	0	0	0	0	0	0	0	1	1	1	0	0	13.5	ambush	Steinernema_sp.
C57	p57	none	none_Myrmica_ruginodis	0	55.8854	12.319	41	0.429907	peat	2012-10-15	Plantation	20	Galleria_mellonella	NA	6	5	5	0	0	0	0	0	0	0	1	1	1	0	0	13.5	ambush	Steinernema_sp.
C57	p57	none	none_Myrmica_ruginodis	0	55.8854	12.319	41	0.429907	peat	2012-10-15	Plantation	20	Galleria_mellonella	NA	6	5	5	0	0	0	0	0	0	0	1	1	1	0	0	13.5	ambush	Steinernema_sp.
C57	p57	none	none_Myrmica_ruginodis	0	55.8854	12.319	41	0.429907	peat	2012-10-15	Plantation	20	Galleria_mellonella	NA	6	5	5	0	0	0	0	0	0	0	1	1	1	0	0	13.5	ambush	Steinernema_sp.
C57	p57	none	none_Myrmica_ruginodis	0	55.8854	12.319	41	0.429907	peat	2012-10-15	Plantation	20	Galleria_mellonella	NA	6	5	5	0	0	0	0	0	0	0	1	1	1	0	0	13.5	ambush	Steinernema_sp.
C57	p57	none	none_Myrmica_ruginodis	0	55.8854	12.319	41	0.429907	peat	2012-10-15	Plantation	20	Galleria_mellonella	NA	6	5	5	0	0	0	0	0	0	0	1	1	1	0	0	13.5	ambush	Steinernema_sp.
C57	p57	none	none_Myrmica_ruginodis	0	55.8854	12.319	41	0.429907	peat	2012-10-15	Plantation	20	Galleria_mellonella	NA	6	5	5	0	0	0	0	0	0	0	1	1	1	0	0	13.5	ambush	Steinernema_sp.
C57	p57	none	none_Myrmica_ruginodis	0	55.8854	12.319	41	0.429907	peat	2012-10-15	Plantation	20	Galleria_mellonella	NA	6	5	5	0	0	0	0	0	0	0	1	1	1	0	0	13.5	ambush	Steinernema_sp.
C57	p57	none	none_Myrmica_ruginodis	0	55.8854	12.319	41	0.429907	peat	2012-10-15	Plantation	20	Galleria_mellonella	NA	6	5	5	0	0	0	0	0	0	0	1	1	1	0	0	13.5	ambush	Steinernema_sp.
C57	p57	none	none_Myrmica_ruginodis	0	55.8854	12.319	41	0.429907	peat	2012-10-15	Plantation	20	Galleria_mellonella	NA	6	5	5	0	0	0	0	0	0	0	1	1	1	0	0	13.5	ambush	Steinernema_sp.
C57	p57	none	none_Myrmica_ruginodis	0	55.8854	12.319	41	0.429907	peat	2012-10-15	Plantation	20	Galleria_mellonella	NA	6	5	5	0	0	0	0	0	0	0	1	1	1	0	0	13.5	ambush	Steinernema_sp.
C58	p58	none	none_Myrmica_ruginodis	0	55.8855	12.319	37	0.434074	peat	2012-10-15	Plantation	20	Galleria_mellonella	Metarhizium_brunneum	2	1	1	0	0	0	0	0	0	0	1	0	0	0	0	14.2727	NA	NA
C58	p58	none	none_Myrmica_ruginodis	0	55.8855	12.319	37	0.434074	peat	2012-10-15	Plantation	20	Galleria_mellonella	NA	2	1	1	0	0	0	0	0	0	0	1	0	0	0	0	14.2727	NA	NA
C58	p58	none	none_Myrmica_ruginodis	0	55.8855	12.319	37	0.434074	peat	2012-10-15	Plantation	20	Galleria_mellonella	NA	2	1	1	0	0	0	0	0	0	0	1	0	0	0	0	14.2727	NA	NA
C58	p58	none	none_Myrmica_ruginodis	0	55.8855	12.319	37	0.434074	peat	2012-10-15	Plantation	20	Galleria_mellonella	NA	2	1	1	0	0	0	0	0	0	0	1	0	0	0	0	14.2727	NA	NA
C58	p58	none	none_Myrmica_ruginodis	0	55.8855	12.319	37	0.434074	peat	2012-10-15	Plantation	20	Galleria_mellonella	NA	2	1	1	0	0	0	0	0	0	0	1	0	0	0	0	14.2727	NA	NA
C58	p58	none	none_Myrmica_ruginodis	0	55.8855	12.319	37	0.434074	peat	2012-10-15	Plantation	20	Galleria_mellonella	NA	2	1	1	0	0	0	0	0	0	0	1	0	0	0	0	14.2727	NA	NA
C58	p58	none	none_Myrmica_ruginodis	0	55.8855	12.319	37	0.434074	peat	2012-10-15	Plantation	20	Galleria_mellonella	NA	2	1	1	0	0	0	0	0	0	0	1	0	0	0	0	14.2727	NA	NA
C58	p58	none	none_Myrmica_ruginodis	0	55.8855	12.319	37	0.434074	peat	2012-10-15	Plantation	20	Galleria_mellonella	NA	2	1	1	0	0	0	0	0	0	0	1	0	0	0	0	14.2727	NA	NA
C58	p58	none	none_Myrmica_ruginodis	0	55.8855	12.319	37	0.434074	peat	2012-10-15	Plantation	20	Galleria_mellonella	NA	2	1	1	0	0	0	0	0	0	0	1	0	0	0	0	14.2727	NA	NA
C58	p58	none	none_Myrmica_ruginodis	0	55.8855	12.319	37	0.434074	peat	2012-10-15	Plantation	20	Galleria_mellonella	NA	2	1	1	0	0	0	0	0	0	0	1	0	0	0	0	14.2727	NA	NA
C58	p58	none	none_Myrmica_ruginodis	0	55.8855	12.319	37	0.434074	peat	2012-10-15	Plantation	20	Galleria_mellonella	NA	2	1	1	0	0	0	0	0	0	0	1	0	0	0	0	14.2727	NA	NA
C58	p58	none	none_Myrmica_ruginodis	0	55.8855	12.319	37	0.434074	peat	2012-10-15	Plantation	20	Galleria_mellonella	NA	2	1	1	0	0	0	0	0	0	0	1	0	0	0	0	14.2727	NA	NA
C58	p58	none	none_Myrmica_ruginodis	0	55.8855	12.319	37	0.434074	peat	2012-10-15	Plantation	20	Galleria_mellonella	NA	2	1	1	0	0	0	0	0	0	0	1	0	0	0	0	14.2727	NA	NA
C58	p58	none	none_Myrmica_ruginodis	0	55.8855	12.319	37	0.434074	peat	2012-10-15	Plantation	20	Galleria_mellonella	NA	2	1	1	0	0	0	0	0	0	0	1	0	0	0	0	14.2727	NA	NA
C58	p58	none	none_Myrmica_ruginodis	0	55.8855	12.319	37	0.434074	peat	2012-10-15	Plantation	20	Galleria_mellonella	NA	2	1	1	0	0	0	0	0	0	0	1	0	0	0	0	14.2727	NA	NA
C58	p58	none	none_Myrmica_ruginodis	0	55.8855	12.319	37	0.434074	peat	2012-10-15	Plantation	20	Galleria_mellonella	NA	2	1	1	0	0	0	0	0	0	0	1	0	0	0	0	14.2727	NA	NA
C58	p58	none	none_Myrmica_ruginodis	0	55.8855	12.319	37	0.434074	peat	2012-10-15	Plantation	20	Galleria_mellonella	NA	2	1	1	0	0	0	0	0	0	0	1	0	0	0	0	14.2727	NA	NA
C58	p58	none	none_Myrmica_ruginodis	0	55.8855	12.319	37	0.434074	peat	2012-10-15	Plantation	20	Galleria_mellonella	NA	2	1	1	0	0	0	0	0	0	0	1	0	0	0	0	14.2727	NA	NA
C58	p58	none	none_Myrmica_ruginodis	0	55.8855	12.319	37	0.434074	peat	2012-10-15	Plantation	20	Galleria_mellonella	NA	2	1	1	0	0	0	0	0	0	0	1	0	0	0	0	14.2727	NA	NA
C58	p58	none	none_Myrmica_ruginodis	0	55.8855	12.319	37	0.434074	peat	2012-10-15	Plantation	20	Galleria_mellonella	NA	2	1	1	0	0	0	0	0	0	0	1	0	0	0	0	14.2727	NA	NA
C59	p59	none	none_Myrmica_ruginodis	0	NA	NA	NA	NA	peat	2012-10-15	Plantation	20	Galleria_mellonella	NA	0	0	0	0	0	0	0	0	0	0	0	0	0	0	0	13.8182	NA	NA
C59	p59	none	none_Myrmica_ruginodis	0	NA	NA	NA	NA	peat	2012-10-15	Plantation	20	Galleria_mellonella	NA	0	0	0	0	0	0	0	0	0	0	0	0	0	0	0	13.8182	NA	NA
C59	p59	none	none_Myrmica_ruginodis	0	NA	NA	NA	NA	peat	2012-10-15	Plantation	20	Galleria_mellonella	NA	0	0	0	0	0	0	0	0	0	0	0	0	0	0	0	13.8182	NA	NA
C59	p59	none	none_Myrmica_ruginodis	0	NA	NA	NA	NA	peat	2012-10-15	Plantation	20	Galleria_mellonella	NA	0	0	0	0	0	0	0	0	0	0	0	0	0	0	0	13.8182	NA	NA
C59	p59	none	none_Myrmica_ruginodis	0	NA	NA	NA	NA	peat	2012-10-15	Plantation	20	Galleria_mellonella	NA	0	0	0	0	0	0	0	0	0	0	0	0	0	0	0	13.8182	NA	NA
C59	p59	none	none_Myrmica_ruginodis	0	NA	NA	NA	NA	peat	2012-10-15	Plantation	20	Galleria_mellonella	NA	0	0	0	0	0	0	0	0	0	0	0	0	0	0	0	13.8182	NA	NA
C59	p59	none	none_Myrmica_ruginodis	0	NA	NA	NA	NA	peat	2012-10-15	Plantation	20	Galleria_mellonella	NA	0	0	0	0	0	0	0	0	0	0	0	0	0	0	0	13.8182	NA	NA
C59	p59	none	none_Myrmica_ruginodis	0	NA	NA	NA	NA	peat	2012-10-15	Plantation	20	Galleria_mellonella	NA	0	0	0	0	0	0	0	0	0	0	0	0	0	0	0	13.8182	NA	NA
C59	p59	none	none_Myrmica_ruginodis	0	NA	NA	NA	NA	peat	2012-10-15	Plantation	20	Galleria_mellonella	NA	0	0	0	0	0	0	0	0	0	0	0	0	0	0	0	13.8182	NA	NA
C59	p59	none	none_Myrmica_ruginodis	0	NA	NA	NA	NA	peat	2012-10-15	Plantation	20	Galleria_mellonella	NA	0	0	0	0	0	0	0	0	0	0	0	0	0	0	0	13.8182	NA	NA
C59	p59	none	none_Myrmica_ruginodis	0	NA	NA	NA	NA	peat	2012-10-15	Plantation	20	Galleria_mellonella	NA	0	0	0	0	0	0	0	0	0	0	0	0	0	0	0	13.8182	NA	NA
C59	p59	none	none_Myrmica_ruginodis	0	NA	NA	NA	NA	peat	2012-10-15	Plantation	20	Galleria_mellonella	NA	0	0	0	0	0	0	0	0	0	0	0	0	0	0	0	13.8182	NA	NA
C59	p59	none	none_Myrmica_ruginodis	0	NA	NA	NA	NA	peat	2012-10-15	Plantation	20	Galleria_mellonella	NA	0	0	0	0	0	0	0	0	0	0	0	0	0	0	0	13.8182	NA	NA
C59	p59	none	none_Myrmica_ruginodis	0	NA	NA	NA	NA	peat	2012-10-15	Plantation	20	Galleria_mellonella	NA	0	0	0	0	0	0	0	0	0	0	0	0	0	0	0	13.8182	NA	NA
C59	p59	none	none_Myrmica_ruginodis	0	NA	NA	NA	NA	peat	2012-10-15	Plantation	20	Galleria_mellonella	NA	0	0	0	0	0	0	0	0	0	0	0	0	0	0	0	13.8182	NA	NA
C59	p59	none	none_Myrmica_ruginodis	0	NA	NA	NA	NA	peat	2012-10-15	Plantation	20	Galleria_mellonella	NA	0	0	0	0	0	0	0	0	0	0	0	0	0	0	0	13.8182	NA	NA
C59	p59	none	none_Myrmica_ruginodis	0	NA	NA	NA	NA	peat	2012-10-15	Plantation	20	Galleria_mellonella	NA	0	0	0	0	0	0	0	0	0	0	0	0	0	0	0	13.8182	NA	NA
C59	p59	none	none_Myrmica_ruginodis	0	NA	NA	NA	NA	peat	2012-10-15	Plantation	20	Galleria_mellonella	NA	0	0	0	0	0	0	0	0	0	0	0	0	0	0	0	13.8182	NA	NA
C59	p59	none	none_Myrmica_ruginodis	0	NA	NA	NA	NA	peat	2012-10-15	Plantation	20	Galleria_mellonella	NA	0	0	0	0	0	0	0	0	0	0	0	0	0	0	0	13.8182	NA	NA
C59	p59	none	none_Myrmica_ruginodis	0	NA	NA	NA	NA	peat	2012-10-15	Plantation	20	Galleria_mellonella	NA	0	0	0	0	0	0	0	0	0	0	0	0	0	0	0	13.8182	NA	NA
C60	p60	none	none_Myrmica_ruginodis	0	55.8858	12.3195	37	0.447118	black_soil	2012-10-16	Plantation	20	Galleria_mellonella	Metarhizium_brunneum	6	3	3	0	0	0	0	0	0	0	3	3	0	3	0	11.0526	cruise	Steinernema_sp.
C60	p60	none	none_Myrmica_ruginodis	0	55.8858	12.3195	37	0.447118	black_soil	2012-10-16	Plantation	20	Galleria_mellonella	Metarhizium_brunneum	6	3	3	0	0	0	0	0	0	0	3	3	0	3	0	11.0526	cruise	Steinernema_sp.
C60	p60	none	none_Myrmica_ruginodis	0	55.8858	12.3195	37	0.447118	black_soil	2012-10-16	Plantation	20	Galleria_mellonella	Metarhizium_brunneum	6	3	3	0	0	0	0	0	0	0	3	3	0	3	0	11.0526	cruise	Steinernema_sp.
C60	p60	none	none_Myrmica_ruginodis	0	55.8858	12.3195	37	0.447118	black_soil	2012-10-16	Plantation	20	Galleria_mellonella	nematodes	6	3	3	0	0	0	0	0	0	0	3	3	0	3	0	11.0526	cruise	Steinernema_sp.
C60	p60	none	none_Myrmica_ruginodis	0	55.8858	12.3195	37	0.447118	black_soil	2012-10-16	Plantation	20	Galleria_mellonella	nematodes	6	3	3	0	0	0	0	0	0	0	3	3	0	3	0	11.0526	cruise	Steinernema_sp.
C60	p60	none	none_Myrmica_ruginodis	0	55.8858	12.3195	37	0.447118	black_soil	2012-10-16	Plantation	20	Galleria_mellonella	nematodes	6	3	3	0	0	0	0	0	0	0	3	3	0	3	0	11.0526	cruise	Steinernema_sp.
C60	p60	none	none_Myrmica_ruginodis	0	55.8858	12.3195	37	0.447118	black_soil	2012-10-16	Plantation	20	Galleria_mellonella	NA	6	3	3	0	0	0	0	0	0	0	3	3	0	3	0	11.0526	cruise	Steinernema_sp.
C60	p60	none	none_Myrmica_ruginodis	0	55.8858	12.3195	37	0.447118	black_soil	2012-10-16	Plantation	20	Galleria_mellonella	NA	6	3	3	0	0	0	0	0	0	0	3	3	0	3	0	11.0526	cruise	Steinernema_sp.
C60	p60	none	none_Myrmica_ruginodis	0	55.8858	12.3195	37	0.447118	black_soil	2012-10-16	Plantation	20	Galleria_mellonella	NA	6	3	3	0	0	0	0	0	0	0	3	3	0	3	0	11.0526	cruise	Steinernema_sp.
C60	p60	none	none_Myrmica_ruginodis	0	55.8858	12.3195	37	0.447118	black_soil	2012-10-16	Plantation	20	Galleria_mellonella	NA	6	3	3	0	0	0	0	0	0	0	3	3	0	3	0	11.0526	cruise	Steinernema_sp.
C60	p60	none	none_Myrmica_ruginodis	0	55.8858	12.3195	37	0.447118	black_soil	2012-10-16	Plantation	20	Galleria_mellonella	NA	6	3	3	0	0	0	0	0	0	0	3	3	0	3	0	11.0526	cruise	Steinernema_sp.
C60	p60	none	none_Myrmica_ruginodis	0	55.8858	12.3195	37	0.447118	black_soil	2012-10-16	Plantation	20	Galleria_mellonella	NA	6	3	3	0	0	0	0	0	0	0	3	3	0	3	0	11.0526	cruise	Steinernema_sp.
C60	p60	none	none_Myrmica_ruginodis	0	55.8858	12.3195	37	0.447118	black_soil	2012-10-16	Plantation	20	Galleria_mellonella	NA	6	3	3	0	0	0	0	0	0	0	3	3	0	3	0	11.0526	cruise	Steinernema_sp.
C60	p60	none	none_Myrmica_ruginodis	0	55.8858	12.3195	37	0.447118	black_soil	2012-10-16	Plantation	20	Galleria_mellonella	NA	6	3	3	0	0	0	0	0	0	0	3	3	0	3	0	11.0526	cruise	Steinernema_sp.
C60	p60	none	none_Myrmica_ruginodis	0	55.8858	12.3195	37	0.447118	black_soil	2012-10-16	Plantation	20	Galleria_mellonella	NA	6	3	3	0	0	0	0	0	0	0	3	3	0	3	0	11.0526	cruise	Steinernema_sp.
C60	p60	none	none_Myrmica_ruginodis	0	55.8858	12.3195	37	0.447118	black_soil	2012-10-16	Plantation	20	Galleria_mellonella	NA	6	3	3	0	0	0	0	0	0	0	3	3	0	3	0	11.0526	cruise	Steinernema_sp.
C60	p60	none	none_Myrmica_ruginodis	0	55.8858	12.3195	37	0.447118	black_soil	2012-10-16	Plantation	20	Galleria_mellonella	NA	6	3	3	0	0	0	0	0	0	0	3	3	0	3	0	11.0526	cruise	Steinernema_sp.
C60	p60	none	none_Myrmica_ruginodis	0	55.8858	12.3195	37	0.447118	black_soil	2012-10-16	Plantation	20	Galleria_mellonella	NA	6	3	3	0	0	0	0	0	0	0	3	3	0	3	0	11.0526	cruise	Steinernema_sp.
C60	p60	none	none_Myrmica_ruginodis	0	55.8858	12.3195	37	0.447118	black_soil	2012-10-16	Plantation	20	Galleria_mellonella	NA	6	3	3	0	0	0	0	0	0	0	3	3	0	3	0	11.0526	cruise	Steinernema_sp.
C60	p60	none	none_Myrmica_ruginodis	0	55.8858	12.3195	37	0.447118	black_soil	2012-10-16	Plantation	20	Galleria_mellonella	NA	6	3	3	0	0	0	0	0	0	0	3	3	0	3	0	11.0526	cruise	Steinernema_sp.
C61	p61	none	none_Myrmica_ruginodis	0	55.8858	12.3196	37	0.450891	peat	2012-10-18	Plantation	20	Galleria_mellonella	Metarhizium_brunneum	15	14	13	0	0	0	1	0	0	0	1	0	0	0	0	11.4211	NA	NA
C61	p61	none	none_Myrmica_ruginodis	0	55.8858	12.3196	37	0.450891	peat	2012-10-18	Plantation	20	Galleria_mellonella	Metarhizium_brunneum	15	14	13	0	0	0	1	0	0	0	1	0	0	0	0	11.4211	NA	NA
C61	p61	none	none_Myrmica_ruginodis	0	55.8858	12.3196	37	0.450891	peat	2012-10-18	Plantation	20	Galleria_mellonella	Metarhizium_brunneum	15	14	13	0	0	0	1	0	0	0	1	0	0	0	0	11.4211	NA	NA
C61	p61	none	none_Myrmica_ruginodis	0	55.8858	12.3196	37	0.450891	peat	2012-10-18	Plantation	20	Galleria_mellonella	Metarhizium_brunneum	15	14	13	0	0	0	1	0	0	0	1	0	0	0	0	11.4211	NA	NA
C61	p61	none	none_Myrmica_ruginodis	0	55.8858	12.3196	37	0.450891	peat	2012-10-18	Plantation	20	Galleria_mellonella	Metarhizium_brunneum	15	14	13	0	0	0	1	0	0	0	1	0	0	0	0	11.4211	NA	NA
C61	p61	none	none_Myrmica_ruginodis	0	55.8858	12.3196	37	0.450891	peat	2012-10-18	Plantation	20	Galleria_mellonella	Metarhizium_brunneum	15	14	13	0	0	0	1	0	0	0	1	0	0	0	0	11.4211	NA	NA
C61	p61	none	none_Myrmica_ruginodis	0	55.8858	12.3196	37	0.450891	peat	2012-10-18	Plantation	20	Galleria_mellonella	Metarhizium_brunneum	15	14	13	0	0	0	1	0	0	0	1	0	0	0	0	11.4211	NA	NA
C61	p61	none	none_Myrmica_ruginodis	0	55.8858	12.3196	37	0.450891	peat	2012-10-18	Plantation	20	Galleria_mellonella	Metarhizium_brunneum	15	14	13	0	0	0	1	0	0	0	1	0	0	0	0	11.4211	NA	NA
C61	p61	none	none_Myrmica_ruginodis	0	55.8858	12.3196	37	0.450891	peat	2012-10-18	Plantation	20	Galleria_mellonella	Metarhizium_brunneum	15	14	13	0	0	0	1	0	0	0	1	0	0	0	0	11.4211	NA	NA
C61	p61	none	none_Myrmica_ruginodis	0	55.8858	12.3196	37	0.450891	peat	2012-10-18	Plantation	20	Galleria_mellonella	Metarhizium_brunneum	15	14	13	0	0	0	1	0	0	0	1	0	0	0	0	11.4211	NA	NA
C61	p61	none	none_Myrmica_ruginodis	0	55.8858	12.3196	37	0.450891	peat	2012-10-18	Plantation	20	Galleria_mellonella	Metarhizium_brunneum	15	14	13	0	0	0	1	0	0	0	1	0	0	0	0	11.4211	NA	NA
C61	p61	none	none_Myrmica_ruginodis	0	55.8858	12.3196	37	0.450891	peat	2012-10-18	Plantation	20	Galleria_mellonella	Metarhizium_brunneum	15	14	13	0	0	0	1	0	0	0	1	0	0	0	0	11.4211	NA	NA
C61	p61	none	none_Myrmica_ruginodis	0	55.8858	12.3196	37	0.450891	peat	2012-10-18	Plantation	20	Galleria_mellonella	Metarhizium_brunneum	15	14	13	0	0	0	1	0	0	0	1	0	0	0	0	11.4211	NA	NA
C61	p61	none	none_Myrmica_ruginodis	0	55.8858	12.3196	37	0.450891	peat	2012-10-18	Plantation	20	Galleria_mellonella	Isaria_fumosorosea	15	14	13	0	0	0	1	0	0	0	1	0	0	0	0	11.4211	NA	NA
C61	p61	none	none_Myrmica_ruginodis	0	55.8858	12.3196	37	0.450891	peat	2012-10-18	Plantation	20	Galleria_mellonella	NA	15	14	13	0	0	0	1	0	0	0	1	0	0	0	0	11.4211	NA	NA
C61	p61	none	none_Myrmica_ruginodis	0	55.8858	12.3196	37	0.450891	peat	2012-10-18	Plantation	20	Galleria_mellonella	NA	15	14	13	0	0	0	1	0	0	0	1	0	0	0	0	11.4211	NA	NA
C61	p61	none	none_Myrmica_ruginodis	0	55.8858	12.3196	37	0.450891	peat	2012-10-18	Plantation	20	Galleria_mellonella	NA	15	14	13	0	0	0	1	0	0	0	1	0	0	0	0	11.4211	NA	NA
C61	p61	none	none_Myrmica_ruginodis	0	55.8858	12.3196	37	0.450891	peat	2012-10-18	Plantation	20	Galleria_mellonella	NA	15	14	13	0	0	0	1	0	0	0	1	0	0	0	0	11.4211	NA	NA
C61	p61	none	none_Myrmica_ruginodis	0	55.8858	12.3196	37	0.450891	peat	2012-10-18	Plantation	20	Galleria_mellonella	NA	15	14	13	0	0	0	1	0	0	0	1	0	0	0	0	11.4211	NA	NA
C61	p61	none	none_Myrmica_ruginodis	0	55.8858	12.3196	37	0.450891	peat	2012-10-18	Plantation	20	Galleria_mellonella	NA	15	14	13	0	0	0	1	0	0	0	1	0	0	0	0	11.4211	NA	NA
C62	p62	none	none_Myrmica_ruginodis	0	55.8723	12.3696	51	0.496447	NA	NA	Allerod_forest	20	Galleria_mellonella	NA	0	0	0	0	0	0	0	0	0	NA	NA	0	0	0	0	NA	NA	NA
C62	p62	none	none_Myrmica_ruginodis	0	55.8723	12.3696	51	0.496447	NA	NA	Allerod_forest	20	Galleria_mellonella	NA	0	0	0	0	0	0	0	0	0	NA	NA	0	0	0	0	NA	NA	NA
C62	p62	none	none_Myrmica_ruginodis	0	55.8723	12.3696	51	0.496447	NA	NA	Allerod_forest	20	Galleria_mellonella	NA	0	0	0	0	0	0	0	0	0	NA	NA	0	0	0	0	NA	NA	NA
C62	p62	none	none_Myrmica_ruginodis	0	55.8723	12.3696	51	0.496447	NA	NA	Allerod_forest	20	Galleria_mellonella	NA	0	0	0	0	0	0	0	0	0	NA	NA	0	0	0	0	NA	NA	NA
C62	p62	none	none_Myrmica_ruginodis	0	55.8723	12.3696	51	0.496447	NA	NA	Allerod_forest	20	Galleria_mellonella	NA	0	0	0	0	0	0	0	0	0	NA	NA	0	0	0	0	NA	NA	NA
C62	p62	none	none_Myrmica_ruginodis	0	55.8723	12.3696	51	0.496447	NA	NA	Allerod_forest	20	Galleria_mellonella	NA	0	0	0	0	0	0	0	0	0	NA	NA	0	0	0	0	NA	NA	NA
C62	p62	none	none_Myrmica_ruginodis	0	55.8723	12.3696	51	0.496447	NA	NA	Allerod_forest	20	Galleria_mellonella	NA	0	0	0	0	0	0	0	0	0	NA	NA	0	0	0	0	NA	NA	NA
C62	p62	none	none_Myrmica_ruginodis	0	55.8723	12.3696	51	0.496447	NA	NA	Allerod_forest	20	Galleria_mellonella	NA	0	0	0	0	0	0	0	0	0	NA	NA	0	0	0	0	NA	NA	NA
C62	p62	none	none_Myrmica_ruginodis	0	55.8723	12.3696	51	0.496447	NA	NA	Allerod_forest	20	Galleria_mellonella	NA	0	0	0	0	0	0	0	0	0	NA	NA	0	0	0	0	NA	NA	NA
C62	p62	none	none_Myrmica_ruginodis	0	55.8723	12.3696	51	0.496447	NA	NA	Allerod_forest	20	Galleria_mellonella	NA	0	0	0	0	0	0	0	0	0	NA	NA	0	0	0	0	NA	NA	NA
C62	p62	none	none_Myrmica_ruginodis	0	55.8723	12.3696	51	0.496447	NA	NA	Allerod_forest	20	Galleria_mellonella	NA	0	0	0	0	0	0	0	0	0	NA	NA	0	0	0	0	NA	NA	NA
C62	p62	none	none_Myrmica_ruginodis	0	55.8723	12.3696	51	0.496447	NA	NA	Allerod_forest	20	Galleria_mellonella	NA	0	0	0	0	0	0	0	0	0	NA	NA	0	0	0	0	NA	NA	NA
C62	p62	none	none_Myrmica_ruginodis	0	55.8723	12.3696	51	0.496447	NA	NA	Allerod_forest	20	Galleria_mellonella	NA	0	0	0	0	0	0	0	0	0	NA	NA	0	0	0	0	NA	NA	NA
C62	p62	none	none_Myrmica_ruginodis	0	55.8723	12.3696	51	0.496447	NA	NA	Allerod_forest	20	Galleria_mellonella	NA	0	0	0	0	0	0	0	0	0	NA	NA	0	0	0	0	NA	NA	NA
C62	p62	none	none_Myrmica_ruginodis	0	55.8723	12.3696	51	0.496447	NA	NA	Allerod_forest	20	Galleria_mellonella	NA	0	0	0	0	0	0	0	0	0	NA	NA	0	0	0	0	NA	NA	NA
C62	p62	none	none_Myrmica_ruginodis	0	55.8723	12.3696	51	0.496447	NA	NA	Allerod_forest	20	Galleria_mellonella	NA	0	0	0	0	0	0	0	0	0	NA	NA	0	0	0	0	NA	NA	NA
C62	p62	none	none_Myrmica_ruginodis	0	55.8723	12.3696	51	0.496447	NA	NA	Allerod_forest	20	Galleria_mellonella	NA	0	0	0	0	0	0	0	0	0	NA	NA	0	0	0	0	NA	NA	NA
C62	p62	none	none_Myrmica_ruginodis	0	55.8723	12.3696	51	0.496447	NA	NA	Allerod_forest	20	Galleria_mellonella	NA	0	0	0	0	0	0	0	0	0	NA	NA	0	0	0	0	NA	NA	NA
C62	p62	none	none_Myrmica_ruginodis	0	55.8723	12.3696	51	0.496447	NA	NA	Allerod_forest	20	Galleria_mellonella	NA	0	0	0	0	0	0	0	0	0	NA	NA	0	0	0	0	NA	NA	NA
C62	p62	none	none_Myrmica_ruginodis	0	55.8723	12.3696	51	0.496447	NA	NA	Allerod_forest	20	Galleria_mellonella	NA	0	0	0	0	0	0	0	0	0	NA	NA	0	0	0	0	NA	NA	NA
C63	p63	none	none_Myrmica_ruginodis	0	55.8722	12.3696	50	0.500081	peat	2012-10-19	Allerod_forest	20	Galleria_mellonella	nematodes	1	0	0	0	0	0	0	0	0	0	1	1	0	1	0	17.1765	cruise	Steinernema_sp.
C63	p63	none	none_Myrmica_ruginodis	0	55.8722	12.3696	50	0.500081	peat	2012-10-19	Allerod_forest	20	Galleria_mellonella	NA	1	0	0	0	0	0	0	0	0	0	1	1	0	1	0	17.1765	cruise	Steinernema_sp.
C63	p63	none	none_Myrmica_ruginodis	0	55.8722	12.3696	50	0.500081	peat	2012-10-19	Allerod_forest	20	Galleria_mellonella	NA	1	0	0	0	0	0	0	0	0	0	1	1	0	1	0	17.1765	cruise	Steinernema_sp.
C63	p63	none	none_Myrmica_ruginodis	0	55.8722	12.3696	50	0.500081	peat	2012-10-19	Allerod_forest	20	Galleria_mellonella	NA	1	0	0	0	0	0	0	0	0	0	1	1	0	1	0	17.1765	cruise	Steinernema_sp.
C63	p63	none	none_Myrmica_ruginodis	0	55.8722	12.3696	50	0.500081	peat	2012-10-19	Allerod_forest	20	Galleria_mellonella	NA	1	0	0	0	0	0	0	0	0	0	1	1	0	1	0	17.1765	cruise	Steinernema_sp.
C63	p63	none	none_Myrmica_ruginodis	0	55.8722	12.3696	50	0.500081	peat	2012-10-19	Allerod_forest	20	Galleria_mellonella	NA	1	0	0	0	0	0	0	0	0	0	1	1	0	1	0	17.1765	cruise	Steinernema_sp.
C63	p63	none	none_Myrmica_ruginodis	0	55.8722	12.3696	50	0.500081	peat	2012-10-19	Allerod_forest	20	Galleria_mellonella	NA	1	0	0	0	0	0	0	0	0	0	1	1	0	1	0	17.1765	cruise	Steinernema_sp.
C63	p63	none	none_Myrmica_ruginodis	0	55.8722	12.3696	50	0.500081	peat	2012-10-19	Allerod_forest	20	Galleria_mellonella	NA	1	0	0	0	0	0	0	0	0	0	1	1	0	1	0	17.1765	cruise	Steinernema_sp.
C63	p63	none	none_Myrmica_ruginodis	0	55.8722	12.3696	50	0.500081	peat	2012-10-19	Allerod_forest	20	Galleria_mellonella	NA	1	0	0	0	0	0	0	0	0	0	1	1	0	1	0	17.1765	cruise	Steinernema_sp.
C63	p63	none	none_Myrmica_ruginodis	0	55.8722	12.3696	50	0.500081	peat	2012-10-19	Allerod_forest	20	Galleria_mellonella	NA	1	0	0	0	0	0	0	0	0	0	1	1	0	1	0	17.1765	cruise	Steinernema_sp.
C63	p63	none	none_Myrmica_ruginodis	0	55.8722	12.3696	50	0.500081	peat	2012-10-19	Allerod_forest	20	Galleria_mellonella	NA	1	0	0	0	0	0	0	0	0	0	1	1	0	1	0	17.1765	cruise	Steinernema_sp.
C63	p63	none	none_Myrmica_ruginodis	0	55.8722	12.3696	50	0.500081	peat	2012-10-19	Allerod_forest	20	Galleria_mellonella	NA	1	0	0	0	0	0	0	0	0	0	1	1	0	1	0	17.1765	cruise	Steinernema_sp.
C63	p63	none	none_Myrmica_ruginodis	0	55.8722	12.3696	50	0.500081	peat	2012-10-19	Allerod_forest	20	Galleria_mellonella	NA	1	0	0	0	0	0	0	0	0	0	1	1	0	1	0	17.1765	cruise	Steinernema_sp.
C63	p63	none	none_Myrmica_ruginodis	0	55.8722	12.3696	50	0.500081	peat	2012-10-19	Allerod_forest	20	Galleria_mellonella	NA	1	0	0	0	0	0	0	0	0	0	1	1	0	1	0	17.1765	cruise	Steinernema_sp.
C63	p63	none	none_Myrmica_ruginodis	0	55.8722	12.3696	50	0.500081	peat	2012-10-19	Allerod_forest	20	Galleria_mellonella	NA	1	0	0	0	0	0	0	0	0	0	1	1	0	1	0	17.1765	cruise	Steinernema_sp.
C63	p63	none	none_Myrmica_ruginodis	0	55.8722	12.3696	50	0.500081	peat	2012-10-19	Allerod_forest	20	Galleria_mellonella	NA	1	0	0	0	0	0	0	0	0	0	1	1	0	1	0	17.1765	cruise	Steinernema_sp.
C63	p63	none	none_Myrmica_ruginodis	0	55.8722	12.3696	50	0.500081	peat	2012-10-19	Allerod_forest	20	Galleria_mellonella	NA	1	0	0	0	0	0	0	0	0	0	1	1	0	1	0	17.1765	cruise	Steinernema_sp.
C63	p63	none	none_Myrmica_ruginodis	0	55.8722	12.3696	50	0.500081	peat	2012-10-19	Allerod_forest	20	Galleria_mellonella	NA	1	0	0	0	0	0	0	0	0	0	1	1	0	1	0	17.1765	cruise	Steinernema_sp.
C63	p63	none	none_Myrmica_ruginodis	0	55.8722	12.3696	50	0.500081	peat	2012-10-19	Allerod_forest	20	Galleria_mellonella	NA	1	0	0	0	0	0	0	0	0	0	1	1	0	1	0	17.1765	cruise	Steinernema_sp.
C63	p63	none	none_Myrmica_ruginodis	0	55.8722	12.3696	50	0.500081	peat	2012-10-19	Allerod_forest	20	Galleria_mellonella	NA	1	0	0	0	0	0	0	0	0	0	1	1	0	1	0	17.1765	cruise	Steinernema_sp.
C64	p64	none	none_Myrmica_ruginodis	0	55.8723	12.3697	46	0.505289	peat	2012-10-19	Allerod_forest	20	Galleria_mellonella	NA	0	0	0	0	0	0	0	0	0	0	0	0	0	0	0	15.6154	NA	NA
C64	p64	none	none_Myrmica_ruginodis	0	55.8723	12.3697	46	0.505289	peat	2012-10-19	Allerod_forest	20	Galleria_mellonella	NA	0	0	0	0	0	0	0	0	0	0	0	0	0	0	0	15.6154	NA	NA
C64	p64	none	none_Myrmica_ruginodis	0	55.8723	12.3697	46	0.505289	peat	2012-10-19	Allerod_forest	20	Galleria_mellonella	NA	0	0	0	0	0	0	0	0	0	0	0	0	0	0	0	15.6154	NA	NA
C64	p64	none	none_Myrmica_ruginodis	0	55.8723	12.3697	46	0.505289	peat	2012-10-19	Allerod_forest	20	Galleria_mellonella	NA	0	0	0	0	0	0	0	0	0	0	0	0	0	0	0	15.6154	NA	NA
C64	p64	none	none_Myrmica_ruginodis	0	55.8723	12.3697	46	0.505289	peat	2012-10-19	Allerod_forest	20	Galleria_mellonella	NA	0	0	0	0	0	0	0	0	0	0	0	0	0	0	0	15.6154	NA	NA
C64	p64	none	none_Myrmica_ruginodis	0	55.8723	12.3697	46	0.505289	peat	2012-10-19	Allerod_forest	20	Galleria_mellonella	NA	0	0	0	0	0	0	0	0	0	0	0	0	0	0	0	15.6154	NA	NA
C64	p64	none	none_Myrmica_ruginodis	0	55.8723	12.3697	46	0.505289	peat	2012-10-19	Allerod_forest	20	Galleria_mellonella	NA	0	0	0	0	0	0	0	0	0	0	0	0	0	0	0	15.6154	NA	NA
C64	p64	none	none_Myrmica_ruginodis	0	55.8723	12.3697	46	0.505289	peat	2012-10-19	Allerod_forest	20	Galleria_mellonella	NA	0	0	0	0	0	0	0	0	0	0	0	0	0	0	0	15.6154	NA	NA
C64	p64	none	none_Myrmica_ruginodis	0	55.8723	12.3697	46	0.505289	peat	2012-10-19	Allerod_forest	20	Galleria_mellonella	NA	0	0	0	0	0	0	0	0	0	0	0	0	0	0	0	15.6154	NA	NA
C64	p64	none	none_Myrmica_ruginodis	0	55.8723	12.3697	46	0.505289	peat	2012-10-19	Allerod_forest	20	Galleria_mellonella	NA	0	0	0	0	0	0	0	0	0	0	0	0	0	0	0	15.6154	NA	NA
C64	p64	none	none_Myrmica_ruginodis	0	55.8723	12.3697	46	0.505289	peat	2012-10-19	Allerod_forest	20	Galleria_mellonella	NA	0	0	0	0	0	0	0	0	0	0	0	0	0	0	0	15.6154	NA	NA
C64	p64	none	none_Myrmica_ruginodis	0	55.8723	12.3697	46	0.505289	peat	2012-10-19	Allerod_forest	20	Galleria_mellonella	NA	0	0	0	0	0	0	0	0	0	0	0	0	0	0	0	15.6154	NA	NA
C64	p64	none	none_Myrmica_ruginodis	0	55.8723	12.3697	46	0.505289	peat	2012-10-19	Allerod_forest	20	Galleria_mellonella	NA	0	0	0	0	0	0	0	0	0	0	0	0	0	0	0	15.6154	NA	NA
C64	p64	none	none_Myrmica_ruginodis	0	55.8723	12.3697	46	0.505289	peat	2012-10-19	Allerod_forest	20	Galleria_mellonella	NA	0	0	0	0	0	0	0	0	0	0	0	0	0	0	0	15.6154	NA	NA
C64	p64	none	none_Myrmica_ruginodis	0	55.8723	12.3697	46	0.505289	peat	2012-10-19	Allerod_forest	20	Galleria_mellonella	NA	0	0	0	0	0	0	0	0	0	0	0	0	0	0	0	15.6154	NA	NA
C64	p64	none	none_Myrmica_ruginodis	0	55.8723	12.3697	46	0.505289	peat	2012-10-19	Allerod_forest	20	Galleria_mellonella	NA	0	0	0	0	0	0	0	0	0	0	0	0	0	0	0	15.6154	NA	NA
C64	p64	none	none_Myrmica_ruginodis	0	55.8723	12.3697	46	0.505289	peat	2012-10-19	Allerod_forest	20	Galleria_mellonella	NA	0	0	0	0	0	0	0	0	0	0	0	0	0	0	0	15.6154	NA	NA
C64	p64	none	none_Myrmica_ruginodis	0	55.8723	12.3697	46	0.505289	peat	2012-10-19	Allerod_forest	20	Galleria_mellonella	NA	0	0	0	0	0	0	0	0	0	0	0	0	0	0	0	15.6154	NA	NA
C64	p64	none	none_Myrmica_ruginodis	0	55.8723	12.3697	46	0.505289	peat	2012-10-19	Allerod_forest	20	Galleria_mellonella	NA	0	0	0	0	0	0	0	0	0	0	0	0	0	0	0	15.6154	NA	NA
C64	p64	none	none_Myrmica_ruginodis	0	55.8723	12.3697	46	0.505289	peat	2012-10-19	Allerod_forest	20	Galleria_mellonella	NA	0	0	0	0	0	0	0	0	0	0	0	0	0	0	0	15.6154	NA	NA
C65	p65	none	none_Myrmica_ruginodis	0	55.8722	12.3697	52	0.516632	soil	2012-10-18	Allerod_forest	20	Galleria_mellonella	NA	0	0	0	0	0	0	0	0	0	0	0	0	0	0	0	13.0909	NA	NA
C65	p65	none	none_Myrmica_ruginodis	0	55.8722	12.3697	52	0.516632	soil	2012-10-18	Allerod_forest	20	Galleria_mellonella	NA	0	0	0	0	0	0	0	0	0	0	0	0	0	0	0	13.0909	NA	NA
C65	p65	none	none_Myrmica_ruginodis	0	55.8722	12.3697	52	0.516632	soil	2012-10-18	Allerod_forest	20	Galleria_mellonella	NA	0	0	0	0	0	0	0	0	0	0	0	0	0	0	0	13.0909	NA	NA
C65	p65	none	none_Myrmica_ruginodis	0	55.8722	12.3697	52	0.516632	soil	2012-10-18	Allerod_forest	20	Galleria_mellonella	NA	0	0	0	0	0	0	0	0	0	0	0	0	0	0	0	13.0909	NA	NA
C65	p65	none	none_Myrmica_ruginodis	0	55.8722	12.3697	52	0.516632	soil	2012-10-18	Allerod_forest	20	Galleria_mellonella	NA	0	0	0	0	0	0	0	0	0	0	0	0	0	0	0	13.0909	NA	NA
C65	p65	none	none_Myrmica_ruginodis	0	55.8722	12.3697	52	0.516632	soil	2012-10-18	Allerod_forest	20	Galleria_mellonella	NA	0	0	0	0	0	0	0	0	0	0	0	0	0	0	0	13.0909	NA	NA
C65	p65	none	none_Myrmica_ruginodis	0	55.8722	12.3697	52	0.516632	soil	2012-10-18	Allerod_forest	20	Galleria_mellonella	NA	0	0	0	0	0	0	0	0	0	0	0	0	0	0	0	13.0909	NA	NA
C65	p65	none	none_Myrmica_ruginodis	0	55.8722	12.3697	52	0.516632	soil	2012-10-18	Allerod_forest	20	Galleria_mellonella	NA	0	0	0	0	0	0	0	0	0	0	0	0	0	0	0	13.0909	NA	NA
C65	p65	none	none_Myrmica_ruginodis	0	55.8722	12.3697	52	0.516632	soil	2012-10-18	Allerod_forest	20	Galleria_mellonella	NA	0	0	0	0	0	0	0	0	0	0	0	0	0	0	0	13.0909	NA	NA
C65	p65	none	none_Myrmica_ruginodis	0	55.8722	12.3697	52	0.516632	soil	2012-10-18	Allerod_forest	20	Galleria_mellonella	NA	0	0	0	0	0	0	0	0	0	0	0	0	0	0	0	13.0909	NA	NA
C65	p65	none	none_Myrmica_ruginodis	0	55.8722	12.3697	52	0.516632	soil	2012-10-18	Allerod_forest	20	Galleria_mellonella	NA	0	0	0	0	0	0	0	0	0	0	0	0	0	0	0	13.0909	NA	NA
C65	p65	none	none_Myrmica_ruginodis	0	55.8722	12.3697	52	0.516632	soil	2012-10-18	Allerod_forest	20	Galleria_mellonella	NA	0	0	0	0	0	0	0	0	0	0	0	0	0	0	0	13.0909	NA	NA
C65	p65	none	none_Myrmica_ruginodis	0	55.8722	12.3697	52	0.516632	soil	2012-10-18	Allerod_forest	20	Galleria_mellonella	NA	0	0	0	0	0	0	0	0	0	0	0	0	0	0	0	13.0909	NA	NA
C65	p65	none	none_Myrmica_ruginodis	0	55.8722	12.3697	52	0.516632	soil	2012-10-18	Allerod_forest	20	Galleria_mellonella	NA	0	0	0	0	0	0	0	0	0	0	0	0	0	0	0	13.0909	NA	NA
C65	p65	none	none_Myrmica_ruginodis	0	55.8722	12.3697	52	0.516632	soil	2012-10-18	Allerod_forest	20	Galleria_mellonella	NA	0	0	0	0	0	0	0	0	0	0	0	0	0	0	0	13.0909	NA	NA
C65	p65	none	none_Myrmica_ruginodis	0	55.8722	12.3697	52	0.516632	soil	2012-10-18	Allerod_forest	20	Galleria_mellonella	NA	0	0	0	0	0	0	0	0	0	0	0	0	0	0	0	13.0909	NA	NA
C65	p65	none	none_Myrmica_ruginodis	0	55.8722	12.3697	52	0.516632	soil	2012-10-18	Allerod_forest	20	Galleria_mellonella	NA	0	0	0	0	0	0	0	0	0	0	0	0	0	0	0	13.0909	NA	NA
C65	p65	none	none_Myrmica_ruginodis	0	55.8722	12.3697	52	0.516632	soil	2012-10-18	Allerod_forest	20	Galleria_mellonella	NA	0	0	0	0	0	0	0	0	0	0	0	0	0	0	0	13.0909	NA	NA
C65	p65	none	none_Myrmica_ruginodis	0	55.8722	12.3697	52	0.516632	soil	2012-10-18	Allerod_forest	20	Galleria_mellonella	NA	0	0	0	0	0	0	0	0	0	0	0	0	0	0	0	13.0909	NA	NA
C65	p65	none	none_Myrmica_ruginodis	0	55.8722	12.3697	52	0.516632	soil	2012-10-18	Allerod_forest	20	Galleria_mellonella	NA	0	0	0	0	0	0	0	0	0	0	0	0	0	0	0	13.0909	NA	NA
C66	p66	none	none_Myrmica_ruginodis	0	55.8722	12.3696	54	0.516782	soil	2012-10-19	Allerod_forest	20	Galleria_mellonella	Metarhizium_brunneum	3	3	1	0	1	0	1	0	0	0	0	0	0	0	0	18.375	NA	NA
C66	p66	none	none_Myrmica_ruginodis	0	55.8722	12.3696	54	0.516782	soil	2012-10-19	Allerod_forest	20	Galleria_mellonella	Isaria_fumosorosea	3	3	1	0	1	0	1	0	0	0	0	0	0	0	0	18.375	NA	NA
C66	p66	none	none_Myrmica_ruginodis	0	55.8722	12.3696	54	0.516782	soil	2012-10-19	Allerod_forest	20	Galleria_mellonella	Beauveria_pseudobassiana	3	3	1	0	1	0	1	0	0	0	0	0	0	0	0	18.375	NA	NA
C66	p66	none	none_Myrmica_ruginodis	0	55.8722	12.3696	54	0.516782	soil	2012-10-19	Allerod_forest	20	Galleria_mellonella	NA	3	3	1	0	1	0	1	0	0	0	0	0	0	0	0	18.375	NA	NA
C66	p66	none	none_Myrmica_ruginodis	0	55.8722	12.3696	54	0.516782	soil	2012-10-19	Allerod_forest	20	Galleria_mellonella	NA	3	3	1	0	1	0	1	0	0	0	0	0	0	0	0	18.375	NA	NA
C66	p66	none	none_Myrmica_ruginodis	0	55.8722	12.3696	54	0.516782	soil	2012-10-19	Allerod_forest	20	Galleria_mellonella	NA	3	3	1	0	1	0	1	0	0	0	0	0	0	0	0	18.375	NA	NA
C66	p66	none	none_Myrmica_ruginodis	0	55.8722	12.3696	54	0.516782	soil	2012-10-19	Allerod_forest	20	Galleria_mellonella	NA	3	3	1	0	1	0	1	0	0	0	0	0	0	0	0	18.375	NA	NA
C66	p66	none	none_Myrmica_ruginodis	0	55.8722	12.3696	54	0.516782	soil	2012-10-19	Allerod_forest	20	Galleria_mellonella	NA	3	3	1	0	1	0	1	0	0	0	0	0	0	0	0	18.375	NA	NA
C66	p66	none	none_Myrmica_ruginodis	0	55.8722	12.3696	54	0.516782	soil	2012-10-19	Allerod_forest	20	Galleria_mellonella	NA	3	3	1	0	1	0	1	0	0	0	0	0	0	0	0	18.375	NA	NA
C66	p66	none	none_Myrmica_ruginodis	0	55.8722	12.3696	54	0.516782	soil	2012-10-19	Allerod_forest	20	Galleria_mellonella	NA	3	3	1	0	1	0	1	0	0	0	0	0	0	0	0	18.375	NA	NA
C66	p66	none	none_Myrmica_ruginodis	0	55.8722	12.3696	54	0.516782	soil	2012-10-19	Allerod_forest	20	Galleria_mellonella	NA	3	3	1	0	1	0	1	0	0	0	0	0	0	0	0	18.375	NA	NA
C66	p66	none	none_Myrmica_ruginodis	0	55.8722	12.3696	54	0.516782	soil	2012-10-19	Allerod_forest	20	Galleria_mellonella	NA	3	3	1	0	1	0	1	0	0	0	0	0	0	0	0	18.375	NA	NA
C66	p66	none	none_Myrmica_ruginodis	0	55.8722	12.3696	54	0.516782	soil	2012-10-19	Allerod_forest	20	Galleria_mellonella	NA	3	3	1	0	1	0	1	0	0	0	0	0	0	0	0	18.375	NA	NA
C66	p66	none	none_Myrmica_ruginodis	0	55.8722	12.3696	54	0.516782	soil	2012-10-19	Allerod_forest	20	Galleria_mellonella	NA	3	3	1	0	1	0	1	0	0	0	0	0	0	0	0	18.375	NA	NA
C66	p66	none	none_Myrmica_ruginodis	0	55.8722	12.3696	54	0.516782	soil	2012-10-19	Allerod_forest	20	Galleria_mellonella	NA	3	3	1	0	1	0	1	0	0	0	0	0	0	0	0	18.375	NA	NA
C66	p66	none	none_Myrmica_ruginodis	0	55.8722	12.3696	54	0.516782	soil	2012-10-19	Allerod_forest	20	Galleria_mellonella	NA	3	3	1	0	1	0	1	0	0	0	0	0	0	0	0	18.375	NA	NA
C66	p66	none	none_Myrmica_ruginodis	0	55.8722	12.3696	54	0.516782	soil	2012-10-19	Allerod_forest	20	Galleria_mellonella	NA	3	3	1	0	1	0	1	0	0	0	0	0	0	0	0	18.375	NA	NA
C66	p66	none	none_Myrmica_ruginodis	0	55.8722	12.3696	54	0.516782	soil	2012-10-19	Allerod_forest	20	Galleria_mellonella	NA	3	3	1	0	1	0	1	0	0	0	0	0	0	0	0	18.375	NA	NA
C66	p66	none	none_Myrmica_ruginodis	0	55.8722	12.3696	54	0.516782	soil	2012-10-19	Allerod_forest	20	Galleria_mellonella	NA	3	3	1	0	1	0	1	0	0	0	0	0	0	0	0	18.375	NA	NA
C66	p66	none	none_Myrmica_ruginodis	0	55.8722	12.3696	54	0.516782	soil	2012-10-19	Allerod_forest	20	Galleria_mellonella	NA	3	3	1	0	1	0	1	0	0	0	0	0	0	0	0	18.375	NA	NA
C67	p67	none	none_Myrmica_ruginodis	0	55.8721	12.3697	58	0.523958	soil	2012-10-18	Allerod_forest	20	Galleria_mellonella	nematodes	3	0	0	0	0	0	0	0	0	1	2	2	2	0	0	17.3333	ambush	Steinernema_sp.
C67	p67	none	none_Myrmica_ruginodis	0	55.8721	12.3697	58	0.523958	soil	2012-10-18	Allerod_forest	20	Galleria_mellonella	nematodes	3	0	0	0	0	0	0	0	0	1	2	2	2	0	0	17.3333	ambush	Steinernema_sp.
C67	p67	none	none_Myrmica_ruginodis	0	55.8721	12.3697	58	0.523958	soil	2012-10-18	Allerod_forest	20	Galleria_mellonella	NA	3	0	0	0	0	0	0	0	0	1	2	2	2	0	0	17.3333	ambush	Steinernema_sp.
C67	p67	none	none_Myrmica_ruginodis	0	55.8721	12.3697	58	0.523958	soil	2012-10-18	Allerod_forest	20	Galleria_mellonella	NA	3	0	0	0	0	0	0	0	0	1	2	2	2	0	0	17.3333	ambush	Steinernema_sp.
C67	p67	none	none_Myrmica_ruginodis	0	55.8721	12.3697	58	0.523958	soil	2012-10-18	Allerod_forest	20	Galleria_mellonella	NA	3	0	0	0	0	0	0	0	0	1	2	2	2	0	0	17.3333	ambush	Steinernema_sp.
C67	p67	none	none_Myrmica_ruginodis	0	55.8721	12.3697	58	0.523958	soil	2012-10-18	Allerod_forest	20	Galleria_mellonella	NA	3	0	0	0	0	0	0	0	0	1	2	2	2	0	0	17.3333	ambush	Steinernema_sp.
C67	p67	none	none_Myrmica_ruginodis	0	55.8721	12.3697	58	0.523958	soil	2012-10-18	Allerod_forest	20	Galleria_mellonella	NA	3	0	0	0	0	0	0	0	0	1	2	2	2	0	0	17.3333	ambush	Steinernema_sp.
C67	p67	none	none_Myrmica_ruginodis	0	55.8721	12.3697	58	0.523958	soil	2012-10-18	Allerod_forest	20	Galleria_mellonella	NA	3	0	0	0	0	0	0	0	0	1	2	2	2	0	0	17.3333	ambush	Steinernema_sp.
C67	p67	none	none_Myrmica_ruginodis	0	55.8721	12.3697	58	0.523958	soil	2012-10-18	Allerod_forest	20	Galleria_mellonella	NA	3	0	0	0	0	0	0	0	0	1	2	2	2	0	0	17.3333	ambush	Steinernema_sp.
C67	p67	none	none_Myrmica_ruginodis	0	55.8721	12.3697	58	0.523958	soil	2012-10-18	Allerod_forest	20	Galleria_mellonella	NA	3	0	0	0	0	0	0	0	0	1	2	2	2	0	0	17.3333	ambush	Steinernema_sp.
C67	p67	none	none_Myrmica_ruginodis	0	55.8721	12.3697	58	0.523958	soil	2012-10-18	Allerod_forest	20	Galleria_mellonella	NA	3	0	0	0	0	0	0	0	0	1	2	2	2	0	0	17.3333	ambush	Steinernema_sp.
C67	p67	none	none_Myrmica_ruginodis	0	55.8721	12.3697	58	0.523958	soil	2012-10-18	Allerod_forest	20	Galleria_mellonella	NA	3	0	0	0	0	0	0	0	0	1	2	2	2	0	0	17.3333	ambush	Steinernema_sp.
C67	p67	none	none_Myrmica_ruginodis	0	55.8721	12.3697	58	0.523958	soil	2012-10-18	Allerod_forest	20	Galleria_mellonella	NA	3	0	0	0	0	0	0	0	0	1	2	2	2	0	0	17.3333	ambush	Steinernema_sp.
C67	p67	none	none_Myrmica_ruginodis	0	55.8721	12.3697	58	0.523958	soil	2012-10-18	Allerod_forest	20	Galleria_mellonella	NA	3	0	0	0	0	0	0	0	0	1	2	2	2	0	0	17.3333	ambush	Steinernema_sp.
C67	p67	none	none_Myrmica_ruginodis	0	55.8721	12.3697	58	0.523958	soil	2012-10-18	Allerod_forest	20	Galleria_mellonella	NA	3	0	0	0	0	0	0	0	0	1	2	2	2	0	0	17.3333	ambush	Steinernema_sp.
C67	p67	none	none_Myrmica_ruginodis	0	55.8721	12.3697	58	0.523958	soil	2012-10-18	Allerod_forest	20	Galleria_mellonella	NA	3	0	0	0	0	0	0	0	0	1	2	2	2	0	0	17.3333	ambush	Steinernema_sp.
C67	p67	none	none_Myrmica_ruginodis	0	55.8721	12.3697	58	0.523958	soil	2012-10-18	Allerod_forest	20	Galleria_mellonella	NA	3	0	0	0	0	0	0	0	0	1	2	2	2	0	0	17.3333	ambush	Steinernema_sp.
C67	p67	none	none_Myrmica_ruginodis	0	55.8721	12.3697	58	0.523958	soil	2012-10-18	Allerod_forest	20	Galleria_mellonella	NA	3	0	0	0	0	0	0	0	0	1	2	2	2	0	0	17.3333	ambush	Steinernema_sp.
C67	p67	none	none_Myrmica_ruginodis	0	55.8721	12.3697	58	0.523958	soil	2012-10-18	Allerod_forest	20	Galleria_mellonella	NA	3	0	0	0	0	0	0	0	0	1	2	2	2	0	0	17.3333	ambush	Steinernema_sp.
C67	p67	none	none_Myrmica_ruginodis	0	55.8721	12.3697	58	0.523958	soil	2012-10-18	Allerod_forest	20	Galleria_mellonella	NA	3	0	0	0	0	0	0	0	0	1	2	2	2	0	0	17.3333	ambush	Steinernema_sp.
C68	p68	none	none_Myrmica_ruginodis	0	55.872	12.3699	56	0.531493	soil	2012-10-16	Allerod_forest	20	Galleria_mellonella	nematodes	2	0	0	0	0	0	0	0	0	0	2	2	2	0	0	15.5	ambush	Steinernema_sp.
C68	p68	none	none_Myrmica_ruginodis	0	55.872	12.3699	56	0.531493	soil	2012-10-16	Allerod_forest	20	Galleria_mellonella	nematodes	2	0	0	0	0	0	0	0	0	0	2	2	2	0	0	15.5	ambush	Steinernema_sp.
C68	p68	none	none_Myrmica_ruginodis	0	55.872	12.3699	56	0.531493	soil	2012-10-16	Allerod_forest	20	Galleria_mellonella	NA	2	0	0	0	0	0	0	0	0	0	2	2	2	0	0	15.5	ambush	Steinernema_sp.
C68	p68	none	none_Myrmica_ruginodis	0	55.872	12.3699	56	0.531493	soil	2012-10-16	Allerod_forest	20	Galleria_mellonella	NA	2	0	0	0	0	0	0	0	0	0	2	2	2	0	0	15.5	ambush	Steinernema_sp.
C68	p68	none	none_Myrmica_ruginodis	0	55.872	12.3699	56	0.531493	soil	2012-10-16	Allerod_forest	20	Galleria_mellonella	NA	2	0	0	0	0	0	0	0	0	0	2	2	2	0	0	15.5	ambush	Steinernema_sp.
C68	p68	none	none_Myrmica_ruginodis	0	55.872	12.3699	56	0.531493	soil	2012-10-16	Allerod_forest	20	Galleria_mellonella	NA	2	0	0	0	0	0	0	0	0	0	2	2	2	0	0	15.5	ambush	Steinernema_sp.
C68	p68	none	none_Myrmica_ruginodis	0	55.872	12.3699	56	0.531493	soil	2012-10-16	Allerod_forest	20	Galleria_mellonella	NA	2	0	0	0	0	0	0	0	0	0	2	2	2	0	0	15.5	ambush	Steinernema_sp.
C68	p68	none	none_Myrmica_ruginodis	0	55.872	12.3699	56	0.531493	soil	2012-10-16	Allerod_forest	20	Galleria_mellonella	NA	2	0	0	0	0	0	0	0	0	0	2	2	2	0	0	15.5	ambush	Steinernema_sp.
C68	p68	none	none_Myrmica_ruginodis	0	55.872	12.3699	56	0.531493	soil	2012-10-16	Allerod_forest	20	Galleria_mellonella	NA	2	0	0	0	0	0	0	0	0	0	2	2	2	0	0	15.5	ambush	Steinernema_sp.
C68	p68	none	none_Myrmica_ruginodis	0	55.872	12.3699	56	0.531493	soil	2012-10-16	Allerod_forest	20	Galleria_mellonella	NA	2	0	0	0	0	0	0	0	0	0	2	2	2	0	0	15.5	ambush	Steinernema_sp.
C68	p68	none	none_Myrmica_ruginodis	0	55.872	12.3699	56	0.531493	soil	2012-10-16	Allerod_forest	20	Galleria_mellonella	NA	2	0	0	0	0	0	0	0	0	0	2	2	2	0	0	15.5	ambush	Steinernema_sp.
C68	p68	none	none_Myrmica_ruginodis	0	55.872	12.3699	56	0.531493	soil	2012-10-16	Allerod_forest	20	Galleria_mellonella	NA	2	0	0	0	0	0	0	0	0	0	2	2	2	0	0	15.5	ambush	Steinernema_sp.
C68	p68	none	none_Myrmica_ruginodis	0	55.872	12.3699	56	0.531493	soil	2012-10-16	Allerod_forest	20	Galleria_mellonella	NA	2	0	0	0	0	0	0	0	0	0	2	2	2	0	0	15.5	ambush	Steinernema_sp.
C68	p68	none	none_Myrmica_ruginodis	0	55.872	12.3699	56	0.531493	soil	2012-10-16	Allerod_forest	20	Galleria_mellonella	NA	2	0	0	0	0	0	0	0	0	0	2	2	2	0	0	15.5	ambush	Steinernema_sp.
C68	p68	none	none_Myrmica_ruginodis	0	55.872	12.3699	56	0.531493	soil	2012-10-16	Allerod_forest	20	Galleria_mellonella	NA	2	0	0	0	0	0	0	0	0	0	2	2	2	0	0	15.5	ambush	Steinernema_sp.
C68	p68	none	none_Myrmica_ruginodis	0	55.872	12.3699	56	0.531493	soil	2012-10-16	Allerod_forest	20	Galleria_mellonella	NA	2	0	0	0	0	0	0	0	0	0	2	2	2	0	0	15.5	ambush	Steinernema_sp.
C68	p68	none	none_Myrmica_ruginodis	0	55.872	12.3699	56	0.531493	soil	2012-10-16	Allerod_forest	20	Galleria_mellonella	NA	2	0	0	0	0	0	0	0	0	0	2	2	2	0	0	15.5	ambush	Steinernema_sp.
C68	p68	none	none_Myrmica_ruginodis	0	55.872	12.3699	56	0.531493	soil	2012-10-16	Allerod_forest	20	Galleria_mellonella	NA	2	0	0	0	0	0	0	0	0	0	2	2	2	0	0	15.5	ambush	Steinernema_sp.
C68	p68	none	none_Myrmica_ruginodis	0	55.872	12.3699	56	0.531493	soil	2012-10-16	Allerod_forest	20	Galleria_mellonella	NA	2	0	0	0	0	0	0	0	0	0	2	2	2	0	0	15.5	ambush	Steinernema_sp.
C68	p68	none	none_Myrmica_ruginodis	0	55.872	12.3699	56	0.531493	soil	2012-10-16	Allerod_forest	20	Galleria_mellonella	NA	2	0	0	0	0	0	0	0	0	0	2	2	2	0	0	15.5	ambush	Steinernema_sp.
C69	p69	none	none_Myrmica_ruginodis	0	55.872	12.3699	57	0.536609	soil/wood	2012-10-19	Allerod_forest	20	Galleria_mellonella	NA	1	0	0	0	0	0	0	0	0	1	0	0	0	0	0	15.0769	NA	NA
C69	p69	none	none_Myrmica_ruginodis	0	55.872	12.3699	57	0.536609	soil/wood	2012-10-19	Allerod_forest	20	Galleria_mellonella	NA	1	0	0	0	0	0	0	0	0	1	0	0	0	0	0	15.0769	NA	NA
C69	p69	none	none_Myrmica_ruginodis	0	55.872	12.3699	57	0.536609	soil/wood	2012-10-19	Allerod_forest	20	Galleria_mellonella	NA	1	0	0	0	0	0	0	0	0	1	0	0	0	0	0	15.0769	NA	NA
C69	p69	none	none_Myrmica_ruginodis	0	55.872	12.3699	57	0.536609	soil/wood	2012-10-19	Allerod_forest	20	Galleria_mellonella	NA	1	0	0	0	0	0	0	0	0	1	0	0	0	0	0	15.0769	NA	NA
C69	p69	none	none_Myrmica_ruginodis	0	55.872	12.3699	57	0.536609	soil/wood	2012-10-19	Allerod_forest	20	Galleria_mellonella	NA	1	0	0	0	0	0	0	0	0	1	0	0	0	0	0	15.0769	NA	NA
C69	p69	none	none_Myrmica_ruginodis	0	55.872	12.3699	57	0.536609	soil/wood	2012-10-19	Allerod_forest	20	Galleria_mellonella	NA	1	0	0	0	0	0	0	0	0	1	0	0	0	0	0	15.0769	NA	NA
C69	p69	none	none_Myrmica_ruginodis	0	55.872	12.3699	57	0.536609	soil/wood	2012-10-19	Allerod_forest	20	Galleria_mellonella	NA	1	0	0	0	0	0	0	0	0	1	0	0	0	0	0	15.0769	NA	NA
C69	p69	none	none_Myrmica_ruginodis	0	55.872	12.3699	57	0.536609	soil/wood	2012-10-19	Allerod_forest	20	Galleria_mellonella	NA	1	0	0	0	0	0	0	0	0	1	0	0	0	0	0	15.0769	NA	NA
C69	p69	none	none_Myrmica_ruginodis	0	55.872	12.3699	57	0.536609	soil/wood	2012-10-19	Allerod_forest	20	Galleria_mellonella	NA	1	0	0	0	0	0	0	0	0	1	0	0	0	0	0	15.0769	NA	NA
C69	p69	none	none_Myrmica_ruginodis	0	55.872	12.3699	57	0.536609	soil/wood	2012-10-19	Allerod_forest	20	Galleria_mellonella	NA	1	0	0	0	0	0	0	0	0	1	0	0	0	0	0	15.0769	NA	NA
C69	p69	none	none_Myrmica_ruginodis	0	55.872	12.3699	57	0.536609	soil/wood	2012-10-19	Allerod_forest	20	Galleria_mellonella	NA	1	0	0	0	0	0	0	0	0	1	0	0	0	0	0	15.0769	NA	NA
C69	p69	none	none_Myrmica_ruginodis	0	55.872	12.3699	57	0.536609	soil/wood	2012-10-19	Allerod_forest	20	Galleria_mellonella	NA	1	0	0	0	0	0	0	0	0	1	0	0	0	0	0	15.0769	NA	NA
C69	p69	none	none_Myrmica_ruginodis	0	55.872	12.3699	57	0.536609	soil/wood	2012-10-19	Allerod_forest	20	Galleria_mellonella	NA	1	0	0	0	0	0	0	0	0	1	0	0	0	0	0	15.0769	NA	NA
C69	p69	none	none_Myrmica_ruginodis	0	55.872	12.3699	57	0.536609	soil/wood	2012-10-19	Allerod_forest	20	Galleria_mellonella	NA	1	0	0	0	0	0	0	0	0	1	0	0	0	0	0	15.0769	NA	NA
C69	p69	none	none_Myrmica_ruginodis	0	55.872	12.3699	57	0.536609	soil/wood	2012-10-19	Allerod_forest	20	Galleria_mellonella	NA	1	0	0	0	0	0	0	0	0	1	0	0	0	0	0	15.0769	NA	NA
C69	p69	none	none_Myrmica_ruginodis	0	55.872	12.3699	57	0.536609	soil/wood	2012-10-19	Allerod_forest	20	Galleria_mellonella	NA	1	0	0	0	0	0	0	0	0	1	0	0	0	0	0	15.0769	NA	NA
C69	p69	none	none_Myrmica_ruginodis	0	55.872	12.3699	57	0.536609	soil/wood	2012-10-19	Allerod_forest	20	Galleria_mellonella	NA	1	0	0	0	0	0	0	0	0	1	0	0	0	0	0	15.0769	NA	NA
C69	p69	none	none_Myrmica_ruginodis	0	55.872	12.3699	57	0.536609	soil/wood	2012-10-19	Allerod_forest	20	Galleria_mellonella	NA	1	0	0	0	0	0	0	0	0	1	0	0	0	0	0	15.0769	NA	NA
C69	p69	none	none_Myrmica_ruginodis	0	55.872	12.3699	57	0.536609	soil/wood	2012-10-19	Allerod_forest	20	Galleria_mellonella	NA	1	0	0	0	0	0	0	0	0	1	0	0	0	0	0	15.0769	NA	NA
C69	p69	none	none_Myrmica_ruginodis	0	55.872	12.3699	57	0.536609	soil/wood	2012-10-19	Allerod_forest	20	Galleria_mellonella	NA	1	0	0	0	0	0	0	0	0	1	0	0	0	0	0	15.0769	NA	NA
C70	p70	none	none_Myrmica_ruginodis	0	55.872	12.37	53	0.541632	soil	2012-10-18	Allerod_forest	20	Galleria_mellonella	nematodes	1	0	0	0	0	0	0	0	0	0	1	1	0	1	0	15.2	cruise	Steinernema_sp.
C70	p70	none	none_Myrmica_ruginodis	0	55.872	12.37	53	0.541632	soil	2012-10-18	Allerod_forest	20	Galleria_mellonella	NA	1	0	0	0	0	0	0	0	0	0	1	1	0	1	0	15.2	cruise	Steinernema_sp.
C70	p70	none	none_Myrmica_ruginodis	0	55.872	12.37	53	0.541632	soil	2012-10-18	Allerod_forest	20	Galleria_mellonella	NA	1	0	0	0	0	0	0	0	0	0	1	1	0	1	0	15.2	cruise	Steinernema_sp.
C70	p70	none	none_Myrmica_ruginodis	0	55.872	12.37	53	0.541632	soil	2012-10-18	Allerod_forest	20	Galleria_mellonella	NA	1	0	0	0	0	0	0	0	0	0	1	1	0	1	0	15.2	cruise	Steinernema_sp.
C70	p70	none	none_Myrmica_ruginodis	0	55.872	12.37	53	0.541632	soil	2012-10-18	Allerod_forest	20	Galleria_mellonella	NA	1	0	0	0	0	0	0	0	0	0	1	1	0	1	0	15.2	cruise	Steinernema_sp.
C70	p70	none	none_Myrmica_ruginodis	0	55.872	12.37	53	0.541632	soil	2012-10-18	Allerod_forest	20	Galleria_mellonella	NA	1	0	0	0	0	0	0	0	0	0	1	1	0	1	0	15.2	cruise	Steinernema_sp.
C70	p70	none	none_Myrmica_ruginodis	0	55.872	12.37	53	0.541632	soil	2012-10-18	Allerod_forest	20	Galleria_mellonella	NA	1	0	0	0	0	0	0	0	0	0	1	1	0	1	0	15.2	cruise	Steinernema_sp.
C70	p70	none	none_Myrmica_ruginodis	0	55.872	12.37	53	0.541632	soil	2012-10-18	Allerod_forest	20	Galleria_mellonella	NA	1	0	0	0	0	0	0	0	0	0	1	1	0	1	0	15.2	cruise	Steinernema_sp.
C70	p70	none	none_Myrmica_ruginodis	0	55.872	12.37	53	0.541632	soil	2012-10-18	Allerod_forest	20	Galleria_mellonella	NA	1	0	0	0	0	0	0	0	0	0	1	1	0	1	0	15.2	cruise	Steinernema_sp.
C70	p70	none	none_Myrmica_ruginodis	0	55.872	12.37	53	0.541632	soil	2012-10-18	Allerod_forest	20	Galleria_mellonella	NA	1	0	0	0	0	0	0	0	0	0	1	1	0	1	0	15.2	cruise	Steinernema_sp.
C70	p70	none	none_Myrmica_ruginodis	0	55.872	12.37	53	0.541632	soil	2012-10-18	Allerod_forest	20	Galleria_mellonella	NA	1	0	0	0	0	0	0	0	0	0	1	1	0	1	0	15.2	cruise	Steinernema_sp.
C70	p70	none	none_Myrmica_ruginodis	0	55.872	12.37	53	0.541632	soil	2012-10-18	Allerod_forest	20	Galleria_mellonella	NA	1	0	0	0	0	0	0	0	0	0	1	1	0	1	0	15.2	cruise	Steinernema_sp.
C70	p70	none	none_Myrmica_ruginodis	0	55.872	12.37	53	0.541632	soil	2012-10-18	Allerod_forest	20	Galleria_mellonella	NA	1	0	0	0	0	0	0	0	0	0	1	1	0	1	0	15.2	cruise	Steinernema_sp.
C70	p70	none	none_Myrmica_ruginodis	0	55.872	12.37	53	0.541632	soil	2012-10-18	Allerod_forest	20	Galleria_mellonella	NA	1	0	0	0	0	0	0	0	0	0	1	1	0	1	0	15.2	cruise	Steinernema_sp.
C70	p70	none	none_Myrmica_ruginodis	0	55.872	12.37	53	0.541632	soil	2012-10-18	Allerod_forest	20	Galleria_mellonella	NA	1	0	0	0	0	0	0	0	0	0	1	1	0	1	0	15.2	cruise	Steinernema_sp.
C70	p70	none	none_Myrmica_ruginodis	0	55.872	12.37	53	0.541632	soil	2012-10-18	Allerod_forest	20	Galleria_mellonella	NA	1	0	0	0	0	0	0	0	0	0	1	1	0	1	0	15.2	cruise	Steinernema_sp.
C70	p70	none	none_Myrmica_ruginodis	0	55.872	12.37	53	0.541632	soil	2012-10-18	Allerod_forest	20	Galleria_mellonella	NA	1	0	0	0	0	0	0	0	0	0	1	1	0	1	0	15.2	cruise	Steinernema_sp.
C70	p70	none	none_Myrmica_ruginodis	0	55.872	12.37	53	0.541632	soil	2012-10-18	Allerod_forest	20	Galleria_mellonella	NA	1	0	0	0	0	0	0	0	0	0	1	1	0	1	0	15.2	cruise	Steinernema_sp.
C70	p70	none	none_Myrmica_ruginodis	0	55.872	12.37	53	0.541632	soil	2012-10-18	Allerod_forest	20	Galleria_mellonella	NA	1	0	0	0	0	0	0	0	0	0	1	1	0	1	0	15.2	cruise	Steinernema_sp.
C70	p70	none	none_Myrmica_ruginodis	0	55.872	12.37	53	0.541632	soil	2012-10-18	Allerod_forest	20	Galleria_mellonella	NA	1	0	0	0	0	0	0	0	0	0	1	1	0	1	0	15.2	cruise	Steinernema_sp.
C71	p71	none	none_Myrmica_ruginodis	0	55.799	12.316	38	0.569907	soil/wood	2012-09-21	Big_forest	20	Galleria_mellonella	NA	1	0	0	0	0	0	0	0	0	0	1	0	0	0	0	7	NA	NA
C71	p71	none	none_Myrmica_ruginodis	0	55.799	12.316	38	0.569907	soil/wood	2012-09-21	Big_forest	20	Galleria_mellonella	NA	1	0	0	0	0	0	0	0	0	0	1	0	0	0	0	7	NA	NA
C71	p71	none	none_Myrmica_ruginodis	0	55.799	12.316	38	0.569907	soil/wood	2012-09-21	Big_forest	20	Galleria_mellonella	NA	1	0	0	0	0	0	0	0	0	0	1	0	0	0	0	7	NA	NA
C71	p71	none	none_Myrmica_ruginodis	0	55.799	12.316	38	0.569907	soil/wood	2012-09-21	Big_forest	20	Galleria_mellonella	NA	1	0	0	0	0	0	0	0	0	0	1	0	0	0	0	7	NA	NA
C71	p71	none	none_Myrmica_ruginodis	0	55.799	12.316	38	0.569907	soil/wood	2012-09-21	Big_forest	20	Galleria_mellonella	NA	1	0	0	0	0	0	0	0	0	0	1	0	0	0	0	7	NA	NA
C71	p71	none	none_Myrmica_ruginodis	0	55.799	12.316	38	0.569907	soil/wood	2012-09-21	Big_forest	20	Galleria_mellonella	NA	1	0	0	0	0	0	0	0	0	0	1	0	0	0	0	7	NA	NA
C71	p71	none	none_Myrmica_ruginodis	0	55.799	12.316	38	0.569907	soil/wood	2012-09-21	Big_forest	20	Galleria_mellonella	NA	1	0	0	0	0	0	0	0	0	0	1	0	0	0	0	7	NA	NA
C71	p71	none	none_Myrmica_ruginodis	0	55.799	12.316	38	0.569907	soil/wood	2012-09-21	Big_forest	20	Galleria_mellonella	NA	1	0	0	0	0	0	0	0	0	0	1	0	0	0	0	7	NA	NA
C71	p71	none	none_Myrmica_ruginodis	0	55.799	12.316	38	0.569907	soil/wood	2012-09-21	Big_forest	20	Galleria_mellonella	NA	1	0	0	0	0	0	0	0	0	0	1	0	0	0	0	7	NA	NA
C71	p71	none	none_Myrmica_ruginodis	0	55.799	12.316	38	0.569907	soil/wood	2012-09-21	Big_forest	20	Galleria_mellonella	NA	1	0	0	0	0	0	0	0	0	0	1	0	0	0	0	7	NA	NA
C71	p71	none	none_Myrmica_ruginodis	0	55.799	12.316	38	0.569907	soil/wood	2012-09-21	Big_forest	20	Galleria_mellonella	NA	1	0	0	0	0	0	0	0	0	0	1	0	0	0	0	7	NA	NA
C71	p71	none	none_Myrmica_ruginodis	0	55.799	12.316	38	0.569907	soil/wood	2012-09-21	Big_forest	20	Galleria_mellonella	NA	1	0	0	0	0	0	0	0	0	0	1	0	0	0	0	7	NA	NA
C71	p71	none	none_Myrmica_ruginodis	0	55.799	12.316	38	0.569907	soil/wood	2012-09-21	Big_forest	20	Galleria_mellonella	NA	1	0	0	0	0	0	0	0	0	0	1	0	0	0	0	7	NA	NA
C71	p71	none	none_Myrmica_ruginodis	0	55.799	12.316	38	0.569907	soil/wood	2012-09-21	Big_forest	20	Galleria_mellonella	NA	1	0	0	0	0	0	0	0	0	0	1	0	0	0	0	7	NA	NA
C71	p71	none	none_Myrmica_ruginodis	0	55.799	12.316	38	0.569907	soil/wood	2012-09-21	Big_forest	20	Galleria_mellonella	NA	1	0	0	0	0	0	0	0	0	0	1	0	0	0	0	7	NA	NA
C71	p71	none	none_Myrmica_ruginodis	0	55.799	12.316	38	0.569907	soil/wood	2012-09-21	Big_forest	20	Galleria_mellonella	NA	1	0	0	0	0	0	0	0	0	0	1	0	0	0	0	7	NA	NA
C71	p71	none	none_Myrmica_ruginodis	0	55.799	12.316	38	0.569907	soil/wood	2012-09-21	Big_forest	20	Galleria_mellonella	NA	1	0	0	0	0	0	0	0	0	0	1	0	0	0	0	7	NA	NA
C71	p71	none	none_Myrmica_ruginodis	0	55.799	12.316	38	0.569907	soil/wood	2012-09-21	Big_forest	20	Galleria_mellonella	NA	1	0	0	0	0	0	0	0	0	0	1	0	0	0	0	7	NA	NA
C71	p71	none	none_Myrmica_ruginodis	0	55.799	12.316	38	0.569907	soil/wood	2012-09-21	Big_forest	20	Galleria_mellonella	NA	1	0	0	0	0	0	0	0	0	0	1	0	0	0	0	7	NA	NA
C71	p71	none	none_Myrmica_ruginodis	0	55.799	12.316	38	0.569907	soil/wood	2012-09-21	Big_forest	20	Galleria_mellonella	NA	1	0	0	0	0	0	0	0	0	0	1	0	0	0	0	7	NA	NA
C72	p72	none	none_Myrmica_rubra	0	55.8147	12.3174	78	0.622812	black_soil	2012-10-18	Hestetangsvej	20	Galleria_mellonella	Metarhizium_brunneum	3	2	2	0	0	0	0	0	0	0	1	1	0	1	0	18.8636	cruise	Steinernema_sp.
C72	p72	none	none_Myrmica_rubra	0	55.8147	12.3174	78	0.622812	black_soil	2012-10-18	Hestetangsvej	20	Galleria_mellonella	Metarhizium_brunneum	3	2	2	0	0	0	0	0	0	0	1	1	0	1	0	18.8636	cruise	Steinernema_sp.
C72	p72	none	none_Myrmica_rubra	0	55.8147	12.3174	78	0.622812	black_soil	2012-10-18	Hestetangsvej	20	Galleria_mellonella	nematodes	3	2	2	0	0	0	0	0	0	0	1	1	0	1	0	18.8636	cruise	Steinernema_sp.
C72	p72	none	none_Myrmica_rubra	0	55.8147	12.3174	78	0.622812	black_soil	2012-10-18	Hestetangsvej	20	Galleria_mellonella	NA	3	2	2	0	0	0	0	0	0	0	1	1	0	1	0	18.8636	cruise	Steinernema_sp.
C72	p72	none	none_Myrmica_rubra	0	55.8147	12.3174	78	0.622812	black_soil	2012-10-18	Hestetangsvej	20	Galleria_mellonella	NA	3	2	2	0	0	0	0	0	0	0	1	1	0	1	0	18.8636	cruise	Steinernema_sp.
C72	p72	none	none_Myrmica_rubra	0	55.8147	12.3174	78	0.622812	black_soil	2012-10-18	Hestetangsvej	20	Galleria_mellonella	NA	3	2	2	0	0	0	0	0	0	0	1	1	0	1	0	18.8636	cruise	Steinernema_sp.
C72	p72	none	none_Myrmica_rubra	0	55.8147	12.3174	78	0.622812	black_soil	2012-10-18	Hestetangsvej	20	Galleria_mellonella	NA	3	2	2	0	0	0	0	0	0	0	1	1	0	1	0	18.8636	cruise	Steinernema_sp.
C72	p72	none	none_Myrmica_rubra	0	55.8147	12.3174	78	0.622812	black_soil	2012-10-18	Hestetangsvej	20	Galleria_mellonella	NA	3	2	2	0	0	0	0	0	0	0	1	1	0	1	0	18.8636	cruise	Steinernema_sp.
C72	p72	none	none_Myrmica_rubra	0	55.8147	12.3174	78	0.622812	black_soil	2012-10-18	Hestetangsvej	20	Galleria_mellonella	NA	3	2	2	0	0	0	0	0	0	0	1	1	0	1	0	18.8636	cruise	Steinernema_sp.
C72	p72	none	none_Myrmica_rubra	0	55.8147	12.3174	78	0.622812	black_soil	2012-10-18	Hestetangsvej	20	Galleria_mellonella	NA	3	2	2	0	0	0	0	0	0	0	1	1	0	1	0	18.8636	cruise	Steinernema_sp.
C72	p72	none	none_Myrmica_rubra	0	55.8147	12.3174	78	0.622812	black_soil	2012-10-18	Hestetangsvej	20	Galleria_mellonella	NA	3	2	2	0	0	0	0	0	0	0	1	1	0	1	0	18.8636	cruise	Steinernema_sp.
C72	p72	none	none_Myrmica_rubra	0	55.8147	12.3174	78	0.622812	black_soil	2012-10-18	Hestetangsvej	20	Galleria_mellonella	NA	3	2	2	0	0	0	0	0	0	0	1	1	0	1	0	18.8636	cruise	Steinernema_sp.
C72	p72	none	none_Myrmica_rubra	0	55.8147	12.3174	78	0.622812	black_soil	2012-10-18	Hestetangsvej	20	Galleria_mellonella	NA	3	2	2	0	0	0	0	0	0	0	1	1	0	1	0	18.8636	cruise	Steinernema_sp.
C72	p72	none	none_Myrmica_rubra	0	55.8147	12.3174	78	0.622812	black_soil	2012-10-18	Hestetangsvej	20	Galleria_mellonella	NA	3	2	2	0	0	0	0	0	0	0	1	1	0	1	0	18.8636	cruise	Steinernema_sp.
C72	p72	none	none_Myrmica_rubra	0	55.8147	12.3174	78	0.622812	black_soil	2012-10-18	Hestetangsvej	20	Galleria_mellonella	NA	3	2	2	0	0	0	0	0	0	0	1	1	0	1	0	18.8636	cruise	Steinernema_sp.
C72	p72	none	none_Myrmica_rubra	0	55.8147	12.3174	78	0.622812	black_soil	2012-10-18	Hestetangsvej	20	Galleria_mellonella	NA	3	2	2	0	0	0	0	0	0	0	1	1	0	1	0	18.8636	cruise	Steinernema_sp.
C72	p72	none	none_Myrmica_rubra	0	55.8147	12.3174	78	0.622812	black_soil	2012-10-18	Hestetangsvej	20	Galleria_mellonella	NA	3	2	2	0	0	0	0	0	0	0	1	1	0	1	0	18.8636	cruise	Steinernema_sp.
C72	p72	none	none_Myrmica_rubra	0	55.8147	12.3174	78	0.622812	black_soil	2012-10-18	Hestetangsvej	20	Galleria_mellonella	NA	3	2	2	0	0	0	0	0	0	0	1	1	0	1	0	18.8636	cruise	Steinernema_sp.
C72	p72	none	none_Myrmica_rubra	0	55.8147	12.3174	78	0.622812	black_soil	2012-10-18	Hestetangsvej	20	Galleria_mellonella	NA	3	2	2	0	0	0	0	0	0	0	1	1	0	1	0	18.8636	cruise	Steinernema_sp.
C72	p72	none	none_Myrmica_rubra	0	55.8147	12.3174	78	0.622812	black_soil	2012-10-18	Hestetangsvej	20	Galleria_mellonella	NA	3	2	2	0	0	0	0	0	0	0	1	1	0	1	0	18.8636	cruise	Steinernema_sp.
C73	p73	none	none_Myrmica_rubra	0	55.815	12.3175	28	0.628183	black_soil	2012-10-19	Hestetangsvej	20	Galleria_mellonella	Metarhizium_brunneum	12	10	10	0	0	0	0	0	1	1	0	0	0	0	0	13.4167	NA	NA
C73	p73	none	none_Myrmica_rubra	0	55.815	12.3175	28	0.628183	black_soil	2012-10-19	Hestetangsvej	20	Galleria_mellonella	Metarhizium_brunneum	12	10	10	0	0	0	0	0	1	1	0	0	0	0	0	13.4167	NA	NA
C73	p73	none	none_Myrmica_rubra	0	55.815	12.3175	28	0.628183	black_soil	2012-10-19	Hestetangsvej	20	Galleria_mellonella	Metarhizium_brunneum	12	10	10	0	0	0	0	0	1	1	0	0	0	0	0	13.4167	NA	NA
C73	p73	none	none_Myrmica_rubra	0	55.815	12.3175	28	0.628183	black_soil	2012-10-19	Hestetangsvej	20	Galleria_mellonella	Metarhizium_brunneum	12	10	10	0	0	0	0	0	1	1	0	0	0	0	0	13.4167	NA	NA
C73	p73	none	none_Myrmica_rubra	0	55.815	12.3175	28	0.628183	black_soil	2012-10-19	Hestetangsvej	20	Galleria_mellonella	Metarhizium_brunneum	12	10	10	0	0	0	0	0	1	1	0	0	0	0	0	13.4167	NA	NA
C73	p73	none	none_Myrmica_rubra	0	55.815	12.3175	28	0.628183	black_soil	2012-10-19	Hestetangsvej	20	Galleria_mellonella	Metarhizium_brunneum	12	10	10	0	0	0	0	0	1	1	0	0	0	0	0	13.4167	NA	NA
C73	p73	none	none_Myrmica_rubra	0	55.815	12.3175	28	0.628183	black_soil	2012-10-19	Hestetangsvej	20	Galleria_mellonella	Metarhizium_brunneum	12	10	10	0	0	0	0	0	1	1	0	0	0	0	0	13.4167	NA	NA
C73	p73	none	none_Myrmica_rubra	0	55.815	12.3175	28	0.628183	black_soil	2012-10-19	Hestetangsvej	20	Galleria_mellonella	Metarhizium_brunneum	12	10	10	0	0	0	0	0	1	1	0	0	0	0	0	13.4167	NA	NA
C73	p73	none	none_Myrmica_rubra	0	55.815	12.3175	28	0.628183	black_soil	2012-10-19	Hestetangsvej	20	Galleria_mellonella	Metarhizium_brunneum	12	10	10	0	0	0	0	0	1	1	0	0	0	0	0	13.4167	NA	NA
C73	p73	none	none_Myrmica_rubra	0	55.815	12.3175	28	0.628183	black_soil	2012-10-19	Hestetangsvej	20	Galleria_mellonella	Metarhizium_brunneum	12	10	10	0	0	0	0	0	1	1	0	0	0	0	0	13.4167	NA	NA
C73	p73	none	none_Myrmica_rubra	0	55.815	12.3175	28	0.628183	black_soil	2012-10-19	Hestetangsvej	20	Galleria_mellonella	NA	12	10	10	0	0	0	0	0	1	1	0	0	0	0	0	13.4167	NA	NA
C73	p73	none	none_Myrmica_rubra	0	55.815	12.3175	28	0.628183	black_soil	2012-10-19	Hestetangsvej	20	Galleria_mellonella	NA	12	10	10	0	0	0	0	0	1	1	0	0	0	0	0	13.4167	NA	NA
C73	p73	none	none_Myrmica_rubra	0	55.815	12.3175	28	0.628183	black_soil	2012-10-19	Hestetangsvej	20	Galleria_mellonella	NA	12	10	10	0	0	0	0	0	1	1	0	0	0	0	0	13.4167	NA	NA
C73	p73	none	none_Myrmica_rubra	0	55.815	12.3175	28	0.628183	black_soil	2012-10-19	Hestetangsvej	20	Galleria_mellonella	NA	12	10	10	0	0	0	0	0	1	1	0	0	0	0	0	13.4167	NA	NA
C73	p73	none	none_Myrmica_rubra	0	55.815	12.3175	28	0.628183	black_soil	2012-10-19	Hestetangsvej	20	Galleria_mellonella	NA	12	10	10	0	0	0	0	0	1	1	0	0	0	0	0	13.4167	NA	NA
C73	p73	none	none_Myrmica_rubra	0	55.815	12.3175	28	0.628183	black_soil	2012-10-19	Hestetangsvej	20	Galleria_mellonella	NA	12	10	10	0	0	0	0	0	1	1	0	0	0	0	0	13.4167	NA	NA
C73	p73	none	none_Myrmica_rubra	0	55.815	12.3175	28	0.628183	black_soil	2012-10-19	Hestetangsvej	20	Galleria_mellonella	NA	12	10	10	0	0	0	0	0	1	1	0	0	0	0	0	13.4167	NA	NA
C73	p73	none	none_Myrmica_rubra	0	55.815	12.3175	28	0.628183	black_soil	2012-10-19	Hestetangsvej	20	Galleria_mellonella	NA	12	10	10	0	0	0	0	0	1	1	0	0	0	0	0	13.4167	NA	NA
C73	p73	none	none_Myrmica_rubra	0	55.815	12.3175	28	0.628183	black_soil	2012-10-19	Hestetangsvej	20	Galleria_mellonella	NA	12	10	10	0	0	0	0	0	1	1	0	0	0	0	0	13.4167	NA	NA
C73	p73	none	none_Myrmica_rubra	0	55.815	12.3175	28	0.628183	black_soil	2012-10-19	Hestetangsvej	20	Galleria_mellonella	NA	12	10	10	0	0	0	0	0	1	1	0	0	0	0	0	13.4167	NA	NA
C74	p74	none	none_Myrmica_rubra	0	NA	NA	NA	NA	black_soil	2012-10-19	Hestetangsvej	20	Galleria_mellonella	Metarhizium_brunneum	16	16	16	0	0	0	0	0	0	0	0	0	0	0	0	9.45	NA	NA
C74	p74	none	none_Myrmica_rubra	0	NA	NA	NA	NA	black_soil	2012-10-19	Hestetangsvej	20	Galleria_mellonella	Metarhizium_brunneum	16	16	16	0	0	0	0	0	0	0	0	0	0	0	0	9.45	NA	NA
C74	p74	none	none_Myrmica_rubra	0	NA	NA	NA	NA	black_soil	2012-10-19	Hestetangsvej	20	Galleria_mellonella	Metarhizium_brunneum	16	16	16	0	0	0	0	0	0	0	0	0	0	0	0	9.45	NA	NA
C74	p74	none	none_Myrmica_rubra	0	NA	NA	NA	NA	black_soil	2012-10-19	Hestetangsvej	20	Galleria_mellonella	Metarhizium_brunneum	16	16	16	0	0	0	0	0	0	0	0	0	0	0	0	9.45	NA	NA
C74	p74	none	none_Myrmica_rubra	0	NA	NA	NA	NA	black_soil	2012-10-19	Hestetangsvej	20	Galleria_mellonella	Metarhizium_brunneum	16	16	16	0	0	0	0	0	0	0	0	0	0	0	0	9.45	NA	NA
C74	p74	none	none_Myrmica_rubra	0	NA	NA	NA	NA	black_soil	2012-10-19	Hestetangsvej	20	Galleria_mellonella	Metarhizium_brunneum	16	16	16	0	0	0	0	0	0	0	0	0	0	0	0	9.45	NA	NA
C74	p74	none	none_Myrmica_rubra	0	NA	NA	NA	NA	black_soil	2012-10-19	Hestetangsvej	20	Galleria_mellonella	Metarhizium_brunneum	16	16	16	0	0	0	0	0	0	0	0	0	0	0	0	9.45	NA	NA
C74	p74	none	none_Myrmica_rubra	0	NA	NA	NA	NA	black_soil	2012-10-19	Hestetangsvej	20	Galleria_mellonella	Metarhizium_brunneum	16	16	16	0	0	0	0	0	0	0	0	0	0	0	0	9.45	NA	NA
C74	p74	none	none_Myrmica_rubra	0	NA	NA	NA	NA	black_soil	2012-10-19	Hestetangsvej	20	Galleria_mellonella	Metarhizium_brunneum	16	16	16	0	0	0	0	0	0	0	0	0	0	0	0	9.45	NA	NA
C74	p74	none	none_Myrmica_rubra	0	NA	NA	NA	NA	black_soil	2012-10-19	Hestetangsvej	20	Galleria_mellonella	Metarhizium_brunneum	16	16	16	0	0	0	0	0	0	0	0	0	0	0	0	9.45	NA	NA
C74	p74	none	none_Myrmica_rubra	0	NA	NA	NA	NA	black_soil	2012-10-19	Hestetangsvej	20	Galleria_mellonella	Metarhizium_brunneum	16	16	16	0	0	0	0	0	0	0	0	0	0	0	0	9.45	NA	NA
C74	p74	none	none_Myrmica_rubra	0	NA	NA	NA	NA	black_soil	2012-10-19	Hestetangsvej	20	Galleria_mellonella	Metarhizium_brunneum	16	16	16	0	0	0	0	0	0	0	0	0	0	0	0	9.45	NA	NA
C74	p74	none	none_Myrmica_rubra	0	NA	NA	NA	NA	black_soil	2012-10-19	Hestetangsvej	20	Galleria_mellonella	Metarhizium_brunneum	16	16	16	0	0	0	0	0	0	0	0	0	0	0	0	9.45	NA	NA
C74	p74	none	none_Myrmica_rubra	0	NA	NA	NA	NA	black_soil	2012-10-19	Hestetangsvej	20	Galleria_mellonella	Metarhizium_brunneum	16	16	16	0	0	0	0	0	0	0	0	0	0	0	0	9.45	NA	NA
C74	p74	none	none_Myrmica_rubra	0	NA	NA	NA	NA	black_soil	2012-10-19	Hestetangsvej	20	Galleria_mellonella	Metarhizium_brunneum	16	16	16	0	0	0	0	0	0	0	0	0	0	0	0	9.45	NA	NA
C74	p74	none	none_Myrmica_rubra	0	NA	NA	NA	NA	black_soil	2012-10-19	Hestetangsvej	20	Galleria_mellonella	Metarhizium_brunneum	16	16	16	0	0	0	0	0	0	0	0	0	0	0	0	9.45	NA	NA
C74	p74	none	none_Myrmica_rubra	0	NA	NA	NA	NA	black_soil	2012-10-19	Hestetangsvej	20	Galleria_mellonella	NA	16	16	16	0	0	0	0	0	0	0	0	0	0	0	0	9.45	NA	NA
C74	p74	none	none_Myrmica_rubra	0	NA	NA	NA	NA	black_soil	2012-10-19	Hestetangsvej	20	Galleria_mellonella	NA	16	16	16	0	0	0	0	0	0	0	0	0	0	0	0	9.45	NA	NA
C74	p74	none	none_Myrmica_rubra	0	NA	NA	NA	NA	black_soil	2012-10-19	Hestetangsvej	20	Galleria_mellonella	NA	16	16	16	0	0	0	0	0	0	0	0	0	0	0	0	9.45	NA	NA
C74	p74	none	none_Myrmica_rubra	0	NA	NA	NA	NA	black_soil	2012-10-19	Hestetangsvej	20	Galleria_mellonella	NA	16	16	16	0	0	0	0	0	0	0	0	0	0	0	0	9.45	NA	NA
C75	p75	none	none_Myrmica_rubra	0	55.8149	12.3177	27	0.635845	soil	2012-10-19	Hestetangsvej	20	Galleria_mellonella	Metarhizium_brunneum	2	1	1	0	0	0	0	0	0	0	1	1	0	1	0	16.1	cruise	Steinernema_sp.
C75	p75	none	none_Myrmica_rubra	0	55.8149	12.3177	27	0.635845	soil	2012-10-19	Hestetangsvej	20	Galleria_mellonella	nematodes	2	1	1	0	0	0	0	0	0	0	1	1	0	1	0	16.1	cruise	Steinernema_sp.
C75	p75	none	none_Myrmica_rubra	0	55.8149	12.3177	27	0.635845	soil	2012-10-19	Hestetangsvej	20	Galleria_mellonella	NA	2	1	1	0	0	0	0	0	0	0	1	1	0	1	0	16.1	cruise	Steinernema_sp.
C75	p75	none	none_Myrmica_rubra	0	55.8149	12.3177	27	0.635845	soil	2012-10-19	Hestetangsvej	20	Galleria_mellonella	NA	2	1	1	0	0	0	0	0	0	0	1	1	0	1	0	16.1	cruise	Steinernema_sp.
C75	p75	none	none_Myrmica_rubra	0	55.8149	12.3177	27	0.635845	soil	2012-10-19	Hestetangsvej	20	Galleria_mellonella	NA	2	1	1	0	0	0	0	0	0	0	1	1	0	1	0	16.1	cruise	Steinernema_sp.
C75	p75	none	none_Myrmica_rubra	0	55.8149	12.3177	27	0.635845	soil	2012-10-19	Hestetangsvej	20	Galleria_mellonella	NA	2	1	1	0	0	0	0	0	0	0	1	1	0	1	0	16.1	cruise	Steinernema_sp.
C75	p75	none	none_Myrmica_rubra	0	55.8149	12.3177	27	0.635845	soil	2012-10-19	Hestetangsvej	20	Galleria_mellonella	NA	2	1	1	0	0	0	0	0	0	0	1	1	0	1	0	16.1	cruise	Steinernema_sp.
C75	p75	none	none_Myrmica_rubra	0	55.8149	12.3177	27	0.635845	soil	2012-10-19	Hestetangsvej	20	Galleria_mellonella	NA	2	1	1	0	0	0	0	0	0	0	1	1	0	1	0	16.1	cruise	Steinernema_sp.
C75	p75	none	none_Myrmica_rubra	0	55.8149	12.3177	27	0.635845	soil	2012-10-19	Hestetangsvej	20	Galleria_mellonella	NA	2	1	1	0	0	0	0	0	0	0	1	1	0	1	0	16.1	cruise	Steinernema_sp.
C75	p75	none	none_Myrmica_rubra	0	55.8149	12.3177	27	0.635845	soil	2012-10-19	Hestetangsvej	20	Galleria_mellonella	NA	2	1	1	0	0	0	0	0	0	0	1	1	0	1	0	16.1	cruise	Steinernema_sp.
C75	p75	none	none_Myrmica_rubra	0	55.8149	12.3177	27	0.635845	soil	2012-10-19	Hestetangsvej	20	Galleria_mellonella	NA	2	1	1	0	0	0	0	0	0	0	1	1	0	1	0	16.1	cruise	Steinernema_sp.
C75	p75	none	none_Myrmica_rubra	0	55.8149	12.3177	27	0.635845	soil	2012-10-19	Hestetangsvej	20	Galleria_mellonella	NA	2	1	1	0	0	0	0	0	0	0	1	1	0	1	0	16.1	cruise	Steinernema_sp.
C75	p75	none	none_Myrmica_rubra	0	55.8149	12.3177	27	0.635845	soil	2012-10-19	Hestetangsvej	20	Galleria_mellonella	NA	2	1	1	0	0	0	0	0	0	0	1	1	0	1	0	16.1	cruise	Steinernema_sp.
C75	p75	none	none_Myrmica_rubra	0	55.8149	12.3177	27	0.635845	soil	2012-10-19	Hestetangsvej	20	Galleria_mellonella	NA	2	1	1	0	0	0	0	0	0	0	1	1	0	1	0	16.1	cruise	Steinernema_sp.
C75	p75	none	none_Myrmica_rubra	0	55.8149	12.3177	27	0.635845	soil	2012-10-19	Hestetangsvej	20	Galleria_mellonella	NA	2	1	1	0	0	0	0	0	0	0	1	1	0	1	0	16.1	cruise	Steinernema_sp.
C75	p75	none	none_Myrmica_rubra	0	55.8149	12.3177	27	0.635845	soil	2012-10-19	Hestetangsvej	20	Galleria_mellonella	NA	2	1	1	0	0	0	0	0	0	0	1	1	0	1	0	16.1	cruise	Steinernema_sp.
C75	p75	none	none_Myrmica_rubra	0	55.8149	12.3177	27	0.635845	soil	2012-10-19	Hestetangsvej	20	Galleria_mellonella	NA	2	1	1	0	0	0	0	0	0	0	1	1	0	1	0	16.1	cruise	Steinernema_sp.
C75	p75	none	none_Myrmica_rubra	0	55.8149	12.3177	27	0.635845	soil	2012-10-19	Hestetangsvej	20	Galleria_mellonella	NA	2	1	1	0	0	0	0	0	0	0	1	1	0	1	0	16.1	cruise	Steinernema_sp.
C75	p75	none	none_Myrmica_rubra	0	55.8149	12.3177	27	0.635845	soil	2012-10-19	Hestetangsvej	20	Galleria_mellonella	NA	2	1	1	0	0	0	0	0	0	0	1	1	0	1	0	16.1	cruise	Steinernema_sp.
C75	p75	none	none_Myrmica_rubra	0	55.8149	12.3177	27	0.635845	soil	2012-10-19	Hestetangsvej	20	Galleria_mellonella	NA	2	1	1	0	0	0	0	0	0	0	1	1	0	1	0	16.1	cruise	Steinernema_sp.
C76	p76	none	none_Myrmica_rubra	0	55.8149	12.3178	21	0.641412	soil/sand	2012-10-18	Hestetangsvej	20	Galleria_mellonella	Metarhizium_flavoviride	2	1	0	1	0	0	0	0	0	0	1	1	0	1	0	14.9167	cruise	Steinernema_sp.
C76	p76	none	none_Myrmica_rubra	0	55.8149	12.3178	21	0.641412	soil/sand	2012-10-18	Hestetangsvej	20	Galleria_mellonella	nematodes	2	1	0	1	0	0	0	0	0	0	1	1	0	1	0	14.9167	cruise	Steinernema_sp.
C76	p76	none	none_Myrmica_rubra	0	55.8149	12.3178	21	0.641412	soil/sand	2012-10-18	Hestetangsvej	20	Galleria_mellonella	NA	2	1	0	1	0	0	0	0	0	0	1	1	0	1	0	14.9167	cruise	Steinernema_sp.
C76	p76	none	none_Myrmica_rubra	0	55.8149	12.3178	21	0.641412	soil/sand	2012-10-18	Hestetangsvej	20	Galleria_mellonella	NA	2	1	0	1	0	0	0	0	0	0	1	1	0	1	0	14.9167	cruise	Steinernema_sp.
C76	p76	none	none_Myrmica_rubra	0	55.8149	12.3178	21	0.641412	soil/sand	2012-10-18	Hestetangsvej	20	Galleria_mellonella	NA	2	1	0	1	0	0	0	0	0	0	1	1	0	1	0	14.9167	cruise	Steinernema_sp.
C76	p76	none	none_Myrmica_rubra	0	55.8149	12.3178	21	0.641412	soil/sand	2012-10-18	Hestetangsvej	20	Galleria_mellonella	NA	2	1	0	1	0	0	0	0	0	0	1	1	0	1	0	14.9167	cruise	Steinernema_sp.
C76	p76	none	none_Myrmica_rubra	0	55.8149	12.3178	21	0.641412	soil/sand	2012-10-18	Hestetangsvej	20	Galleria_mellonella	NA	2	1	0	1	0	0	0	0	0	0	1	1	0	1	0	14.9167	cruise	Steinernema_sp.
C76	p76	none	none_Myrmica_rubra	0	55.8149	12.3178	21	0.641412	soil/sand	2012-10-18	Hestetangsvej	20	Galleria_mellonella	NA	2	1	0	1	0	0	0	0	0	0	1	1	0	1	0	14.9167	cruise	Steinernema_sp.
C76	p76	none	none_Myrmica_rubra	0	55.8149	12.3178	21	0.641412	soil/sand	2012-10-18	Hestetangsvej	20	Galleria_mellonella	NA	2	1	0	1	0	0	0	0	0	0	1	1	0	1	0	14.9167	cruise	Steinernema_sp.
C76	p76	none	none_Myrmica_rubra	0	55.8149	12.3178	21	0.641412	soil/sand	2012-10-18	Hestetangsvej	20	Galleria_mellonella	NA	2	1	0	1	0	0	0	0	0	0	1	1	0	1	0	14.9167	cruise	Steinernema_sp.
C76	p76	none	none_Myrmica_rubra	0	55.8149	12.3178	21	0.641412	soil/sand	2012-10-18	Hestetangsvej	20	Galleria_mellonella	NA	2	1	0	1	0	0	0	0	0	0	1	1	0	1	0	14.9167	cruise	Steinernema_sp.
C76	p76	none	none_Myrmica_rubra	0	55.8149	12.3178	21	0.641412	soil/sand	2012-10-18	Hestetangsvej	20	Galleria_mellonella	NA	2	1	0	1	0	0	0	0	0	0	1	1	0	1	0	14.9167	cruise	Steinernema_sp.
C76	p76	none	none_Myrmica_rubra	0	55.8149	12.3178	21	0.641412	soil/sand	2012-10-18	Hestetangsvej	20	Galleria_mellonella	NA	2	1	0	1	0	0	0	0	0	0	1	1	0	1	0	14.9167	cruise	Steinernema_sp.
C76	p76	none	none_Myrmica_rubra	0	55.8149	12.3178	21	0.641412	soil/sand	2012-10-18	Hestetangsvej	20	Galleria_mellonella	NA	2	1	0	1	0	0	0	0	0	0	1	1	0	1	0	14.9167	cruise	Steinernema_sp.
C76	p76	none	none_Myrmica_rubra	0	55.8149	12.3178	21	0.641412	soil/sand	2012-10-18	Hestetangsvej	20	Galleria_mellonella	NA	2	1	0	1	0	0	0	0	0	0	1	1	0	1	0	14.9167	cruise	Steinernema_sp.
C76	p76	none	none_Myrmica_rubra	0	55.8149	12.3178	21	0.641412	soil/sand	2012-10-18	Hestetangsvej	20	Galleria_mellonella	NA	2	1	0	1	0	0	0	0	0	0	1	1	0	1	0	14.9167	cruise	Steinernema_sp.
C76	p76	none	none_Myrmica_rubra	0	55.8149	12.3178	21	0.641412	soil/sand	2012-10-18	Hestetangsvej	20	Galleria_mellonella	NA	2	1	0	1	0	0	0	0	0	0	1	1	0	1	0	14.9167	cruise	Steinernema_sp.
C76	p76	none	none_Myrmica_rubra	0	55.8149	12.3178	21	0.641412	soil/sand	2012-10-18	Hestetangsvej	20	Galleria_mellonella	NA	2	1	0	1	0	0	0	0	0	0	1	1	0	1	0	14.9167	cruise	Steinernema_sp.
C76	p76	none	none_Myrmica_rubra	0	55.8149	12.3178	21	0.641412	soil/sand	2012-10-18	Hestetangsvej	20	Galleria_mellonella	NA	2	1	0	1	0	0	0	0	0	0	1	1	0	1	0	14.9167	cruise	Steinernema_sp.
C76	p76	none	none_Myrmica_rubra	0	55.8149	12.3178	21	0.641412	soil/sand	2012-10-18	Hestetangsvej	20	Galleria_mellonella	NA	2	1	0	1	0	0	0	0	0	0	1	1	0	1	0	14.9167	cruise	Steinernema_sp.
C77	p77	none	none_Myrmica_rubra	0	55.8149	12.3179	23	0.644363	black_soil	2012-09-21	Hestetangsvej	20	Galleria_mellonella	NA	0	0	0	0	0	0	0	0	0	0	0	0	0	0	0	7.875	NA	NA
C77	p77	none	none_Myrmica_rubra	0	55.8149	12.3179	23	0.644363	black_soil	2012-09-21	Hestetangsvej	20	Galleria_mellonella	NA	0	0	0	0	0	0	0	0	0	0	0	0	0	0	0	7.875	NA	NA
C77	p77	none	none_Myrmica_rubra	0	55.8149	12.3179	23	0.644363	black_soil	2012-09-21	Hestetangsvej	20	Galleria_mellonella	NA	0	0	0	0	0	0	0	0	0	0	0	0	0	0	0	7.875	NA	NA
C77	p77	none	none_Myrmica_rubra	0	55.8149	12.3179	23	0.644363	black_soil	2012-09-21	Hestetangsvej	20	Galleria_mellonella	NA	0	0	0	0	0	0	0	0	0	0	0	0	0	0	0	7.875	NA	NA
C77	p77	none	none_Myrmica_rubra	0	55.8149	12.3179	23	0.644363	black_soil	2012-09-21	Hestetangsvej	20	Galleria_mellonella	NA	0	0	0	0	0	0	0	0	0	0	0	0	0	0	0	7.875	NA	NA
C77	p77	none	none_Myrmica_rubra	0	55.8149	12.3179	23	0.644363	black_soil	2012-09-21	Hestetangsvej	20	Galleria_mellonella	NA	0	0	0	0	0	0	0	0	0	0	0	0	0	0	0	7.875	NA	NA
C77	p77	none	none_Myrmica_rubra	0	55.8149	12.3179	23	0.644363	black_soil	2012-09-21	Hestetangsvej	20	Galleria_mellonella	NA	0	0	0	0	0	0	0	0	0	0	0	0	0	0	0	7.875	NA	NA
C77	p77	none	none_Myrmica_rubra	0	55.8149	12.3179	23	0.644363	black_soil	2012-09-21	Hestetangsvej	20	Galleria_mellonella	NA	0	0	0	0	0	0	0	0	0	0	0	0	0	0	0	7.875	NA	NA
C77	p77	none	none_Myrmica_rubra	0	55.8149	12.3179	23	0.644363	black_soil	2012-09-21	Hestetangsvej	20	Galleria_mellonella	NA	0	0	0	0	0	0	0	0	0	0	0	0	0	0	0	7.875	NA	NA
C77	p77	none	none_Myrmica_rubra	0	55.8149	12.3179	23	0.644363	black_soil	2012-09-21	Hestetangsvej	20	Galleria_mellonella	NA	0	0	0	0	0	0	0	0	0	0	0	0	0	0	0	7.875	NA	NA
C77	p77	none	none_Myrmica_rubra	0	55.8149	12.3179	23	0.644363	black_soil	2012-09-21	Hestetangsvej	20	Galleria_mellonella	NA	0	0	0	0	0	0	0	0	0	0	0	0	0	0	0	7.875	NA	NA
C77	p77	none	none_Myrmica_rubra	0	55.8149	12.3179	23	0.644363	black_soil	2012-09-21	Hestetangsvej	20	Galleria_mellonella	NA	0	0	0	0	0	0	0	0	0	0	0	0	0	0	0	7.875	NA	NA
C77	p77	none	none_Myrmica_rubra	0	55.8149	12.3179	23	0.644363	black_soil	2012-09-21	Hestetangsvej	20	Galleria_mellonella	NA	0	0	0	0	0	0	0	0	0	0	0	0	0	0	0	7.875	NA	NA
C77	p77	none	none_Myrmica_rubra	0	55.8149	12.3179	23	0.644363	black_soil	2012-09-21	Hestetangsvej	20	Galleria_mellonella	NA	0	0	0	0	0	0	0	0	0	0	0	0	0	0	0	7.875	NA	NA
C77	p77	none	none_Myrmica_rubra	0	55.8149	12.3179	23	0.644363	black_soil	2012-09-21	Hestetangsvej	20	Galleria_mellonella	NA	0	0	0	0	0	0	0	0	0	0	0	0	0	0	0	7.875	NA	NA
C77	p77	none	none_Myrmica_rubra	0	55.8149	12.3179	23	0.644363	black_soil	2012-09-21	Hestetangsvej	20	Galleria_mellonella	NA	0	0	0	0	0	0	0	0	0	0	0	0	0	0	0	7.875	NA	NA
C77	p77	none	none_Myrmica_rubra	0	55.8149	12.3179	23	0.644363	black_soil	2012-09-21	Hestetangsvej	20	Galleria_mellonella	NA	0	0	0	0	0	0	0	0	0	0	0	0	0	0	0	7.875	NA	NA
C77	p77	none	none_Myrmica_rubra	0	55.8149	12.3179	23	0.644363	black_soil	2012-09-21	Hestetangsvej	20	Galleria_mellonella	NA	0	0	0	0	0	0	0	0	0	0	0	0	0	0	0	7.875	NA	NA
C77	p77	none	none_Myrmica_rubra	0	55.8149	12.3179	23	0.644363	black_soil	2012-09-21	Hestetangsvej	20	Galleria_mellonella	NA	0	0	0	0	0	0	0	0	0	0	0	0	0	0	0	7.875	NA	NA
C77	p77	none	none_Myrmica_rubra	0	55.8149	12.3179	23	0.644363	black_soil	2012-09-21	Hestetangsvej	20	Galleria_mellonella	NA	0	0	0	0	0	0	0	0	0	0	0	0	0	0	0	7.875	NA	NA
C78	p78	none	none_Myrmica_rubra	0	55.815	12.3172	32	0.653032	black_soil	2012-10-18	Hestetangsvej	20	Galleria_mellonella	Beauveria_pseudobassiana	3	2	0	0	2	0	0	0	0	0	1	1	1	0	0	20.1667	ambush	Steinernema_sp.
C78	p78	none	none_Myrmica_rubra	0	55.815	12.3172	32	0.653032	black_soil	2012-10-18	Hestetangsvej	20	Galleria_mellonella	Beauveria_pseudobassiana	3	2	0	0	2	0	0	0	0	0	1	1	1	0	0	20.1667	ambush	Steinernema_sp.
C78	p78	none	none_Myrmica_rubra	0	55.815	12.3172	32	0.653032	black_soil	2012-10-18	Hestetangsvej	20	Galleria_mellonella	nematodes	3	2	0	0	2	0	0	0	0	0	1	1	1	0	0	20.1667	ambush	Steinernema_sp.
C78	p78	none	none_Myrmica_rubra	0	55.815	12.3172	32	0.653032	black_soil	2012-10-18	Hestetangsvej	20	Galleria_mellonella	NA	3	2	0	0	2	0	0	0	0	0	1	1	1	0	0	20.1667	ambush	Steinernema_sp.
C78	p78	none	none_Myrmica_rubra	0	55.815	12.3172	32	0.653032	black_soil	2012-10-18	Hestetangsvej	20	Galleria_mellonella	NA	3	2	0	0	2	0	0	0	0	0	1	1	1	0	0	20.1667	ambush	Steinernema_sp.
C78	p78	none	none_Myrmica_rubra	0	55.815	12.3172	32	0.653032	black_soil	2012-10-18	Hestetangsvej	20	Galleria_mellonella	NA	3	2	0	0	2	0	0	0	0	0	1	1	1	0	0	20.1667	ambush	Steinernema_sp.
C78	p78	none	none_Myrmica_rubra	0	55.815	12.3172	32	0.653032	black_soil	2012-10-18	Hestetangsvej	20	Galleria_mellonella	NA	3	2	0	0	2	0	0	0	0	0	1	1	1	0	0	20.1667	ambush	Steinernema_sp.
C78	p78	none	none_Myrmica_rubra	0	55.815	12.3172	32	0.653032	black_soil	2012-10-18	Hestetangsvej	20	Galleria_mellonella	NA	3	2	0	0	2	0	0	0	0	0	1	1	1	0	0	20.1667	ambush	Steinernema_sp.
C78	p78	none	none_Myrmica_rubra	0	55.815	12.3172	32	0.653032	black_soil	2012-10-18	Hestetangsvej	20	Galleria_mellonella	NA	3	2	0	0	2	0	0	0	0	0	1	1	1	0	0	20.1667	ambush	Steinernema_sp.
C78	p78	none	none_Myrmica_rubra	0	55.815	12.3172	32	0.653032	black_soil	2012-10-18	Hestetangsvej	20	Galleria_mellonella	NA	3	2	0	0	2	0	0	0	0	0	1	1	1	0	0	20.1667	ambush	Steinernema_sp.
C78	p78	none	none_Myrmica_rubra	0	55.815	12.3172	32	0.653032	black_soil	2012-10-18	Hestetangsvej	20	Galleria_mellonella	NA	3	2	0	0	2	0	0	0	0	0	1	1	1	0	0	20.1667	ambush	Steinernema_sp.
C78	p78	none	none_Myrmica_rubra	0	55.815	12.3172	32	0.653032	black_soil	2012-10-18	Hestetangsvej	20	Galleria_mellonella	NA	3	2	0	0	2	0	0	0	0	0	1	1	1	0	0	20.1667	ambush	Steinernema_sp.
C78	p78	none	none_Myrmica_rubra	0	55.815	12.3172	32	0.653032	black_soil	2012-10-18	Hestetangsvej	20	Galleria_mellonella	NA	3	2	0	0	2	0	0	0	0	0	1	1	1	0	0	20.1667	ambush	Steinernema_sp.
C78	p78	none	none_Myrmica_rubra	0	55.815	12.3172	32	0.653032	black_soil	2012-10-18	Hestetangsvej	20	Galleria_mellonella	NA	3	2	0	0	2	0	0	0	0	0	1	1	1	0	0	20.1667	ambush	Steinernema_sp.
C78	p78	none	none_Myrmica_rubra	0	55.815	12.3172	32	0.653032	black_soil	2012-10-18	Hestetangsvej	20	Galleria_mellonella	NA	3	2	0	0	2	0	0	0	0	0	1	1	1	0	0	20.1667	ambush	Steinernema_sp.
C78	p78	none	none_Myrmica_rubra	0	55.815	12.3172	32	0.653032	black_soil	2012-10-18	Hestetangsvej	20	Galleria_mellonella	NA	3	2	0	0	2	0	0	0	0	0	1	1	1	0	0	20.1667	ambush	Steinernema_sp.
C78	p78	none	none_Myrmica_rubra	0	55.815	12.3172	32	0.653032	black_soil	2012-10-18	Hestetangsvej	20	Galleria_mellonella	NA	3	2	0	0	2	0	0	0	0	0	1	1	1	0	0	20.1667	ambush	Steinernema_sp.
C78	p78	none	none_Myrmica_rubra	0	55.815	12.3172	32	0.653032	black_soil	2012-10-18	Hestetangsvej	20	Galleria_mellonella	NA	3	2	0	0	2	0	0	0	0	0	1	1	1	0	0	20.1667	ambush	Steinernema_sp.
C78	p78	none	none_Myrmica_rubra	0	55.815	12.3172	32	0.653032	black_soil	2012-10-18	Hestetangsvej	20	Galleria_mellonella	NA	3	2	0	0	2	0	0	0	0	0	1	1	1	0	0	20.1667	ambush	Steinernema_sp.
C78	p78	none	none_Myrmica_rubra	0	55.815	12.3172	32	0.653032	black_soil	2012-10-18	Hestetangsvej	20	Galleria_mellonella	NA	3	2	0	0	2	0	0	0	0	0	1	1	1	0	0	20.1667	ambush	Steinernema_sp.
C79	p79	none	none_Myrmica_rubra	0	55.8151	12.3162	25	0.657558	soil/sand	2012-10-18	Hestetangsvej	20	Galleria_mellonella	nematodes	5	0	0	0	0	0	0	0	0	0	5	5	0	5	0	14.1111	cruise	Steinernema_sp.
C79	p79	none	none_Myrmica_rubra	0	55.8151	12.3162	25	0.657558	soil/sand	2012-10-18	Hestetangsvej	20	Galleria_mellonella	nematodes	5	0	0	0	0	0	0	0	0	0	5	5	0	5	0	14.1111	cruise	Steinernema_sp.
C79	p79	none	none_Myrmica_rubra	0	55.8151	12.3162	25	0.657558	soil/sand	2012-10-18	Hestetangsvej	20	Galleria_mellonella	nematodes	5	0	0	0	0	0	0	0	0	0	5	5	0	5	0	14.1111	cruise	Steinernema_sp.
C79	p79	none	none_Myrmica_rubra	0	55.8151	12.3162	25	0.657558	soil/sand	2012-10-18	Hestetangsvej	20	Galleria_mellonella	nematodes	5	0	0	0	0	0	0	0	0	0	5	5	0	5	0	14.1111	cruise	Steinernema_sp.
C79	p79	none	none_Myrmica_rubra	0	55.8151	12.3162	25	0.657558	soil/sand	2012-10-18	Hestetangsvej	20	Galleria_mellonella	nematodes	5	0	0	0	0	0	0	0	0	0	5	5	0	5	0	14.1111	cruise	Steinernema_sp.
C79	p79	none	none_Myrmica_rubra	0	55.8151	12.3162	25	0.657558	soil/sand	2012-10-18	Hestetangsvej	20	Galleria_mellonella	NA	5	0	0	0	0	0	0	0	0	0	5	5	0	5	0	14.1111	cruise	Steinernema_sp.
C79	p79	none	none_Myrmica_rubra	0	55.8151	12.3162	25	0.657558	soil/sand	2012-10-18	Hestetangsvej	20	Galleria_mellonella	NA	5	0	0	0	0	0	0	0	0	0	5	5	0	5	0	14.1111	cruise	Steinernema_sp.
C79	p79	none	none_Myrmica_rubra	0	55.8151	12.3162	25	0.657558	soil/sand	2012-10-18	Hestetangsvej	20	Galleria_mellonella	NA	5	0	0	0	0	0	0	0	0	0	5	5	0	5	0	14.1111	cruise	Steinernema_sp.
C79	p79	none	none_Myrmica_rubra	0	55.8151	12.3162	25	0.657558	soil/sand	2012-10-18	Hestetangsvej	20	Galleria_mellonella	NA	5	0	0	0	0	0	0	0	0	0	5	5	0	5	0	14.1111	cruise	Steinernema_sp.
C79	p79	none	none_Myrmica_rubra	0	55.8151	12.3162	25	0.657558	soil/sand	2012-10-18	Hestetangsvej	20	Galleria_mellonella	NA	5	0	0	0	0	0	0	0	0	0	5	5	0	5	0	14.1111	cruise	Steinernema_sp.
C79	p79	none	none_Myrmica_rubra	0	55.8151	12.3162	25	0.657558	soil/sand	2012-10-18	Hestetangsvej	20	Galleria_mellonella	NA	5	0	0	0	0	0	0	0	0	0	5	5	0	5	0	14.1111	cruise	Steinernema_sp.
C79	p79	none	none_Myrmica_rubra	0	55.8151	12.3162	25	0.657558	soil/sand	2012-10-18	Hestetangsvej	20	Galleria_mellonella	NA	5	0	0	0	0	0	0	0	0	0	5	5	0	5	0	14.1111	cruise	Steinernema_sp.
C79	p79	none	none_Myrmica_rubra	0	55.8151	12.3162	25	0.657558	soil/sand	2012-10-18	Hestetangsvej	20	Galleria_mellonella	NA	5	0	0	0	0	0	0	0	0	0	5	5	0	5	0	14.1111	cruise	Steinernema_sp.
C79	p79	none	none_Myrmica_rubra	0	55.8151	12.3162	25	0.657558	soil/sand	2012-10-18	Hestetangsvej	20	Galleria_mellonella	NA	5	0	0	0	0	0	0	0	0	0	5	5	0	5	0	14.1111	cruise	Steinernema_sp.
C79	p79	none	none_Myrmica_rubra	0	55.8151	12.3162	25	0.657558	soil/sand	2012-10-18	Hestetangsvej	20	Galleria_mellonella	NA	5	0	0	0	0	0	0	0	0	0	5	5	0	5	0	14.1111	cruise	Steinernema_sp.
C79	p79	none	none_Myrmica_rubra	0	55.8151	12.3162	25	0.657558	soil/sand	2012-10-18	Hestetangsvej	20	Galleria_mellonella	NA	5	0	0	0	0	0	0	0	0	0	5	5	0	5	0	14.1111	cruise	Steinernema_sp.
C79	p79	none	none_Myrmica_rubra	0	55.8151	12.3162	25	0.657558	soil/sand	2012-10-18	Hestetangsvej	20	Galleria_mellonella	NA	5	0	0	0	0	0	0	0	0	0	5	5	0	5	0	14.1111	cruise	Steinernema_sp.
C79	p79	none	none_Myrmica_rubra	0	55.8151	12.3162	25	0.657558	soil/sand	2012-10-18	Hestetangsvej	20	Galleria_mellonella	NA	5	0	0	0	0	0	0	0	0	0	5	5	0	5	0	14.1111	cruise	Steinernema_sp.
C79	p79	none	none_Myrmica_rubra	0	55.8151	12.3162	25	0.657558	soil/sand	2012-10-18	Hestetangsvej	20	Galleria_mellonella	NA	5	0	0	0	0	0	0	0	0	0	5	5	0	5	0	14.1111	cruise	Steinernema_sp.
C79	p79	none	none_Myrmica_rubra	0	55.8151	12.3162	25	0.657558	soil/sand	2012-10-18	Hestetangsvej	20	Galleria_mellonella	NA	5	0	0	0	0	0	0	0	0	0	5	5	0	5	0	14.1111	cruise	Steinernema_sp.
C80	p80	none	none_Myrmica_rubra	0	55.8151	12.3161	23	0.661782	soil/sand	2012-10-15	Hestetangsvej	20	Galleria_mellonella	nematodes	6	0	0	0	0	0	0	0	0	0	6	6	0	6	0	15.9412	cruise	Steinernema_sp.
C80	p80	none	none_Myrmica_rubra	0	55.8151	12.3161	23	0.661782	soil/sand	2012-10-15	Hestetangsvej	20	Galleria_mellonella	nematodes	6	0	0	0	0	0	0	0	0	0	6	6	0	6	0	15.9412	cruise	Steinernema_sp.
C80	p80	none	none_Myrmica_rubra	0	55.8151	12.3161	23	0.661782	soil/sand	2012-10-15	Hestetangsvej	20	Galleria_mellonella	nematodes	6	0	0	0	0	0	0	0	0	0	6	6	0	6	0	15.9412	cruise	Steinernema_sp.
C80	p80	none	none_Myrmica_rubra	0	55.8151	12.3161	23	0.661782	soil/sand	2012-10-15	Hestetangsvej	20	Galleria_mellonella	nematodes	6	0	0	0	0	0	0	0	0	0	6	6	0	6	0	15.9412	cruise	Steinernema_sp.
C80	p80	none	none_Myrmica_rubra	0	55.8151	12.3161	23	0.661782	soil/sand	2012-10-15	Hestetangsvej	20	Galleria_mellonella	nematodes	6	0	0	0	0	0	0	0	0	0	6	6	0	6	0	15.9412	cruise	Steinernema_sp.
C80	p80	none	none_Myrmica_rubra	0	55.8151	12.3161	23	0.661782	soil/sand	2012-10-15	Hestetangsvej	20	Galleria_mellonella	nematodes	6	0	0	0	0	0	0	0	0	0	6	6	0	6	0	15.9412	cruise	Steinernema_sp.
C80	p80	none	none_Myrmica_rubra	0	55.8151	12.3161	23	0.661782	soil/sand	2012-10-15	Hestetangsvej	20	Galleria_mellonella	NA	6	0	0	0	0	0	0	0	0	0	6	6	0	6	0	15.9412	cruise	Steinernema_sp.
C80	p80	none	none_Myrmica_rubra	0	55.8151	12.3161	23	0.661782	soil/sand	2012-10-15	Hestetangsvej	20	Galleria_mellonella	NA	6	0	0	0	0	0	0	0	0	0	6	6	0	6	0	15.9412	cruise	Steinernema_sp.
C80	p80	none	none_Myrmica_rubra	0	55.8151	12.3161	23	0.661782	soil/sand	2012-10-15	Hestetangsvej	20	Galleria_mellonella	NA	6	0	0	0	0	0	0	0	0	0	6	6	0	6	0	15.9412	cruise	Steinernema_sp.
C80	p80	none	none_Myrmica_rubra	0	55.8151	12.3161	23	0.661782	soil/sand	2012-10-15	Hestetangsvej	20	Galleria_mellonella	NA	6	0	0	0	0	0	0	0	0	0	6	6	0	6	0	15.9412	cruise	Steinernema_sp.
C80	p80	none	none_Myrmica_rubra	0	55.8151	12.3161	23	0.661782	soil/sand	2012-10-15	Hestetangsvej	20	Galleria_mellonella	NA	6	0	0	0	0	0	0	0	0	0	6	6	0	6	0	15.9412	cruise	Steinernema_sp.
C80	p80	none	none_Myrmica_rubra	0	55.8151	12.3161	23	0.661782	soil/sand	2012-10-15	Hestetangsvej	20	Galleria_mellonella	NA	6	0	0	0	0	0	0	0	0	0	6	6	0	6	0	15.9412	cruise	Steinernema_sp.
C80	p80	none	none_Myrmica_rubra	0	55.8151	12.3161	23	0.661782	soil/sand	2012-10-15	Hestetangsvej	20	Galleria_mellonella	NA	6	0	0	0	0	0	0	0	0	0	6	6	0	6	0	15.9412	cruise	Steinernema_sp.
C80	p80	none	none_Myrmica_rubra	0	55.8151	12.3161	23	0.661782	soil/sand	2012-10-15	Hestetangsvej	20	Galleria_mellonella	NA	6	0	0	0	0	0	0	0	0	0	6	6	0	6	0	15.9412	cruise	Steinernema_sp.
C80	p80	none	none_Myrmica_rubra	0	55.8151	12.3161	23	0.661782	soil/sand	2012-10-15	Hestetangsvej	20	Galleria_mellonella	NA	6	0	0	0	0	0	0	0	0	0	6	6	0	6	0	15.9412	cruise	Steinernema_sp.
C80	p80	none	none_Myrmica_rubra	0	55.8151	12.3161	23	0.661782	soil/sand	2012-10-15	Hestetangsvej	20	Galleria_mellonella	NA	6	0	0	0	0	0	0	0	0	0	6	6	0	6	0	15.9412	cruise	Steinernema_sp.
C80	p80	none	none_Myrmica_rubra	0	55.8151	12.3161	23	0.661782	soil/sand	2012-10-15	Hestetangsvej	20	Galleria_mellonella	NA	6	0	0	0	0	0	0	0	0	0	6	6	0	6	0	15.9412	cruise	Steinernema_sp.
C80	p80	none	none_Myrmica_rubra	0	55.8151	12.3161	23	0.661782	soil/sand	2012-10-15	Hestetangsvej	20	Galleria_mellonella	NA	6	0	0	0	0	0	0	0	0	0	6	6	0	6	0	15.9412	cruise	Steinernema_sp.
C80	p80	none	none_Myrmica_rubra	0	55.8151	12.3161	23	0.661782	soil/sand	2012-10-15	Hestetangsvej	20	Galleria_mellonella	NA	6	0	0	0	0	0	0	0	0	0	6	6	0	6	0	15.9412	cruise	Steinernema_sp.
C80	p80	none	none_Myrmica_rubra	0	55.8151	12.3161	23	0.661782	soil/sand	2012-10-15	Hestetangsvej	20	Galleria_mellonella	NA	6	0	0	0	0	0	0	0	0	0	6	6	0	6	0	15.9412	cruise	Steinernema_sp.
C81	p81	none	none_Myrmica_ruginodis	0	55.8349	12.4737	56	0.724201	soil	2012-10-25	Logso	20	Galleria_mellonella	Isaria_fumosorosea	2	2	0	0	0	0	2	0	0	0	0	0	0	0	0	10	NA	NA
C81	p81	none	none_Myrmica_ruginodis	0	55.8349	12.4737	56	0.724201	soil	2012-10-25	Logso	20	Galleria_mellonella	Isaria_fumosorosea	2	2	0	0	0	0	2	0	0	0	0	0	0	0	0	10	NA	NA
C81	p81	none	none_Myrmica_ruginodis	0	55.8349	12.4737	56	0.724201	soil	2012-10-25	Logso	20	Galleria_mellonella	NA	2	2	0	0	0	0	2	0	0	0	0	0	0	0	0	10	NA	NA
C81	p81	none	none_Myrmica_ruginodis	0	55.8349	12.4737	56	0.724201	soil	2012-10-25	Logso	20	Galleria_mellonella	NA	2	2	0	0	0	0	2	0	0	0	0	0	0	0	0	10	NA	NA
C81	p81	none	none_Myrmica_ruginodis	0	55.8349	12.4737	56	0.724201	soil	2012-10-25	Logso	20	Galleria_mellonella	NA	2	2	0	0	0	0	2	0	0	0	0	0	0	0	0	10	NA	NA
C81	p81	none	none_Myrmica_ruginodis	0	55.8349	12.4737	56	0.724201	soil	2012-10-25	Logso	20	Galleria_mellonella	NA	2	2	0	0	0	0	2	0	0	0	0	0	0	0	0	10	NA	NA
C81	p81	none	none_Myrmica_ruginodis	0	55.8349	12.4737	56	0.724201	soil	2012-10-25	Logso	20	Galleria_mellonella	NA	2	2	0	0	0	0	2	0	0	0	0	0	0	0	0	10	NA	NA
C81	p81	none	none_Myrmica_ruginodis	0	55.8349	12.4737	56	0.724201	soil	2012-10-25	Logso	20	Galleria_mellonella	NA	2	2	0	0	0	0	2	0	0	0	0	0	0	0	0	10	NA	NA
C81	p81	none	none_Myrmica_ruginodis	0	55.8349	12.4737	56	0.724201	soil	2012-10-25	Logso	20	Galleria_mellonella	NA	2	2	0	0	0	0	2	0	0	0	0	0	0	0	0	10	NA	NA
C81	p81	none	none_Myrmica_ruginodis	0	55.8349	12.4737	56	0.724201	soil	2012-10-25	Logso	20	Galleria_mellonella	NA	2	2	0	0	0	0	2	0	0	0	0	0	0	0	0	10	NA	NA
C81	p81	none	none_Myrmica_ruginodis	0	55.8349	12.4737	56	0.724201	soil	2012-10-25	Logso	20	Galleria_mellonella	NA	2	2	0	0	0	0	2	0	0	0	0	0	0	0	0	10	NA	NA
C81	p81	none	none_Myrmica_ruginodis	0	55.8349	12.4737	56	0.724201	soil	2012-10-25	Logso	20	Galleria_mellonella	NA	2	2	0	0	0	0	2	0	0	0	0	0	0	0	0	10	NA	NA
C81	p81	none	none_Myrmica_ruginodis	0	55.8349	12.4737	56	0.724201	soil	2012-10-25	Logso	20	Galleria_mellonella	NA	2	2	0	0	0	0	2	0	0	0	0	0	0	0	0	10	NA	NA
C81	p81	none	none_Myrmica_ruginodis	0	55.8349	12.4737	56	0.724201	soil	2012-10-25	Logso	20	Galleria_mellonella	NA	2	2	0	0	0	0	2	0	0	0	0	0	0	0	0	10	NA	NA
C81	p81	none	none_Myrmica_ruginodis	0	55.8349	12.4737	56	0.724201	soil	2012-10-25	Logso	20	Galleria_mellonella	NA	2	2	0	0	0	0	2	0	0	0	0	0	0	0	0	10	NA	NA
C81	p81	none	none_Myrmica_ruginodis	0	55.8349	12.4737	56	0.724201	soil	2012-10-25	Logso	20	Galleria_mellonella	NA	2	2	0	0	0	0	2	0	0	0	0	0	0	0	0	10	NA	NA
C81	p81	none	none_Myrmica_ruginodis	0	55.8349	12.4737	56	0.724201	soil	2012-10-25	Logso	20	Galleria_mellonella	NA	2	2	0	0	0	0	2	0	0	0	0	0	0	0	0	10	NA	NA
C81	p81	none	none_Myrmica_ruginodis	0	55.8349	12.4737	56	0.724201	soil	2012-10-25	Logso	20	Galleria_mellonella	NA	2	2	0	0	0	0	2	0	0	0	0	0	0	0	0	10	NA	NA
C81	p81	none	none_Myrmica_ruginodis	0	55.8349	12.4737	56	0.724201	soil	2012-10-25	Logso	20	Galleria_mellonella	NA	2	2	0	0	0	0	2	0	0	0	0	0	0	0	0	10	NA	NA
C81	p81	none	none_Myrmica_ruginodis	0	55.8349	12.4737	56	0.724201	soil	2012-10-25	Logso	20	Galleria_mellonella	NA	2	2	0	0	0	0	2	0	0	0	0	0	0	0	0	10	NA	NA
C82	p82	none	none_Myrmica_ruginodis	0	55.8353	12.4732	55	0.732894	soil	2012-10-19	Logso	20	Galleria_mellonella	NA	0	0	0	0	0	0	0	0	0	0	0	0	0	0	0	13.4286	NA	NA
C82	p82	none	none_Myrmica_ruginodis	0	55.8353	12.4732	55	0.732894	soil	2012-10-19	Logso	20	Galleria_mellonella	NA	0	0	0	0	0	0	0	0	0	0	0	0	0	0	0	13.4286	NA	NA
C82	p82	none	none_Myrmica_ruginodis	0	55.8353	12.4732	55	0.732894	soil	2012-10-19	Logso	20	Galleria_mellonella	NA	0	0	0	0	0	0	0	0	0	0	0	0	0	0	0	13.4286	NA	NA
C82	p82	none	none_Myrmica_ruginodis	0	55.8353	12.4732	55	0.732894	soil	2012-10-19	Logso	20	Galleria_mellonella	NA	0	0	0	0	0	0	0	0	0	0	0	0	0	0	0	13.4286	NA	NA
C82	p82	none	none_Myrmica_ruginodis	0	55.8353	12.4732	55	0.732894	soil	2012-10-19	Logso	20	Galleria_mellonella	NA	0	0	0	0	0	0	0	0	0	0	0	0	0	0	0	13.4286	NA	NA
C82	p82	none	none_Myrmica_ruginodis	0	55.8353	12.4732	55	0.732894	soil	2012-10-19	Logso	20	Galleria_mellonella	NA	0	0	0	0	0	0	0	0	0	0	0	0	0	0	0	13.4286	NA	NA
C82	p82	none	none_Myrmica_ruginodis	0	55.8353	12.4732	55	0.732894	soil	2012-10-19	Logso	20	Galleria_mellonella	NA	0	0	0	0	0	0	0	0	0	0	0	0	0	0	0	13.4286	NA	NA
C82	p82	none	none_Myrmica_ruginodis	0	55.8353	12.4732	55	0.732894	soil	2012-10-19	Logso	20	Galleria_mellonella	NA	0	0	0	0	0	0	0	0	0	0	0	0	0	0	0	13.4286	NA	NA
C82	p82	none	none_Myrmica_ruginodis	0	55.8353	12.4732	55	0.732894	soil	2012-10-19	Logso	20	Galleria_mellonella	NA	0	0	0	0	0	0	0	0	0	0	0	0	0	0	0	13.4286	NA	NA
C82	p82	none	none_Myrmica_ruginodis	0	55.8353	12.4732	55	0.732894	soil	2012-10-19	Logso	20	Galleria_mellonella	NA	0	0	0	0	0	0	0	0	0	0	0	0	0	0	0	13.4286	NA	NA
C82	p82	none	none_Myrmica_ruginodis	0	55.8353	12.4732	55	0.732894	soil	2012-10-19	Logso	20	Galleria_mellonella	NA	0	0	0	0	0	0	0	0	0	0	0	0	0	0	0	13.4286	NA	NA
C82	p82	none	none_Myrmica_ruginodis	0	55.8353	12.4732	55	0.732894	soil	2012-10-19	Logso	20	Galleria_mellonella	NA	0	0	0	0	0	0	0	0	0	0	0	0	0	0	0	13.4286	NA	NA
C82	p82	none	none_Myrmica_ruginodis	0	55.8353	12.4732	55	0.732894	soil	2012-10-19	Logso	20	Galleria_mellonella	NA	0	0	0	0	0	0	0	0	0	0	0	0	0	0	0	13.4286	NA	NA
C82	p82	none	none_Myrmica_ruginodis	0	55.8353	12.4732	55	0.732894	soil	2012-10-19	Logso	20	Galleria_mellonella	NA	0	0	0	0	0	0	0	0	0	0	0	0	0	0	0	13.4286	NA	NA
C82	p82	none	none_Myrmica_ruginodis	0	55.8353	12.4732	55	0.732894	soil	2012-10-19	Logso	20	Galleria_mellonella	NA	0	0	0	0	0	0	0	0	0	0	0	0	0	0	0	13.4286	NA	NA
C82	p82	none	none_Myrmica_ruginodis	0	55.8353	12.4732	55	0.732894	soil	2012-10-19	Logso	20	Galleria_mellonella	NA	0	0	0	0	0	0	0	0	0	0	0	0	0	0	0	13.4286	NA	NA
C82	p82	none	none_Myrmica_ruginodis	0	55.8353	12.4732	55	0.732894	soil	2012-10-19	Logso	20	Galleria_mellonella	NA	0	0	0	0	0	0	0	0	0	0	0	0	0	0	0	13.4286	NA	NA
C82	p82	none	none_Myrmica_ruginodis	0	55.8353	12.4732	55	0.732894	soil	2012-10-19	Logso	20	Galleria_mellonella	NA	0	0	0	0	0	0	0	0	0	0	0	0	0	0	0	13.4286	NA	NA
C82	p82	none	none_Myrmica_ruginodis	0	55.8353	12.4732	55	0.732894	soil	2012-10-19	Logso	20	Galleria_mellonella	NA	0	0	0	0	0	0	0	0	0	0	0	0	0	0	0	13.4286	NA	NA
C82	p82	none	none_Myrmica_ruginodis	0	55.8353	12.4732	55	0.732894	soil	2012-10-19	Logso	20	Galleria_mellonella	NA	0	0	0	0	0	0	0	0	0	0	0	0	0	0	0	13.4286	NA	NA
C83	p83	none	none_Myrmica_ruginodis	0	55.8366	12.4713	40	0.746655	soil/sand	2012-10-15	Logso	20	Galleria_mellonella	NA	0	0	0	0	0	0	0	0	0	0	0	0	0	0	0	16	NA	NA
C83	p83	none	none_Myrmica_ruginodis	0	55.8366	12.4713	40	0.746655	soil/sand	2012-10-15	Logso	20	Galleria_mellonella	NA	0	0	0	0	0	0	0	0	0	0	0	0	0	0	0	16	NA	NA
C83	p83	none	none_Myrmica_ruginodis	0	55.8366	12.4713	40	0.746655	soil/sand	2012-10-15	Logso	20	Galleria_mellonella	NA	0	0	0	0	0	0	0	0	0	0	0	0	0	0	0	16	NA	NA
C83	p83	none	none_Myrmica_ruginodis	0	55.8366	12.4713	40	0.746655	soil/sand	2012-10-15	Logso	20	Galleria_mellonella	NA	0	0	0	0	0	0	0	0	0	0	0	0	0	0	0	16	NA	NA
C83	p83	none	none_Myrmica_ruginodis	0	55.8366	12.4713	40	0.746655	soil/sand	2012-10-15	Logso	20	Galleria_mellonella	NA	0	0	0	0	0	0	0	0	0	0	0	0	0	0	0	16	NA	NA
C83	p83	none	none_Myrmica_ruginodis	0	55.8366	12.4713	40	0.746655	soil/sand	2012-10-15	Logso	20	Galleria_mellonella	NA	0	0	0	0	0	0	0	0	0	0	0	0	0	0	0	16	NA	NA
C83	p83	none	none_Myrmica_ruginodis	0	55.8366	12.4713	40	0.746655	soil/sand	2012-10-15	Logso	20	Galleria_mellonella	NA	0	0	0	0	0	0	0	0	0	0	0	0	0	0	0	16	NA	NA
C83	p83	none	none_Myrmica_ruginodis	0	55.8366	12.4713	40	0.746655	soil/sand	2012-10-15	Logso	20	Galleria_mellonella	NA	0	0	0	0	0	0	0	0	0	0	0	0	0	0	0	16	NA	NA
C83	p83	none	none_Myrmica_ruginodis	0	55.8366	12.4713	40	0.746655	soil/sand	2012-10-15	Logso	20	Galleria_mellonella	NA	0	0	0	0	0	0	0	0	0	0	0	0	0	0	0	16	NA	NA
C83	p83	none	none_Myrmica_ruginodis	0	55.8366	12.4713	40	0.746655	soil/sand	2012-10-15	Logso	20	Galleria_mellonella	NA	0	0	0	0	0	0	0	0	0	0	0	0	0	0	0	16	NA	NA
C83	p83	none	none_Myrmica_ruginodis	0	55.8366	12.4713	40	0.746655	soil/sand	2012-10-15	Logso	20	Galleria_mellonella	NA	0	0	0	0	0	0	0	0	0	0	0	0	0	0	0	16	NA	NA
C83	p83	none	none_Myrmica_ruginodis	0	55.8366	12.4713	40	0.746655	soil/sand	2012-10-15	Logso	20	Galleria_mellonella	NA	0	0	0	0	0	0	0	0	0	0	0	0	0	0	0	16	NA	NA
C83	p83	none	none_Myrmica_ruginodis	0	55.8366	12.4713	40	0.746655	soil/sand	2012-10-15	Logso	20	Galleria_mellonella	NA	0	0	0	0	0	0	0	0	0	0	0	0	0	0	0	16	NA	NA
C83	p83	none	none_Myrmica_ruginodis	0	55.8366	12.4713	40	0.746655	soil/sand	2012-10-15	Logso	20	Galleria_mellonella	NA	0	0	0	0	0	0	0	0	0	0	0	0	0	0	0	16	NA	NA
C83	p83	none	none_Myrmica_ruginodis	0	55.8366	12.4713	40	0.746655	soil/sand	2012-10-15	Logso	20	Galleria_mellonella	NA	0	0	0	0	0	0	0	0	0	0	0	0	0	0	0	16	NA	NA
C83	p83	none	none_Myrmica_ruginodis	0	55.8366	12.4713	40	0.746655	soil/sand	2012-10-15	Logso	20	Galleria_mellonella	NA	0	0	0	0	0	0	0	0	0	0	0	0	0	0	0	16	NA	NA
C83	p83	none	none_Myrmica_ruginodis	0	55.8366	12.4713	40	0.746655	soil/sand	2012-10-15	Logso	20	Galleria_mellonella	NA	0	0	0	0	0	0	0	0	0	0	0	0	0	0	0	16	NA	NA
C83	p83	none	none_Myrmica_ruginodis	0	55.8366	12.4713	40	0.746655	soil/sand	2012-10-15	Logso	20	Galleria_mellonella	NA	0	0	0	0	0	0	0	0	0	0	0	0	0	0	0	16	NA	NA
C83	p83	none	none_Myrmica_ruginodis	0	55.8366	12.4713	40	0.746655	soil/sand	2012-10-15	Logso	20	Galleria_mellonella	NA	0	0	0	0	0	0	0	0	0	0	0	0	0	0	0	16	NA	NA
C83	p83	none	none_Myrmica_ruginodis	0	55.8366	12.4713	40	0.746655	soil/sand	2012-10-15	Logso	20	Galleria_mellonella	NA	0	0	0	0	0	0	0	0	0	0	0	0	0	0	0	16	NA	NA
C84	p84	none	none_Myrmica_ruginodis	0	55.8371	12.4714	43	0.752882	soil/sand	2012-10-19	Logso	20	Galleria_mellonella	NA	0	0	0	0	0	0	0	0	0	0	0	0	0	0	0	14	NA	NA
C84	p84	none	none_Myrmica_ruginodis	0	55.8371	12.4714	43	0.752882	soil/sand	2012-10-19	Logso	20	Galleria_mellonella	NA	0	0	0	0	0	0	0	0	0	0	0	0	0	0	0	14	NA	NA
C84	p84	none	none_Myrmica_ruginodis	0	55.8371	12.4714	43	0.752882	soil/sand	2012-10-19	Logso	20	Galleria_mellonella	NA	0	0	0	0	0	0	0	0	0	0	0	0	0	0	0	14	NA	NA
C84	p84	none	none_Myrmica_ruginodis	0	55.8371	12.4714	43	0.752882	soil/sand	2012-10-19	Logso	20	Galleria_mellonella	NA	0	0	0	0	0	0	0	0	0	0	0	0	0	0	0	14	NA	NA
C84	p84	none	none_Myrmica_ruginodis	0	55.8371	12.4714	43	0.752882	soil/sand	2012-10-19	Logso	20	Galleria_mellonella	NA	0	0	0	0	0	0	0	0	0	0	0	0	0	0	0	14	NA	NA
C84	p84	none	none_Myrmica_ruginodis	0	55.8371	12.4714	43	0.752882	soil/sand	2012-10-19	Logso	20	Galleria_mellonella	NA	0	0	0	0	0	0	0	0	0	0	0	0	0	0	0	14	NA	NA
C84	p84	none	none_Myrmica_ruginodis	0	55.8371	12.4714	43	0.752882	soil/sand	2012-10-19	Logso	20	Galleria_mellonella	NA	0	0	0	0	0	0	0	0	0	0	0	0	0	0	0	14	NA	NA
C84	p84	none	none_Myrmica_ruginodis	0	55.8371	12.4714	43	0.752882	soil/sand	2012-10-19	Logso	20	Galleria_mellonella	NA	0	0	0	0	0	0	0	0	0	0	0	0	0	0	0	14	NA	NA
C84	p84	none	none_Myrmica_ruginodis	0	55.8371	12.4714	43	0.752882	soil/sand	2012-10-19	Logso	20	Galleria_mellonella	NA	0	0	0	0	0	0	0	0	0	0	0	0	0	0	0	14	NA	NA
C84	p84	none	none_Myrmica_ruginodis	0	55.8371	12.4714	43	0.752882	soil/sand	2012-10-19	Logso	20	Galleria_mellonella	NA	0	0	0	0	0	0	0	0	0	0	0	0	0	0	0	14	NA	NA
C84	p84	none	none_Myrmica_ruginodis	0	55.8371	12.4714	43	0.752882	soil/sand	2012-10-19	Logso	20	Galleria_mellonella	NA	0	0	0	0	0	0	0	0	0	0	0	0	0	0	0	14	NA	NA
C84	p84	none	none_Myrmica_ruginodis	0	55.8371	12.4714	43	0.752882	soil/sand	2012-10-19	Logso	20	Galleria_mellonella	NA	0	0	0	0	0	0	0	0	0	0	0	0	0	0	0	14	NA	NA
C84	p84	none	none_Myrmica_ruginodis	0	55.8371	12.4714	43	0.752882	soil/sand	2012-10-19	Logso	20	Galleria_mellonella	NA	0	0	0	0	0	0	0	0	0	0	0	0	0	0	0	14	NA	NA
C84	p84	none	none_Myrmica_ruginodis	0	55.8371	12.4714	43	0.752882	soil/sand	2012-10-19	Logso	20	Galleria_mellonella	NA	0	0	0	0	0	0	0	0	0	0	0	0	0	0	0	14	NA	NA
C84	p84	none	none_Myrmica_ruginodis	0	55.8371	12.4714	43	0.752882	soil/sand	2012-10-19	Logso	20	Galleria_mellonella	NA	0	0	0	0	0	0	0	0	0	0	0	0	0	0	0	14	NA	NA
C84	p84	none	none_Myrmica_ruginodis	0	55.8371	12.4714	43	0.752882	soil/sand	2012-10-19	Logso	20	Galleria_mellonella	NA	0	0	0	0	0	0	0	0	0	0	0	0	0	0	0	14	NA	NA
C84	p84	none	none_Myrmica_ruginodis	0	55.8371	12.4714	43	0.752882	soil/sand	2012-10-19	Logso	20	Galleria_mellonella	NA	0	0	0	0	0	0	0	0	0	0	0	0	0	0	0	14	NA	NA
C84	p84	none	none_Myrmica_ruginodis	0	55.8371	12.4714	43	0.752882	soil/sand	2012-10-19	Logso	20	Galleria_mellonella	NA	0	0	0	0	0	0	0	0	0	0	0	0	0	0	0	14	NA	NA
C84	p84	none	none_Myrmica_ruginodis	0	55.8371	12.4714	43	0.752882	soil/sand	2012-10-19	Logso	20	Galleria_mellonella	NA	0	0	0	0	0	0	0	0	0	0	0	0	0	0	0	14	NA	NA
C84	p84	none	none_Myrmica_ruginodis	0	55.8371	12.4714	43	0.752882	soil/sand	2012-10-19	Logso	20	Galleria_mellonella	NA	0	0	0	0	0	0	0	0	0	0	0	0	0	0	0	14	NA	NA
C85	p85	none	none_Myrmica_ruginodis	0	55.8381	12.4719	42	0.766794	wood	2012-10-16	Logso	20	Galleria_mellonella	nematodes	3	0	0	0	0	0	0	0	1	0	2	2	2	0	0	15	ambush	Steinernema_sp.
C85	p85	none	none_Myrmica_ruginodis	0	55.8381	12.4719	42	0.766794	wood	2012-10-16	Logso	20	Galleria_mellonella	nematodes	3	0	0	0	0	0	0	0	1	0	2	2	2	0	0	15	ambush	Steinernema_sp.
C85	p85	none	none_Myrmica_ruginodis	0	55.8381	12.4719	42	0.766794	wood	2012-10-16	Logso	20	Galleria_mellonella	NA	3	0	0	0	0	0	0	0	1	0	2	2	2	0	0	15	ambush	Steinernema_sp.
C85	p85	none	none_Myrmica_ruginodis	0	55.8381	12.4719	42	0.766794	wood	2012-10-16	Logso	20	Galleria_mellonella	NA	3	0	0	0	0	0	0	0	1	0	2	2	2	0	0	15	ambush	Steinernema_sp.
C85	p85	none	none_Myrmica_ruginodis	0	55.8381	12.4719	42	0.766794	wood	2012-10-16	Logso	20	Galleria_mellonella	NA	3	0	0	0	0	0	0	0	1	0	2	2	2	0	0	15	ambush	Steinernema_sp.
C85	p85	none	none_Myrmica_ruginodis	0	55.8381	12.4719	42	0.766794	wood	2012-10-16	Logso	20	Galleria_mellonella	NA	3	0	0	0	0	0	0	0	1	0	2	2	2	0	0	15	ambush	Steinernema_sp.
C85	p85	none	none_Myrmica_ruginodis	0	55.8381	12.4719	42	0.766794	wood	2012-10-16	Logso	20	Galleria_mellonella	NA	3	0	0	0	0	0	0	0	1	0	2	2	2	0	0	15	ambush	Steinernema_sp.
C85	p85	none	none_Myrmica_ruginodis	0	55.8381	12.4719	42	0.766794	wood	2012-10-16	Logso	20	Galleria_mellonella	NA	3	0	0	0	0	0	0	0	1	0	2	2	2	0	0	15	ambush	Steinernema_sp.
C85	p85	none	none_Myrmica_ruginodis	0	55.8381	12.4719	42	0.766794	wood	2012-10-16	Logso	20	Galleria_mellonella	NA	3	0	0	0	0	0	0	0	1	0	2	2	2	0	0	15	ambush	Steinernema_sp.
C85	p85	none	none_Myrmica_ruginodis	0	55.8381	12.4719	42	0.766794	wood	2012-10-16	Logso	20	Galleria_mellonella	NA	3	0	0	0	0	0	0	0	1	0	2	2	2	0	0	15	ambush	Steinernema_sp.
C85	p85	none	none_Myrmica_ruginodis	0	55.8381	12.4719	42	0.766794	wood	2012-10-16	Logso	20	Galleria_mellonella	NA	3	0	0	0	0	0	0	0	1	0	2	2	2	0	0	15	ambush	Steinernema_sp.
C85	p85	none	none_Myrmica_ruginodis	0	55.8381	12.4719	42	0.766794	wood	2012-10-16	Logso	20	Galleria_mellonella	NA	3	0	0	0	0	0	0	0	1	0	2	2	2	0	0	15	ambush	Steinernema_sp.
C85	p85	none	none_Myrmica_ruginodis	0	55.8381	12.4719	42	0.766794	wood	2012-10-16	Logso	20	Galleria_mellonella	NA	3	0	0	0	0	0	0	0	1	0	2	2	2	0	0	15	ambush	Steinernema_sp.
C85	p85	none	none_Myrmica_ruginodis	0	55.8381	12.4719	42	0.766794	wood	2012-10-16	Logso	20	Galleria_mellonella	NA	3	0	0	0	0	0	0	0	1	0	2	2	2	0	0	15	ambush	Steinernema_sp.
C85	p85	none	none_Myrmica_ruginodis	0	55.8381	12.4719	42	0.766794	wood	2012-10-16	Logso	20	Galleria_mellonella	NA	3	0	0	0	0	0	0	0	1	0	2	2	2	0	0	15	ambush	Steinernema_sp.
C85	p85	none	none_Myrmica_ruginodis	0	55.8381	12.4719	42	0.766794	wood	2012-10-16	Logso	20	Galleria_mellonella	NA	3	0	0	0	0	0	0	0	1	0	2	2	2	0	0	15	ambush	Steinernema_sp.
C85	p85	none	none_Myrmica_ruginodis	0	55.8381	12.4719	42	0.766794	wood	2012-10-16	Logso	20	Galleria_mellonella	NA	3	0	0	0	0	0	0	0	1	0	2	2	2	0	0	15	ambush	Steinernema_sp.
C85	p85	none	none_Myrmica_ruginodis	0	55.8381	12.4719	42	0.766794	wood	2012-10-16	Logso	20	Galleria_mellonella	NA	3	0	0	0	0	0	0	0	1	0	2	2	2	0	0	15	ambush	Steinernema_sp.
C85	p85	none	none_Myrmica_ruginodis	0	55.8381	12.4719	42	0.766794	wood	2012-10-16	Logso	20	Galleria_mellonella	NA	3	0	0	0	0	0	0	0	1	0	2	2	2	0	0	15	ambush	Steinernema_sp.
C85	p85	none	none_Myrmica_ruginodis	0	55.8381	12.4719	42	0.766794	wood	2012-10-16	Logso	20	Galleria_mellonella	NA	3	0	0	0	0	0	0	0	1	0	2	2	2	0	0	15	ambush	Steinernema_sp.
C86	p86	none	none_Myrmica_ruginodis	0	55.8381	12.4719	42	0.767569	wood	2012-10-15	Logso	20	Galleria_mellonella	nematodes	2	1	0	0	0	0	1	0	0	0	1	1	0	0	1	15	cruise	Heterohabditis_sp.
C86	p86	none	none_Myrmica_ruginodis	0	55.8381	12.4719	42	0.767569	wood	2012-10-15	Logso	20	Galleria_mellonella	NA	2	1	0	0	0	0	1	0	0	0	1	1	0	0	1	15	cruise	Heterohabditis_sp.
C86	p86	none	none_Myrmica_ruginodis	0	55.8381	12.4719	42	0.767569	wood	2012-10-15	Logso	20	Galleria_mellonella	NA	2	1	0	0	0	0	1	0	0	0	1	1	0	0	1	15	cruise	Heterohabditis_sp.
C86	p86	none	none_Myrmica_ruginodis	0	55.8381	12.4719	42	0.767569	wood	2012-10-15	Logso	20	Galleria_mellonella	NA	2	1	0	0	0	0	1	0	0	0	1	1	0	0	1	15	cruise	Heterohabditis_sp.
C86	p86	none	none_Myrmica_ruginodis	0	55.8381	12.4719	42	0.767569	wood	2012-10-15	Logso	20	Galleria_mellonella	NA	2	1	0	0	0	0	1	0	0	0	1	1	0	0	1	15	cruise	Heterohabditis_sp.
C86	p86	none	none_Myrmica_ruginodis	0	55.8381	12.4719	42	0.767569	wood	2012-10-15	Logso	20	Galleria_mellonella	NA	2	1	0	0	0	0	1	0	0	0	1	1	0	0	1	15	cruise	Heterohabditis_sp.
C86	p86	none	none_Myrmica_ruginodis	0	55.8381	12.4719	42	0.767569	wood	2012-10-15	Logso	20	Galleria_mellonella	NA	2	1	0	0	0	0	1	0	0	0	1	1	0	0	1	15	cruise	Heterohabditis_sp.
C86	p86	none	none_Myrmica_ruginodis	0	55.8381	12.4719	42	0.767569	wood	2012-10-15	Logso	20	Galleria_mellonella	NA	2	1	0	0	0	0	1	0	0	0	1	1	0	0	1	15	cruise	Heterohabditis_sp.
C86	p86	none	none_Myrmica_ruginodis	0	55.8381	12.4719	42	0.767569	wood	2012-10-15	Logso	20	Galleria_mellonella	NA	2	1	0	0	0	0	1	0	0	0	1	1	0	0	1	15	cruise	Heterohabditis_sp.
C86	p86	none	none_Myrmica_ruginodis	0	55.8381	12.4719	42	0.767569	wood	2012-10-15	Logso	20	Galleria_mellonella	NA	2	1	0	0	0	0	1	0	0	0	1	1	0	0	1	15	cruise	Heterohabditis_sp.
C86	p86	none	none_Myrmica_ruginodis	0	55.8381	12.4719	42	0.767569	wood	2012-10-15	Logso	20	Galleria_mellonella	NA	2	1	0	0	0	0	1	0	0	0	1	1	0	0	1	15	cruise	Heterohabditis_sp.
C86	p86	none	none_Myrmica_ruginodis	0	55.8381	12.4719	42	0.767569	wood	2012-10-15	Logso	20	Galleria_mellonella	NA	2	1	0	0	0	0	1	0	0	0	1	1	0	0	1	15	cruise	Heterohabditis_sp.
C86	p86	none	none_Myrmica_ruginodis	0	55.8381	12.4719	42	0.767569	wood	2012-10-15	Logso	20	Galleria_mellonella	NA	2	1	0	0	0	0	1	0	0	0	1	1	0	0	1	15	cruise	Heterohabditis_sp.
C86	p86	none	none_Myrmica_ruginodis	0	55.8381	12.4719	42	0.767569	wood	2012-10-15	Logso	20	Galleria_mellonella	NA	2	1	0	0	0	0	1	0	0	0	1	1	0	0	1	15	cruise	Heterohabditis_sp.
C86	p86	none	none_Myrmica_ruginodis	0	55.8381	12.4719	42	0.767569	wood	2012-10-15	Logso	20	Galleria_mellonella	NA	2	1	0	0	0	0	1	0	0	0	1	1	0	0	1	15	cruise	Heterohabditis_sp.
C86	p86	none	none_Myrmica_ruginodis	0	55.8381	12.4719	42	0.767569	wood	2012-10-15	Logso	20	Galleria_mellonella	NA	2	1	0	0	0	0	1	0	0	0	1	1	0	0	1	15	cruise	Heterohabditis_sp.
C86	p86	none	none_Myrmica_ruginodis	0	55.8381	12.4719	42	0.767569	wood	2012-10-15	Logso	20	Galleria_mellonella	NA	2	1	0	0	0	0	1	0	0	0	1	1	0	0	1	15	cruise	Heterohabditis_sp.
C86	p86	none	none_Myrmica_ruginodis	0	55.8381	12.4719	42	0.767569	wood	2012-10-15	Logso	20	Galleria_mellonella	NA	2	1	0	0	0	0	1	0	0	0	1	1	0	0	1	15	cruise	Heterohabditis_sp.
C86	p86	none	none_Myrmica_ruginodis	0	55.8381	12.4719	42	0.767569	wood	2012-10-15	Logso	20	Galleria_mellonella	NA	2	1	0	0	0	0	1	0	0	0	1	1	0	0	1	15	cruise	Heterohabditis_sp.
C86	p86	none	none_Myrmica_ruginodis	0	55.8381	12.4719	42	0.767569	wood	2012-10-15	Logso	20	Galleria_mellonella	NA	2	1	0	0	0	0	1	0	0	0	1	1	0	0	1	15	cruise	Heterohabditis_sp.
C87	p87	none	none_Myrmica_ruginodis	0	55.8383	12.4719	47	0.769352	soil/sand	2012-10-19	Logso	20	Galleria_mellonella	NA	0	0	0	0	0	0	0	0	0	0	0	0	0	0	0	18.5	NA	NA
C87	p87	none	none_Myrmica_ruginodis	0	55.8383	12.4719	47	0.769352	soil/sand	2012-10-19	Logso	20	Galleria_mellonella	NA	0	0	0	0	0	0	0	0	0	0	0	0	0	0	0	18.5	NA	NA
C87	p87	none	none_Myrmica_ruginodis	0	55.8383	12.4719	47	0.769352	soil/sand	2012-10-19	Logso	20	Galleria_mellonella	NA	0	0	0	0	0	0	0	0	0	0	0	0	0	0	0	18.5	NA	NA
C87	p87	none	none_Myrmica_ruginodis	0	55.8383	12.4719	47	0.769352	soil/sand	2012-10-19	Logso	20	Galleria_mellonella	NA	0	0	0	0	0	0	0	0	0	0	0	0	0	0	0	18.5	NA	NA
C87	p87	none	none_Myrmica_ruginodis	0	55.8383	12.4719	47	0.769352	soil/sand	2012-10-19	Logso	20	Galleria_mellonella	NA	0	0	0	0	0	0	0	0	0	0	0	0	0	0	0	18.5	NA	NA
C87	p87	none	none_Myrmica_ruginodis	0	55.8383	12.4719	47	0.769352	soil/sand	2012-10-19	Logso	20	Galleria_mellonella	NA	0	0	0	0	0	0	0	0	0	0	0	0	0	0	0	18.5	NA	NA
C87	p87	none	none_Myrmica_ruginodis	0	55.8383	12.4719	47	0.769352	soil/sand	2012-10-19	Logso	20	Galleria_mellonella	NA	0	0	0	0	0	0	0	0	0	0	0	0	0	0	0	18.5	NA	NA
C87	p87	none	none_Myrmica_ruginodis	0	55.8383	12.4719	47	0.769352	soil/sand	2012-10-19	Logso	20	Galleria_mellonella	NA	0	0	0	0	0	0	0	0	0	0	0	0	0	0	0	18.5	NA	NA
C87	p87	none	none_Myrmica_ruginodis	0	55.8383	12.4719	47	0.769352	soil/sand	2012-10-19	Logso	20	Galleria_mellonella	NA	0	0	0	0	0	0	0	0	0	0	0	0	0	0	0	18.5	NA	NA
C87	p87	none	none_Myrmica_ruginodis	0	55.8383	12.4719	47	0.769352	soil/sand	2012-10-19	Logso	20	Galleria_mellonella	NA	0	0	0	0	0	0	0	0	0	0	0	0	0	0	0	18.5	NA	NA
C87	p87	none	none_Myrmica_ruginodis	0	55.8383	12.4719	47	0.769352	soil/sand	2012-10-19	Logso	20	Galleria_mellonella	NA	0	0	0	0	0	0	0	0	0	0	0	0	0	0	0	18.5	NA	NA
C87	p87	none	none_Myrmica_ruginodis	0	55.8383	12.4719	47	0.769352	soil/sand	2012-10-19	Logso	20	Galleria_mellonella	NA	0	0	0	0	0	0	0	0	0	0	0	0	0	0	0	18.5	NA	NA
C87	p87	none	none_Myrmica_ruginodis	0	55.8383	12.4719	47	0.769352	soil/sand	2012-10-19	Logso	20	Galleria_mellonella	NA	0	0	0	0	0	0	0	0	0	0	0	0	0	0	0	18.5	NA	NA
C87	p87	none	none_Myrmica_ruginodis	0	55.8383	12.4719	47	0.769352	soil/sand	2012-10-19	Logso	20	Galleria_mellonella	NA	0	0	0	0	0	0	0	0	0	0	0	0	0	0	0	18.5	NA	NA
C87	p87	none	none_Myrmica_ruginodis	0	55.8383	12.4719	47	0.769352	soil/sand	2012-10-19	Logso	20	Galleria_mellonella	NA	0	0	0	0	0	0	0	0	0	0	0	0	0	0	0	18.5	NA	NA
C87	p87	none	none_Myrmica_ruginodis	0	55.8383	12.4719	47	0.769352	soil/sand	2012-10-19	Logso	20	Galleria_mellonella	NA	0	0	0	0	0	0	0	0	0	0	0	0	0	0	0	18.5	NA	NA
C87	p87	none	none_Myrmica_ruginodis	0	55.8383	12.4719	47	0.769352	soil/sand	2012-10-19	Logso	20	Galleria_mellonella	NA	0	0	0	0	0	0	0	0	0	0	0	0	0	0	0	18.5	NA	NA
C87	p87	none	none_Myrmica_ruginodis	0	55.8383	12.4719	47	0.769352	soil/sand	2012-10-19	Logso	20	Galleria_mellonella	NA	0	0	0	0	0	0	0	0	0	0	0	0	0	0	0	18.5	NA	NA
C87	p87	none	none_Myrmica_ruginodis	0	55.8383	12.4719	47	0.769352	soil/sand	2012-10-19	Logso	20	Galleria_mellonella	NA	0	0	0	0	0	0	0	0	0	0	0	0	0	0	0	18.5	NA	NA
C87	p87	none	none_Myrmica_ruginodis	0	55.8383	12.4719	47	0.769352	soil/sand	2012-10-19	Logso	20	Galleria_mellonella	NA	0	0	0	0	0	0	0	0	0	0	0	0	0	0	0	18.5	NA	NA
MYRU1	p1	Myrmica_rubra	Myrmica_rubra	1	55.825	12.4506	24	0.428553	soil/sand	2012-09-20	Vaserne	20	Galleria_mellonella	Metarhizium_brunneum	1	1	1	0	0	0	0	0	0	0	0	0	0	0	0	14	NA	NA
MYRU1	p1	Myrmica_rubra	Myrmica_rubra	1	55.825	12.4506	24	0.428553	soil/sand	2012-09-20	Vaserne	20	Galleria_mellonella	NA	1	1	1	0	0	0	0	0	0	0	0	0	0	0	0	14	NA	NA
MYRU1	p1	Myrmica_rubra	Myrmica_rubra	1	55.825	12.4506	24	0.428553	soil/sand	2012-09-20	Vaserne	20	Galleria_mellonella	NA	1	1	1	0	0	0	0	0	0	0	0	0	0	0	0	14	NA	NA
MYRU1	p1	Myrmica_rubra	Myrmica_rubra	1	55.825	12.4506	24	0.428553	soil/sand	2012-09-20	Vaserne	20	Galleria_mellonella	NA	1	1	1	0	0	0	0	0	0	0	0	0	0	0	0	14	NA	NA
MYRU1	p1	Myrmica_rubra	Myrmica_rubra	1	55.825	12.4506	24	0.428553	soil/sand	2012-09-20	Vaserne	20	Galleria_mellonella	NA	1	1	1	0	0	0	0	0	0	0	0	0	0	0	0	14	NA	NA
MYRU1	p1	Myrmica_rubra	Myrmica_rubra	1	55.825	12.4506	24	0.428553	soil/sand	2012-09-20	Vaserne	20	Galleria_mellonella	NA	1	1	1	0	0	0	0	0	0	0	0	0	0	0	0	14	NA	NA
MYRU1	p1	Myrmica_rubra	Myrmica_rubra	1	55.825	12.4506	24	0.428553	soil/sand	2012-09-20	Vaserne	20	Galleria_mellonella	NA	1	1	1	0	0	0	0	0	0	0	0	0	0	0	0	14	NA	NA
MYRU1	p1	Myrmica_rubra	Myrmica_rubra	1	55.825	12.4506	24	0.428553	soil/sand	2012-09-20	Vaserne	20	Galleria_mellonella	NA	1	1	1	0	0	0	0	0	0	0	0	0	0	0	0	14	NA	NA
MYRU1	p1	Myrmica_rubra	Myrmica_rubra	1	55.825	12.4506	24	0.428553	soil/sand	2012-09-20	Vaserne	20	Galleria_mellonella	NA	1	1	1	0	0	0	0	0	0	0	0	0	0	0	0	14	NA	NA
MYRU1	p1	Myrmica_rubra	Myrmica_rubra	1	55.825	12.4506	24	0.428553	soil/sand	2012-09-20	Vaserne	20	Galleria_mellonella	NA	1	1	1	0	0	0	0	0	0	0	0	0	0	0	0	14	NA	NA
MYRU1	p1	Myrmica_rubra	Myrmica_rubra	1	55.825	12.4506	24	0.428553	soil/sand	2012-09-20	Vaserne	20	Galleria_mellonella	NA	1	1	1	0	0	0	0	0	0	0	0	0	0	0	0	14	NA	NA
MYRU1	p1	Myrmica_rubra	Myrmica_rubra	1	55.825	12.4506	24	0.428553	soil/sand	2012-09-20	Vaserne	20	Galleria_mellonella	NA	1	1	1	0	0	0	0	0	0	0	0	0	0	0	0	14	NA	NA
MYRU1	p1	Myrmica_rubra	Myrmica_rubra	1	55.825	12.4506	24	0.428553	soil/sand	2012-09-20	Vaserne	20	Galleria_mellonella	NA	1	1	1	0	0	0	0	0	0	0	0	0	0	0	0	14	NA	NA
MYRU1	p1	Myrmica_rubra	Myrmica_rubra	1	55.825	12.4506	24	0.428553	soil/sand	2012-09-20	Vaserne	20	Galleria_mellonella	NA	1	1	1	0	0	0	0	0	0	0	0	0	0	0	0	14	NA	NA
MYRU1	p1	Myrmica_rubra	Myrmica_rubra	1	55.825	12.4506	24	0.428553	soil/sand	2012-09-20	Vaserne	20	Galleria_mellonella	NA	1	1	1	0	0	0	0	0	0	0	0	0	0	0	0	14	NA	NA
MYRU1	p1	Myrmica_rubra	Myrmica_rubra	1	55.825	12.4506	24	0.428553	soil/sand	2012-09-20	Vaserne	20	Galleria_mellonella	NA	1	1	1	0	0	0	0	0	0	0	0	0	0	0	0	14	NA	NA
MYRU1	p1	Myrmica_rubra	Myrmica_rubra	1	55.825	12.4506	24	0.428553	soil/sand	2012-09-20	Vaserne	20	Galleria_mellonella	NA	1	1	1	0	0	0	0	0	0	0	0	0	0	0	0	14	NA	NA
MYRU1	p1	Myrmica_rubra	Myrmica_rubra	1	55.825	12.4506	24	0.428553	soil/sand	2012-09-20	Vaserne	20	Galleria_mellonella	NA	1	1	1	0	0	0	0	0	0	0	0	0	0	0	0	14	NA	NA
MYRU1	p1	Myrmica_rubra	Myrmica_rubra	1	55.825	12.4506	24	0.428553	soil/sand	2012-09-20	Vaserne	20	Galleria_mellonella	NA	1	1	1	0	0	0	0	0	0	0	0	0	0	0	0	14	NA	NA
MYRU1	p1	Myrmica_rubra	Myrmica_rubra	1	55.825	12.4506	24	0.428553	soil/sand	2012-09-20	Vaserne	20	Galleria_mellonella	NA	1	1	1	0	0	0	0	0	0	0	0	0	0	0	0	14	NA	NA
MYRUB2	p2	Myrmica_rubra	Myrmica_rubra	1	55.8249	12.4507	24	0.432037	soil/sand	2012-09-21	Vaserne	20	Galleria_mellonella	NA	1	0	0	0	0	0	0	0	0	0	1	0	0	0	0	10	NA	NA
MYRUB2	p2	Myrmica_rubra	Myrmica_rubra	1	55.8249	12.4507	24	0.432037	soil/sand	2012-09-21	Vaserne	20	Galleria_mellonella	NA	1	0	0	0	0	0	0	0	0	0	1	0	0	0	0	10	NA	NA
MYRUB2	p2	Myrmica_rubra	Myrmica_rubra	1	55.8249	12.4507	24	0.432037	soil/sand	2012-09-21	Vaserne	20	Galleria_mellonella	NA	1	0	0	0	0	0	0	0	0	0	1	0	0	0	0	10	NA	NA
MYRUB2	p2	Myrmica_rubra	Myrmica_rubra	1	55.8249	12.4507	24	0.432037	soil/sand	2012-09-21	Vaserne	20	Galleria_mellonella	NA	1	0	0	0	0	0	0	0	0	0	1	0	0	0	0	10	NA	NA
MYRUB2	p2	Myrmica_rubra	Myrmica_rubra	1	55.8249	12.4507	24	0.432037	soil/sand	2012-09-21	Vaserne	20	Galleria_mellonella	NA	1	0	0	0	0	0	0	0	0	0	1	0	0	0	0	10	NA	NA
MYRUB2	p2	Myrmica_rubra	Myrmica_rubra	1	55.8249	12.4507	24	0.432037	soil/sand	2012-09-21	Vaserne	20	Galleria_mellonella	NA	1	0	0	0	0	0	0	0	0	0	1	0	0	0	0	10	NA	NA
MYRUB2	p2	Myrmica_rubra	Myrmica_rubra	1	55.8249	12.4507	24	0.432037	soil/sand	2012-09-21	Vaserne	20	Galleria_mellonella	NA	1	0	0	0	0	0	0	0	0	0	1	0	0	0	0	10	NA	NA
MYRUB2	p2	Myrmica_rubra	Myrmica_rubra	1	55.8249	12.4507	24	0.432037	soil/sand	2012-09-21	Vaserne	20	Galleria_mellonella	NA	1	0	0	0	0	0	0	0	0	0	1	0	0	0	0	10	NA	NA
MYRUB2	p2	Myrmica_rubra	Myrmica_rubra	1	55.8249	12.4507	24	0.432037	soil/sand	2012-09-21	Vaserne	20	Galleria_mellonella	NA	1	0	0	0	0	0	0	0	0	0	1	0	0	0	0	10	NA	NA
MYRUB2	p2	Myrmica_rubra	Myrmica_rubra	1	55.8249	12.4507	24	0.432037	soil/sand	2012-09-21	Vaserne	20	Galleria_mellonella	NA	1	0	0	0	0	0	0	0	0	0	1	0	0	0	0	10	NA	NA
MYRUB2	p2	Myrmica_rubra	Myrmica_rubra	1	55.8249	12.4507	24	0.432037	soil/sand	2012-09-21	Vaserne	20	Galleria_mellonella	NA	1	0	0	0	0	0	0	0	0	0	1	0	0	0	0	10	NA	NA
MYRUB2	p2	Myrmica_rubra	Myrmica_rubra	1	55.8249	12.4507	24	0.432037	soil/sand	2012-09-21	Vaserne	20	Galleria_mellonella	NA	1	0	0	0	0	0	0	0	0	0	1	0	0	0	0	10	NA	NA
MYRUB2	p2	Myrmica_rubra	Myrmica_rubra	1	55.8249	12.4507	24	0.432037	soil/sand	2012-09-21	Vaserne	20	Galleria_mellonella	NA	1	0	0	0	0	0	0	0	0	0	1	0	0	0	0	10	NA	NA
MYRUB2	p2	Myrmica_rubra	Myrmica_rubra	1	55.8249	12.4507	24	0.432037	soil/sand	2012-09-21	Vaserne	20	Galleria_mellonella	NA	1	0	0	0	0	0	0	0	0	0	1	0	0	0	0	10	NA	NA
MYRUB2	p2	Myrmica_rubra	Myrmica_rubra	1	55.8249	12.4507	24	0.432037	soil/sand	2012-09-21	Vaserne	20	Galleria_mellonella	NA	1	0	0	0	0	0	0	0	0	0	1	0	0	0	0	10	NA	NA
MYRUB2	p2	Myrmica_rubra	Myrmica_rubra	1	55.8249	12.4507	24	0.432037	soil/sand	2012-09-21	Vaserne	20	Galleria_mellonella	NA	1	0	0	0	0	0	0	0	0	0	1	0	0	0	0	10	NA	NA
MYRUB2	p2	Myrmica_rubra	Myrmica_rubra	1	55.8249	12.4507	24	0.432037	soil/sand	2012-09-21	Vaserne	20	Galleria_mellonella	NA	1	0	0	0	0	0	0	0	0	0	1	0	0	0	0	10	NA	NA
MYRUB2	p2	Myrmica_rubra	Myrmica_rubra	1	55.8249	12.4507	24	0.432037	soil/sand	2012-09-21	Vaserne	20	Galleria_mellonella	NA	1	0	0	0	0	0	0	0	0	0	1	0	0	0	0	10	NA	NA
MYRUB2	p2	Myrmica_rubra	Myrmica_rubra	1	55.8249	12.4507	24	0.432037	soil/sand	2012-09-21	Vaserne	20	Galleria_mellonella	NA	1	0	0	0	0	0	0	0	0	0	1	0	0	0	0	10	NA	NA
MYRUB2	p2	Myrmica_rubra	Myrmica_rubra	1	55.8249	12.4507	24	0.432037	soil/sand	2012-09-21	Vaserne	20	Galleria_mellonella	NA	1	0	0	0	0	0	0	0	0	0	1	0	0	0	0	10	NA	NA
MYRUB3	p3	Myrmica_rubra	Myrmica_rubra	1	55.8249	12.4506	22	0.434282	soil/sand	2012-09-20	Vaserne	20	Galleria_mellonella	NA	0	0	0	0	0	0	0	0	0	0	0	0	0	0	0	10.5	NA	NA
MYRUB3	p3	Myrmica_rubra	Myrmica_rubra	1	55.8249	12.4506	22	0.434282	soil/sand	2012-09-20	Vaserne	20	Galleria_mellonella	NA	0	0	0	0	0	0	0	0	0	0	0	0	0	0	0	10.5	NA	NA
MYRUB3	p3	Myrmica_rubra	Myrmica_rubra	1	55.8249	12.4506	22	0.434282	soil/sand	2012-09-20	Vaserne	20	Galleria_mellonella	NA	0	0	0	0	0	0	0	0	0	0	0	0	0	0	0	10.5	NA	NA
MYRUB3	p3	Myrmica_rubra	Myrmica_rubra	1	55.8249	12.4506	22	0.434282	soil/sand	2012-09-20	Vaserne	20	Galleria_mellonella	NA	0	0	0	0	0	0	0	0	0	0	0	0	0	0	0	10.5	NA	NA
MYRUB3	p3	Myrmica_rubra	Myrmica_rubra	1	55.8249	12.4506	22	0.434282	soil/sand	2012-09-20	Vaserne	20	Galleria_mellonella	NA	0	0	0	0	0	0	0	0	0	0	0	0	0	0	0	10.5	NA	NA
MYRUB3	p3	Myrmica_rubra	Myrmica_rubra	1	55.8249	12.4506	22	0.434282	soil/sand	2012-09-20	Vaserne	20	Galleria_mellonella	NA	0	0	0	0	0	0	0	0	0	0	0	0	0	0	0	10.5	NA	NA
MYRUB3	p3	Myrmica_rubra	Myrmica_rubra	1	55.8249	12.4506	22	0.434282	soil/sand	2012-09-20	Vaserne	20	Galleria_mellonella	NA	0	0	0	0	0	0	0	0	0	0	0	0	0	0	0	10.5	NA	NA
MYRUB3	p3	Myrmica_rubra	Myrmica_rubra	1	55.8249	12.4506	22	0.434282	soil/sand	2012-09-20	Vaserne	20	Galleria_mellonella	NA	0	0	0	0	0	0	0	0	0	0	0	0	0	0	0	10.5	NA	NA
MYRUB3	p3	Myrmica_rubra	Myrmica_rubra	1	55.8249	12.4506	22	0.434282	soil/sand	2012-09-20	Vaserne	20	Galleria_mellonella	NA	0	0	0	0	0	0	0	0	0	0	0	0	0	0	0	10.5	NA	NA
MYRUB3	p3	Myrmica_rubra	Myrmica_rubra	1	55.8249	12.4506	22	0.434282	soil/sand	2012-09-20	Vaserne	20	Galleria_mellonella	NA	0	0	0	0	0	0	0	0	0	0	0	0	0	0	0	10.5	NA	NA
MYRUB3	p3	Myrmica_rubra	Myrmica_rubra	1	55.8249	12.4506	22	0.434282	soil/sand	2012-09-20	Vaserne	20	Galleria_mellonella	NA	0	0	0	0	0	0	0	0	0	0	0	0	0	0	0	10.5	NA	NA
MYRUB3	p3	Myrmica_rubra	Myrmica_rubra	1	55.8249	12.4506	22	0.434282	soil/sand	2012-09-20	Vaserne	20	Galleria_mellonella	NA	0	0	0	0	0	0	0	0	0	0	0	0	0	0	0	10.5	NA	NA
MYRUB3	p3	Myrmica_rubra	Myrmica_rubra	1	55.8249	12.4506	22	0.434282	soil/sand	2012-09-20	Vaserne	20	Galleria_mellonella	NA	0	0	0	0	0	0	0	0	0	0	0	0	0	0	0	10.5	NA	NA
MYRUB3	p3	Myrmica_rubra	Myrmica_rubra	1	55.8249	12.4506	22	0.434282	soil/sand	2012-09-20	Vaserne	20	Galleria_mellonella	NA	0	0	0	0	0	0	0	0	0	0	0	0	0	0	0	10.5	NA	NA
MYRUB3	p3	Myrmica_rubra	Myrmica_rubra	1	55.8249	12.4506	22	0.434282	soil/sand	2012-09-20	Vaserne	20	Galleria_mellonella	NA	0	0	0	0	0	0	0	0	0	0	0	0	0	0	0	10.5	NA	NA
MYRUB3	p3	Myrmica_rubra	Myrmica_rubra	1	55.8249	12.4506	22	0.434282	soil/sand	2012-09-20	Vaserne	20	Galleria_mellonella	NA	0	0	0	0	0	0	0	0	0	0	0	0	0	0	0	10.5	NA	NA
MYRUB3	p3	Myrmica_rubra	Myrmica_rubra	1	55.8249	12.4506	22	0.434282	soil/sand	2012-09-20	Vaserne	20	Galleria_mellonella	NA	0	0	0	0	0	0	0	0	0	0	0	0	0	0	0	10.5	NA	NA
MYRUB3	p3	Myrmica_rubra	Myrmica_rubra	1	55.8249	12.4506	22	0.434282	soil/sand	2012-09-20	Vaserne	20	Galleria_mellonella	NA	0	0	0	0	0	0	0	0	0	0	0	0	0	0	0	10.5	NA	NA
MYRUB3	p3	Myrmica_rubra	Myrmica_rubra	1	55.8249	12.4506	22	0.434282	soil/sand	2012-09-20	Vaserne	20	Galleria_mellonella	NA	0	0	0	0	0	0	0	0	0	0	0	0	0	0	0	10.5	NA	NA
MYRUB3	p3	Myrmica_rubra	Myrmica_rubra	1	55.8249	12.4506	22	0.434282	soil/sand	2012-09-20	Vaserne	20	Galleria_mellonella	NA	0	0	0	0	0	0	0	0	0	0	0	0	0	0	0	10.5	NA	NA
MYRUB4	p4	Myrmica_rubra	Myrmica_rubra	1	55.8246	12.4508	33	0.438993	soil	2012-09-20	Vaserne	20	Galleria_mellonella	NA	0	0	0	0	0	0	0	0	0	0	0	0	0	0	0	8	NA	NA
MYRUB4	p4	Myrmica_rubra	Myrmica_rubra	1	55.8246	12.4508	33	0.438993	soil	2012-09-20	Vaserne	20	Galleria_mellonella	NA	0	0	0	0	0	0	0	0	0	0	0	0	0	0	0	8	NA	NA
MYRUB4	p4	Myrmica_rubra	Myrmica_rubra	1	55.8246	12.4508	33	0.438993	soil	2012-09-20	Vaserne	20	Galleria_mellonella	NA	0	0	0	0	0	0	0	0	0	0	0	0	0	0	0	8	NA	NA
MYRUB4	p4	Myrmica_rubra	Myrmica_rubra	1	55.8246	12.4508	33	0.438993	soil	2012-09-20	Vaserne	20	Galleria_mellonella	NA	0	0	0	0	0	0	0	0	0	0	0	0	0	0	0	8	NA	NA
MYRUB4	p4	Myrmica_rubra	Myrmica_rubra	1	55.8246	12.4508	33	0.438993	soil	2012-09-20	Vaserne	20	Galleria_mellonella	NA	0	0	0	0	0	0	0	0	0	0	0	0	0	0	0	8	NA	NA
MYRUB4	p4	Myrmica_rubra	Myrmica_rubra	1	55.8246	12.4508	33	0.438993	soil	2012-09-20	Vaserne	20	Galleria_mellonella	NA	0	0	0	0	0	0	0	0	0	0	0	0	0	0	0	8	NA	NA
MYRUB4	p4	Myrmica_rubra	Myrmica_rubra	1	55.8246	12.4508	33	0.438993	soil	2012-09-20	Vaserne	20	Galleria_mellonella	NA	0	0	0	0	0	0	0	0	0	0	0	0	0	0	0	8	NA	NA
MYRUB4	p4	Myrmica_rubra	Myrmica_rubra	1	55.8246	12.4508	33	0.438993	soil	2012-09-20	Vaserne	20	Galleria_mellonella	NA	0	0	0	0	0	0	0	0	0	0	0	0	0	0	0	8	NA	NA
MYRUB4	p4	Myrmica_rubra	Myrmica_rubra	1	55.8246	12.4508	33	0.438993	soil	2012-09-20	Vaserne	20	Galleria_mellonella	NA	0	0	0	0	0	0	0	0	0	0	0	0	0	0	0	8	NA	NA
MYRUB4	p4	Myrmica_rubra	Myrmica_rubra	1	55.8246	12.4508	33	0.438993	soil	2012-09-20	Vaserne	20	Galleria_mellonella	NA	0	0	0	0	0	0	0	0	0	0	0	0	0	0	0	8	NA	NA
MYRUB4	p4	Myrmica_rubra	Myrmica_rubra	1	55.8246	12.4508	33	0.438993	soil	2012-09-20	Vaserne	20	Galleria_mellonella	NA	0	0	0	0	0	0	0	0	0	0	0	0	0	0	0	8	NA	NA
MYRUB4	p4	Myrmica_rubra	Myrmica_rubra	1	55.8246	12.4508	33	0.438993	soil	2012-09-20	Vaserne	20	Galleria_mellonella	NA	0	0	0	0	0	0	0	0	0	0	0	0	0	0	0	8	NA	NA
MYRUB4	p4	Myrmica_rubra	Myrmica_rubra	1	55.8246	12.4508	33	0.438993	soil	2012-09-20	Vaserne	20	Galleria_mellonella	NA	0	0	0	0	0	0	0	0	0	0	0	0	0	0	0	8	NA	NA
MYRUB4	p4	Myrmica_rubra	Myrmica_rubra	1	55.8246	12.4508	33	0.438993	soil	2012-09-20	Vaserne	20	Galleria_mellonella	NA	0	0	0	0	0	0	0	0	0	0	0	0	0	0	0	8	NA	NA
MYRUB4	p4	Myrmica_rubra	Myrmica_rubra	1	55.8246	12.4508	33	0.438993	soil	2012-09-20	Vaserne	20	Galleria_mellonella	NA	0	0	0	0	0	0	0	0	0	0	0	0	0	0	0	8	NA	NA
MYRUB4	p4	Myrmica_rubra	Myrmica_rubra	1	55.8246	12.4508	33	0.438993	soil	2012-09-20	Vaserne	20	Galleria_mellonella	NA	0	0	0	0	0	0	0	0	0	0	0	0	0	0	0	8	NA	NA
MYRUB4	p4	Myrmica_rubra	Myrmica_rubra	1	55.8246	12.4508	33	0.438993	soil	2012-09-20	Vaserne	20	Galleria_mellonella	NA	0	0	0	0	0	0	0	0	0	0	0	0	0	0	0	8	NA	NA
MYRUB4	p4	Myrmica_rubra	Myrmica_rubra	1	55.8246	12.4508	33	0.438993	soil	2012-09-20	Vaserne	20	Galleria_mellonella	NA	0	0	0	0	0	0	0	0	0	0	0	0	0	0	0	8	NA	NA
MYRUB4	p4	Myrmica_rubra	Myrmica_rubra	1	55.8246	12.4508	33	0.438993	soil	2012-09-20	Vaserne	20	Galleria_mellonella	NA	0	0	0	0	0	0	0	0	0	0	0	0	0	0	0	8	NA	NA
MYRUB4	p4	Myrmica_rubra	Myrmica_rubra	1	55.8246	12.4508	33	0.438993	soil	2012-09-20	Vaserne	20	Galleria_mellonella	NA	0	0	0	0	0	0	0	0	0	0	0	0	0	0	0	8	NA	NA
RUB5	p5	Myrmica_rubra	Myrmica_rubra	1	55.8244	12.451	21	0.442442	soil/sand	2012-09-21	Vaserne	20	Galleria_mellonella	NA	0	0	0	0	0	0	0	0	0	0	0	0	0	0	0	7.77778	NA	NA
RUB5	p5	Myrmica_rubra	Myrmica_rubra	1	55.8244	12.451	21	0.442442	soil/sand	2012-09-21	Vaserne	20	Galleria_mellonella	NA	0	0	0	0	0	0	0	0	0	0	0	0	0	0	0	7.77778	NA	NA
RUB5	p5	Myrmica_rubra	Myrmica_rubra	1	55.8244	12.451	21	0.442442	soil/sand	2012-09-21	Vaserne	20	Galleria_mellonella	NA	0	0	0	0	0	0	0	0	0	0	0	0	0	0	0	7.77778	NA	NA
RUB5	p5	Myrmica_rubra	Myrmica_rubra	1	55.8244	12.451	21	0.442442	soil/sand	2012-09-21	Vaserne	20	Galleria_mellonella	NA	0	0	0	0	0	0	0	0	0	0	0	0	0	0	0	7.77778	NA	NA
RUB5	p5	Myrmica_rubra	Myrmica_rubra	1	55.8244	12.451	21	0.442442	soil/sand	2012-09-21	Vaserne	20	Galleria_mellonella	NA	0	0	0	0	0	0	0	0	0	0	0	0	0	0	0	7.77778	NA	NA
RUB5	p5	Myrmica_rubra	Myrmica_rubra	1	55.8244	12.451	21	0.442442	soil/sand	2012-09-21	Vaserne	20	Galleria_mellonella	NA	0	0	0	0	0	0	0	0	0	0	0	0	0	0	0	7.77778	NA	NA
RUB5	p5	Myrmica_rubra	Myrmica_rubra	1	55.8244	12.451	21	0.442442	soil/sand	2012-09-21	Vaserne	20	Galleria_mellonella	NA	0	0	0	0	0	0	0	0	0	0	0	0	0	0	0	7.77778	NA	NA
RUB5	p5	Myrmica_rubra	Myrmica_rubra	1	55.8244	12.451	21	0.442442	soil/sand	2012-09-21	Vaserne	20	Galleria_mellonella	NA	0	0	0	0	0	0	0	0	0	0	0	0	0	0	0	7.77778	NA	NA
RUB5	p5	Myrmica_rubra	Myrmica_rubra	1	55.8244	12.451	21	0.442442	soil/sand	2012-09-21	Vaserne	20	Galleria_mellonella	NA	0	0	0	0	0	0	0	0	0	0	0	0	0	0	0	7.77778	NA	NA
RUB5	p5	Myrmica_rubra	Myrmica_rubra	1	55.8244	12.451	21	0.442442	soil/sand	2012-09-21	Vaserne	20	Galleria_mellonella	NA	0	0	0	0	0	0	0	0	0	0	0	0	0	0	0	7.77778	NA	NA
RUB5	p5	Myrmica_rubra	Myrmica_rubra	1	55.8244	12.451	21	0.442442	soil/sand	2012-09-21	Vaserne	20	Galleria_mellonella	NA	0	0	0	0	0	0	0	0	0	0	0	0	0	0	0	7.77778	NA	NA
RUB5	p5	Myrmica_rubra	Myrmica_rubra	1	55.8244	12.451	21	0.442442	soil/sand	2012-09-21	Vaserne	20	Galleria_mellonella	NA	0	0	0	0	0	0	0	0	0	0	0	0	0	0	0	7.77778	NA	NA
RUB5	p5	Myrmica_rubra	Myrmica_rubra	1	55.8244	12.451	21	0.442442	soil/sand	2012-09-21	Vaserne	20	Galleria_mellonella	NA	0	0	0	0	0	0	0	0	0	0	0	0	0	0	0	7.77778	NA	NA
RUB5	p5	Myrmica_rubra	Myrmica_rubra	1	55.8244	12.451	21	0.442442	soil/sand	2012-09-21	Vaserne	20	Galleria_mellonella	NA	0	0	0	0	0	0	0	0	0	0	0	0	0	0	0	7.77778	NA	NA
RUB5	p5	Myrmica_rubra	Myrmica_rubra	1	55.8244	12.451	21	0.442442	soil/sand	2012-09-21	Vaserne	20	Galleria_mellonella	NA	0	0	0	0	0	0	0	0	0	0	0	0	0	0	0	7.77778	NA	NA
RUB5	p5	Myrmica_rubra	Myrmica_rubra	1	55.8244	12.451	21	0.442442	soil/sand	2012-09-21	Vaserne	20	Galleria_mellonella	NA	0	0	0	0	0	0	0	0	0	0	0	0	0	0	0	7.77778	NA	NA
RUB5	p5	Myrmica_rubra	Myrmica_rubra	1	55.8244	12.451	21	0.442442	soil/sand	2012-09-21	Vaserne	20	Galleria_mellonella	NA	0	0	0	0	0	0	0	0	0	0	0	0	0	0	0	7.77778	NA	NA
RUB5	p5	Myrmica_rubra	Myrmica_rubra	1	55.8244	12.451	21	0.442442	soil/sand	2012-09-21	Vaserne	20	Galleria_mellonella	NA	0	0	0	0	0	0	0	0	0	0	0	0	0	0	0	7.77778	NA	NA
RUB5	p5	Myrmica_rubra	Myrmica_rubra	1	55.8244	12.451	21	0.442442	soil/sand	2012-09-21	Vaserne	20	Galleria_mellonella	NA	0	0	0	0	0	0	0	0	0	0	0	0	0	0	0	7.77778	NA	NA
RUB5	p5	Myrmica_rubra	Myrmica_rubra	1	55.8244	12.451	21	0.442442	soil/sand	2012-09-21	Vaserne	20	Galleria_mellonella	NA	0	0	0	0	0	0	0	0	0	0	0	0	0	0	0	7.77778	NA	NA
RUB6	p6	Myrmica_rubra	Myrmica_rubra	1	NA	NA	NA	NA	soil	2012-09-21	Vaserne	20	Galleria_mellonella	NA	0	0	0	0	0	0	0	0	0	0	0	0	0	0	0	7	NA	NA
RUB6	p6	Myrmica_rubra	Myrmica_rubra	1	NA	NA	NA	NA	soil	2012-09-21	Vaserne	20	Galleria_mellonella	NA	0	0	0	0	0	0	0	0	0	0	0	0	0	0	0	7	NA	NA
RUB6	p6	Myrmica_rubra	Myrmica_rubra	1	NA	NA	NA	NA	soil	2012-09-21	Vaserne	20	Galleria_mellonella	NA	0	0	0	0	0	0	0	0	0	0	0	0	0	0	0	7	NA	NA
RUB6	p6	Myrmica_rubra	Myrmica_rubra	1	NA	NA	NA	NA	soil	2012-09-21	Vaserne	20	Galleria_mellonella	NA	0	0	0	0	0	0	0	0	0	0	0	0	0	0	0	7	NA	NA
RUB6	p6	Myrmica_rubra	Myrmica_rubra	1	NA	NA	NA	NA	soil	2012-09-21	Vaserne	20	Galleria_mellonella	NA	0	0	0	0	0	0	0	0	0	0	0	0	0	0	0	7	NA	NA
RUB6	p6	Myrmica_rubra	Myrmica_rubra	1	NA	NA	NA	NA	soil	2012-09-21	Vaserne	20	Galleria_mellonella	NA	0	0	0	0	0	0	0	0	0	0	0	0	0	0	0	7	NA	NA
RUB6	p6	Myrmica_rubra	Myrmica_rubra	1	NA	NA	NA	NA	soil	2012-09-21	Vaserne	20	Galleria_mellonella	NA	0	0	0	0	0	0	0	0	0	0	0	0	0	0	0	7	NA	NA
RUB6	p6	Myrmica_rubra	Myrmica_rubra	1	NA	NA	NA	NA	soil	2012-09-21	Vaserne	20	Galleria_mellonella	NA	0	0	0	0	0	0	0	0	0	0	0	0	0	0	0	7	NA	NA
RUB6	p6	Myrmica_rubra	Myrmica_rubra	1	NA	NA	NA	NA	soil	2012-09-21	Vaserne	20	Galleria_mellonella	NA	0	0	0	0	0	0	0	0	0	0	0	0	0	0	0	7	NA	NA
RUB6	p6	Myrmica_rubra	Myrmica_rubra	1	NA	NA	NA	NA	soil	2012-09-21	Vaserne	20	Galleria_mellonella	NA	0	0	0	0	0	0	0	0	0	0	0	0	0	0	0	7	NA	NA
RUB6	p6	Myrmica_rubra	Myrmica_rubra	1	NA	NA	NA	NA	soil	2012-09-21	Vaserne	20	Galleria_mellonella	NA	0	0	0	0	0	0	0	0	0	0	0	0	0	0	0	7	NA	NA
RUB6	p6	Myrmica_rubra	Myrmica_rubra	1	NA	NA	NA	NA	soil	2012-09-21	Vaserne	20	Galleria_mellonella	NA	0	0	0	0	0	0	0	0	0	0	0	0	0	0	0	7	NA	NA
RUB6	p6	Myrmica_rubra	Myrmica_rubra	1	NA	NA	NA	NA	soil	2012-09-21	Vaserne	20	Galleria_mellonella	NA	0	0	0	0	0	0	0	0	0	0	0	0	0	0	0	7	NA	NA
RUB6	p6	Myrmica_rubra	Myrmica_rubra	1	NA	NA	NA	NA	soil	2012-09-21	Vaserne	20	Galleria_mellonella	NA	0	0	0	0	0	0	0	0	0	0	0	0	0	0	0	7	NA	NA
RUB6	p6	Myrmica_rubra	Myrmica_rubra	1	NA	NA	NA	NA	soil	2012-09-21	Vaserne	20	Galleria_mellonella	NA	0	0	0	0	0	0	0	0	0	0	0	0	0	0	0	7	NA	NA
RUB6	p6	Myrmica_rubra	Myrmica_rubra	1	NA	NA	NA	NA	soil	2012-09-21	Vaserne	20	Galleria_mellonella	NA	0	0	0	0	0	0	0	0	0	0	0	0	0	0	0	7	NA	NA
RUB6	p6	Myrmica_rubra	Myrmica_rubra	1	NA	NA	NA	NA	soil	2012-09-21	Vaserne	20	Galleria_mellonella	NA	0	0	0	0	0	0	0	0	0	0	0	0	0	0	0	7	NA	NA
RUB6	p6	Myrmica_rubra	Myrmica_rubra	1	NA	NA	NA	NA	soil	2012-09-21	Vaserne	20	Galleria_mellonella	NA	0	0	0	0	0	0	0	0	0	0	0	0	0	0	0	7	NA	NA
RUB6	p6	Myrmica_rubra	Myrmica_rubra	1	NA	NA	NA	NA	soil	2012-09-21	Vaserne	20	Galleria_mellonella	NA	0	0	0	0	0	0	0	0	0	0	0	0	0	0	0	7	NA	NA
RUB6	p6	Myrmica_rubra	Myrmica_rubra	1	NA	NA	NA	NA	soil	2012-09-21	Vaserne	20	Galleria_mellonella	NA	0	0	0	0	0	0	0	0	0	0	0	0	0	0	0	7	NA	NA
RUB7	p7	Myrmica_rubra	Myrmica_rubra	1	55.8245	12.451	21	0.44934	soil/sand	2012-09-21	Vaserne	20	Galleria_mellonella	NA	0	0	0	0	0	0	0	0	0	0	0	0	0	0	0	7	NA	NA
RUB7	p7	Myrmica_rubra	Myrmica_rubra	1	55.8245	12.451	21	0.44934	soil/sand	2012-09-21	Vaserne	20	Galleria_mellonella	NA	0	0	0	0	0	0	0	0	0	0	0	0	0	0	0	7	NA	NA
RUB7	p7	Myrmica_rubra	Myrmica_rubra	1	55.8245	12.451	21	0.44934	soil/sand	2012-09-21	Vaserne	20	Galleria_mellonella	NA	0	0	0	0	0	0	0	0	0	0	0	0	0	0	0	7	NA	NA
RUB7	p7	Myrmica_rubra	Myrmica_rubra	1	55.8245	12.451	21	0.44934	soil/sand	2012-09-21	Vaserne	20	Galleria_mellonella	NA	0	0	0	0	0	0	0	0	0	0	0	0	0	0	0	7	NA	NA
RUB7	p7	Myrmica_rubra	Myrmica_rubra	1	55.8245	12.451	21	0.44934	soil/sand	2012-09-21	Vaserne	20	Galleria_mellonella	NA	0	0	0	0	0	0	0	0	0	0	0	0	0	0	0	7	NA	NA
RUB7	p7	Myrmica_rubra	Myrmica_rubra	1	55.8245	12.451	21	0.44934	soil/sand	2012-09-21	Vaserne	20	Galleria_mellonella	NA	0	0	0	0	0	0	0	0	0	0	0	0	0	0	0	7	NA	NA
RUB7	p7	Myrmica_rubra	Myrmica_rubra	1	55.8245	12.451	21	0.44934	soil/sand	2012-09-21	Vaserne	20	Galleria_mellonella	NA	0	0	0	0	0	0	0	0	0	0	0	0	0	0	0	7	NA	NA
RUB7	p7	Myrmica_rubra	Myrmica_rubra	1	55.8245	12.451	21	0.44934	soil/sand	2012-09-21	Vaserne	20	Galleria_mellonella	NA	0	0	0	0	0	0	0	0	0	0	0	0	0	0	0	7	NA	NA
RUB7	p7	Myrmica_rubra	Myrmica_rubra	1	55.8245	12.451	21	0.44934	soil/sand	2012-09-21	Vaserne	20	Galleria_mellonella	NA	0	0	0	0	0	0	0	0	0	0	0	0	0	0	0	7	NA	NA
RUB7	p7	Myrmica_rubra	Myrmica_rubra	1	55.8245	12.451	21	0.44934	soil/sand	2012-09-21	Vaserne	20	Galleria_mellonella	NA	0	0	0	0	0	0	0	0	0	0	0	0	0	0	0	7	NA	NA
RUB7	p7	Myrmica_rubra	Myrmica_rubra	1	55.8245	12.451	21	0.44934	soil/sand	2012-09-21	Vaserne	20	Galleria_mellonella	NA	0	0	0	0	0	0	0	0	0	0	0	0	0	0	0	7	NA	NA
RUB7	p7	Myrmica_rubra	Myrmica_rubra	1	55.8245	12.451	21	0.44934	soil/sand	2012-09-21	Vaserne	20	Galleria_mellonella	NA	0	0	0	0	0	0	0	0	0	0	0	0	0	0	0	7	NA	NA
RUB7	p7	Myrmica_rubra	Myrmica_rubra	1	55.8245	12.451	21	0.44934	soil/sand	2012-09-21	Vaserne	20	Galleria_mellonella	NA	0	0	0	0	0	0	0	0	0	0	0	0	0	0	0	7	NA	NA
RUB7	p7	Myrmica_rubra	Myrmica_rubra	1	55.8245	12.451	21	0.44934	soil/sand	2012-09-21	Vaserne	20	Galleria_mellonella	NA	0	0	0	0	0	0	0	0	0	0	0	0	0	0	0	7	NA	NA
RUB7	p7	Myrmica_rubra	Myrmica_rubra	1	55.8245	12.451	21	0.44934	soil/sand	2012-09-21	Vaserne	20	Galleria_mellonella	NA	0	0	0	0	0	0	0	0	0	0	0	0	0	0	0	7	NA	NA
RUB7	p7	Myrmica_rubra	Myrmica_rubra	1	55.8245	12.451	21	0.44934	soil/sand	2012-09-21	Vaserne	20	Galleria_mellonella	NA	0	0	0	0	0	0	0	0	0	0	0	0	0	0	0	7	NA	NA
RUB7	p7	Myrmica_rubra	Myrmica_rubra	1	55.8245	12.451	21	0.44934	soil/sand	2012-09-21	Vaserne	20	Galleria_mellonella	NA	0	0	0	0	0	0	0	0	0	0	0	0	0	0	0	7	NA	NA
RUB7	p7	Myrmica_rubra	Myrmica_rubra	1	55.8245	12.451	21	0.44934	soil/sand	2012-09-21	Vaserne	20	Galleria_mellonella	NA	0	0	0	0	0	0	0	0	0	0	0	0	0	0	0	7	NA	NA
RUB7	p7	Myrmica_rubra	Myrmica_rubra	1	55.8245	12.451	21	0.44934	soil/sand	2012-09-21	Vaserne	20	Galleria_mellonella	NA	0	0	0	0	0	0	0	0	0	0	0	0	0	0	0	7	NA	NA
RUB7	p7	Myrmica_rubra	Myrmica_rubra	1	55.8245	12.451	21	0.44934	soil/sand	2012-09-21	Vaserne	20	Galleria_mellonella	NA	0	0	0	0	0	0	0	0	0	0	0	0	0	0	0	7	NA	NA
RUB8	p8	Myrmica_rubra	Myrmica_rubra	1	55.8243	12.4509	21	0.455069	soil/sand	2012-09-20	Vaserne	20	Galleria_mellonella	NA	0	0	0	0	0	0	0	0	0	0	0	0	0	0	0	8.75	NA	NA
RUB8	p8	Myrmica_rubra	Myrmica_rubra	1	55.8243	12.4509	21	0.455069	soil/sand	2012-09-20	Vaserne	20	Galleria_mellonella	NA	0	0	0	0	0	0	0	0	0	0	0	0	0	0	0	8.75	NA	NA
RUB8	p8	Myrmica_rubra	Myrmica_rubra	1	55.8243	12.4509	21	0.455069	soil/sand	2012-09-20	Vaserne	20	Galleria_mellonella	NA	0	0	0	0	0	0	0	0	0	0	0	0	0	0	0	8.75	NA	NA
RUB8	p8	Myrmica_rubra	Myrmica_rubra	1	55.8243	12.4509	21	0.455069	soil/sand	2012-09-20	Vaserne	20	Galleria_mellonella	NA	0	0	0	0	0	0	0	0	0	0	0	0	0	0	0	8.75	NA	NA
RUB8	p8	Myrmica_rubra	Myrmica_rubra	1	55.8243	12.4509	21	0.455069	soil/sand	2012-09-20	Vaserne	20	Galleria_mellonella	NA	0	0	0	0	0	0	0	0	0	0	0	0	0	0	0	8.75	NA	NA
RUB8	p8	Myrmica_rubra	Myrmica_rubra	1	55.8243	12.4509	21	0.455069	soil/sand	2012-09-20	Vaserne	20	Galleria_mellonella	NA	0	0	0	0	0	0	0	0	0	0	0	0	0	0	0	8.75	NA	NA
RUB8	p8	Myrmica_rubra	Myrmica_rubra	1	55.8243	12.4509	21	0.455069	soil/sand	2012-09-20	Vaserne	20	Galleria_mellonella	NA	0	0	0	0	0	0	0	0	0	0	0	0	0	0	0	8.75	NA	NA
RUB8	p8	Myrmica_rubra	Myrmica_rubra	1	55.8243	12.4509	21	0.455069	soil/sand	2012-09-20	Vaserne	20	Galleria_mellonella	NA	0	0	0	0	0	0	0	0	0	0	0	0	0	0	0	8.75	NA	NA
RUB8	p8	Myrmica_rubra	Myrmica_rubra	1	55.8243	12.4509	21	0.455069	soil/sand	2012-09-20	Vaserne	20	Galleria_mellonella	NA	0	0	0	0	0	0	0	0	0	0	0	0	0	0	0	8.75	NA	NA
RUB8	p8	Myrmica_rubra	Myrmica_rubra	1	55.8243	12.4509	21	0.455069	soil/sand	2012-09-20	Vaserne	20	Galleria_mellonella	NA	0	0	0	0	0	0	0	0	0	0	0	0	0	0	0	8.75	NA	NA
RUB8	p8	Myrmica_rubra	Myrmica_rubra	1	55.8243	12.4509	21	0.455069	soil/sand	2012-09-20	Vaserne	20	Galleria_mellonella	NA	0	0	0	0	0	0	0	0	0	0	0	0	0	0	0	8.75	NA	NA
RUB8	p8	Myrmica_rubra	Myrmica_rubra	1	55.8243	12.4509	21	0.455069	soil/sand	2012-09-20	Vaserne	20	Galleria_mellonella	NA	0	0	0	0	0	0	0	0	0	0	0	0	0	0	0	8.75	NA	NA
RUB8	p8	Myrmica_rubra	Myrmica_rubra	1	55.8243	12.4509	21	0.455069	soil/sand	2012-09-20	Vaserne	20	Galleria_mellonella	NA	0	0	0	0	0	0	0	0	0	0	0	0	0	0	0	8.75	NA	NA
RUB8	p8	Myrmica_rubra	Myrmica_rubra	1	55.8243	12.4509	21	0.455069	soil/sand	2012-09-20	Vaserne	20	Galleria_mellonella	NA	0	0	0	0	0	0	0	0	0	0	0	0	0	0	0	8.75	NA	NA
RUB8	p8	Myrmica_rubra	Myrmica_rubra	1	55.8243	12.4509	21	0.455069	soil/sand	2012-09-20	Vaserne	20	Galleria_mellonella	NA	0	0	0	0	0	0	0	0	0	0	0	0	0	0	0	8.75	NA	NA
RUB8	p8	Myrmica_rubra	Myrmica_rubra	1	55.8243	12.4509	21	0.455069	soil/sand	2012-09-20	Vaserne	20	Galleria_mellonella	NA	0	0	0	0	0	0	0	0	0	0	0	0	0	0	0	8.75	NA	NA
RUB8	p8	Myrmica_rubra	Myrmica_rubra	1	55.8243	12.4509	21	0.455069	soil/sand	2012-09-20	Vaserne	20	Galleria_mellonella	NA	0	0	0	0	0	0	0	0	0	0	0	0	0	0	0	8.75	NA	NA
RUB8	p8	Myrmica_rubra	Myrmica_rubra	1	55.8243	12.4509	21	0.455069	soil/sand	2012-09-20	Vaserne	20	Galleria_mellonella	NA	0	0	0	0	0	0	0	0	0	0	0	0	0	0	0	8.75	NA	NA
RUB8	p8	Myrmica_rubra	Myrmica_rubra	1	55.8243	12.4509	21	0.455069	soil/sand	2012-09-20	Vaserne	20	Galleria_mellonella	NA	0	0	0	0	0	0	0	0	0	0	0	0	0	0	0	8.75	NA	NA
RUB8	p8	Myrmica_rubra	Myrmica_rubra	1	55.8243	12.4509	21	0.455069	soil/sand	2012-09-20	Vaserne	20	Galleria_mellonella	NA	0	0	0	0	0	0	0	0	0	0	0	0	0	0	0	8.75	NA	NA
RUB9	p9	Myrmica_rubra	Myrmica_rubra	1	55.8243	12.4509	21	0.457708	soil/sand	2012-09-20	Vaserne	20	Galleria_mellonella	NA	2	0	0	0	0	0	0	0	0	0	2	0	0	0	0	10.8889	NA	NA
RUB9	p9	Myrmica_rubra	Myrmica_rubra	1	55.8243	12.4509	21	0.457708	soil/sand	2012-09-20	Vaserne	20	Galleria_mellonella	NA	2	0	0	0	0	0	0	0	0	0	2	0	0	0	0	10.8889	NA	NA
RUB9	p9	Myrmica_rubra	Myrmica_rubra	1	55.8243	12.4509	21	0.457708	soil/sand	2012-09-20	Vaserne	20	Galleria_mellonella	NA	2	0	0	0	0	0	0	0	0	0	2	0	0	0	0	10.8889	NA	NA
RUB9	p9	Myrmica_rubra	Myrmica_rubra	1	55.8243	12.4509	21	0.457708	soil/sand	2012-09-20	Vaserne	20	Galleria_mellonella	NA	2	0	0	0	0	0	0	0	0	0	2	0	0	0	0	10.8889	NA	NA
RUB9	p9	Myrmica_rubra	Myrmica_rubra	1	55.8243	12.4509	21	0.457708	soil/sand	2012-09-20	Vaserne	20	Galleria_mellonella	NA	2	0	0	0	0	0	0	0	0	0	2	0	0	0	0	10.8889	NA	NA
RUB9	p9	Myrmica_rubra	Myrmica_rubra	1	55.8243	12.4509	21	0.457708	soil/sand	2012-09-20	Vaserne	20	Galleria_mellonella	NA	2	0	0	0	0	0	0	0	0	0	2	0	0	0	0	10.8889	NA	NA
RUB9	p9	Myrmica_rubra	Myrmica_rubra	1	55.8243	12.4509	21	0.457708	soil/sand	2012-09-20	Vaserne	20	Galleria_mellonella	NA	2	0	0	0	0	0	0	0	0	0	2	0	0	0	0	10.8889	NA	NA
RUB9	p9	Myrmica_rubra	Myrmica_rubra	1	55.8243	12.4509	21	0.457708	soil/sand	2012-09-20	Vaserne	20	Galleria_mellonella	NA	2	0	0	0	0	0	0	0	0	0	2	0	0	0	0	10.8889	NA	NA
RUB9	p9	Myrmica_rubra	Myrmica_rubra	1	55.8243	12.4509	21	0.457708	soil/sand	2012-09-20	Vaserne	20	Galleria_mellonella	NA	2	0	0	0	0	0	0	0	0	0	2	0	0	0	0	10.8889	NA	NA
RUB9	p9	Myrmica_rubra	Myrmica_rubra	1	55.8243	12.4509	21	0.457708	soil/sand	2012-09-20	Vaserne	20	Galleria_mellonella	NA	2	0	0	0	0	0	0	0	0	0	2	0	0	0	0	10.8889	NA	NA
RUB9	p9	Myrmica_rubra	Myrmica_rubra	1	55.8243	12.4509	21	0.457708	soil/sand	2012-09-20	Vaserne	20	Galleria_mellonella	NA	2	0	0	0	0	0	0	0	0	0	2	0	0	0	0	10.8889	NA	NA
RUB9	p9	Myrmica_rubra	Myrmica_rubra	1	55.8243	12.4509	21	0.457708	soil/sand	2012-09-20	Vaserne	20	Galleria_mellonella	NA	2	0	0	0	0	0	0	0	0	0	2	0	0	0	0	10.8889	NA	NA
RUB9	p9	Myrmica_rubra	Myrmica_rubra	1	55.8243	12.4509	21	0.457708	soil/sand	2012-09-20	Vaserne	20	Galleria_mellonella	NA	2	0	0	0	0	0	0	0	0	0	2	0	0	0	0	10.8889	NA	NA
RUB9	p9	Myrmica_rubra	Myrmica_rubra	1	55.8243	12.4509	21	0.457708	soil/sand	2012-09-20	Vaserne	20	Galleria_mellonella	NA	2	0	0	0	0	0	0	0	0	0	2	0	0	0	0	10.8889	NA	NA
RUB9	p9	Myrmica_rubra	Myrmica_rubra	1	55.8243	12.4509	21	0.457708	soil/sand	2012-09-20	Vaserne	20	Galleria_mellonella	NA	2	0	0	0	0	0	0	0	0	0	2	0	0	0	0	10.8889	NA	NA
RUB9	p9	Myrmica_rubra	Myrmica_rubra	1	55.8243	12.4509	21	0.457708	soil/sand	2012-09-20	Vaserne	20	Galleria_mellonella	NA	2	0	0	0	0	0	0	0	0	0	2	0	0	0	0	10.8889	NA	NA
RUB9	p9	Myrmica_rubra	Myrmica_rubra	1	55.8243	12.4509	21	0.457708	soil/sand	2012-09-20	Vaserne	20	Galleria_mellonella	NA	2	0	0	0	0	0	0	0	0	0	2	0	0	0	0	10.8889	NA	NA
RUB9	p9	Myrmica_rubra	Myrmica_rubra	1	55.8243	12.4509	21	0.457708	soil/sand	2012-09-20	Vaserne	20	Galleria_mellonella	NA	2	0	0	0	0	0	0	0	0	0	2	0	0	0	0	10.8889	NA	NA
RUB9	p9	Myrmica_rubra	Myrmica_rubra	1	55.8243	12.4509	21	0.457708	soil/sand	2012-09-20	Vaserne	20	Galleria_mellonella	NA	2	0	0	0	0	0	0	0	0	0	2	0	0	0	0	10.8889	NA	NA
RUB9	p9	Myrmica_rubra	Myrmica_rubra	1	55.8243	12.4509	21	0.457708	soil/sand	2012-09-20	Vaserne	20	Galleria_mellonella	NA	2	0	0	0	0	0	0	0	0	0	2	0	0	0	0	10.8889	NA	NA
RUB10	p10	Myrmica_rubra	Myrmica_rubra	1	55.8242	12.4509	21	0.459769	soil/sand	2012-09-18	Vaserne	20	Galleria_mellonella	Isaria_fumosorosea	2	1	0	0	0	0	1	0	0	0	1	0	0	0	0	12.6	NA	NA
RUB10	p10	Myrmica_rubra	Myrmica_rubra	1	55.8242	12.4509	21	0.459769	soil/sand	2012-09-18	Vaserne	20	Galleria_mellonella	NA	2	1	0	0	0	0	1	0	0	0	1	0	0	0	0	12.6	NA	NA
RUB10	p10	Myrmica_rubra	Myrmica_rubra	1	55.8242	12.4509	21	0.459769	soil/sand	2012-09-18	Vaserne	20	Galleria_mellonella	NA	2	1	0	0	0	0	1	0	0	0	1	0	0	0	0	12.6	NA	NA
RUB10	p10	Myrmica_rubra	Myrmica_rubra	1	55.8242	12.4509	21	0.459769	soil/sand	2012-09-18	Vaserne	20	Galleria_mellonella	NA	2	1	0	0	0	0	1	0	0	0	1	0	0	0	0	12.6	NA	NA
RUB10	p10	Myrmica_rubra	Myrmica_rubra	1	55.8242	12.4509	21	0.459769	soil/sand	2012-09-18	Vaserne	20	Galleria_mellonella	NA	2	1	0	0	0	0	1	0	0	0	1	0	0	0	0	12.6	NA	NA
RUB10	p10	Myrmica_rubra	Myrmica_rubra	1	55.8242	12.4509	21	0.459769	soil/sand	2012-09-18	Vaserne	20	Galleria_mellonella	NA	2	1	0	0	0	0	1	0	0	0	1	0	0	0	0	12.6	NA	NA
RUB10	p10	Myrmica_rubra	Myrmica_rubra	1	55.8242	12.4509	21	0.459769	soil/sand	2012-09-18	Vaserne	20	Galleria_mellonella	NA	2	1	0	0	0	0	1	0	0	0	1	0	0	0	0	12.6	NA	NA
RUB10	p10	Myrmica_rubra	Myrmica_rubra	1	55.8242	12.4509	21	0.459769	soil/sand	2012-09-18	Vaserne	20	Galleria_mellonella	NA	2	1	0	0	0	0	1	0	0	0	1	0	0	0	0	12.6	NA	NA
RUB10	p10	Myrmica_rubra	Myrmica_rubra	1	55.8242	12.4509	21	0.459769	soil/sand	2012-09-18	Vaserne	20	Galleria_mellonella	NA	2	1	0	0	0	0	1	0	0	0	1	0	0	0	0	12.6	NA	NA
RUB10	p10	Myrmica_rubra	Myrmica_rubra	1	55.8242	12.4509	21	0.459769	soil/sand	2012-09-18	Vaserne	20	Galleria_mellonella	NA	2	1	0	0	0	0	1	0	0	0	1	0	0	0	0	12.6	NA	NA
RUB10	p10	Myrmica_rubra	Myrmica_rubra	1	55.8242	12.4509	21	0.459769	soil/sand	2012-09-18	Vaserne	20	Galleria_mellonella	NA	2	1	0	0	0	0	1	0	0	0	1	0	0	0	0	12.6	NA	NA
RUB10	p10	Myrmica_rubra	Myrmica_rubra	1	55.8242	12.4509	21	0.459769	soil/sand	2012-09-18	Vaserne	20	Galleria_mellonella	NA	2	1	0	0	0	0	1	0	0	0	1	0	0	0	0	12.6	NA	NA
RUB10	p10	Myrmica_rubra	Myrmica_rubra	1	55.8242	12.4509	21	0.459769	soil/sand	2012-09-18	Vaserne	20	Galleria_mellonella	NA	2	1	0	0	0	0	1	0	0	0	1	0	0	0	0	12.6	NA	NA
RUB10	p10	Myrmica_rubra	Myrmica_rubra	1	55.8242	12.4509	21	0.459769	soil/sand	2012-09-18	Vaserne	20	Galleria_mellonella	NA	2	1	0	0	0	0	1	0	0	0	1	0	0	0	0	12.6	NA	NA
RUB10	p10	Myrmica_rubra	Myrmica_rubra	1	55.8242	12.4509	21	0.459769	soil/sand	2012-09-18	Vaserne	20	Galleria_mellonella	NA	2	1	0	0	0	0	1	0	0	0	1	0	0	0	0	12.6	NA	NA
RUB10	p10	Myrmica_rubra	Myrmica_rubra	1	55.8242	12.4509	21	0.459769	soil/sand	2012-09-18	Vaserne	20	Galleria_mellonella	NA	2	1	0	0	0	0	1	0	0	0	1	0	0	0	0	12.6	NA	NA
RUB10	p10	Myrmica_rubra	Myrmica_rubra	1	55.8242	12.4509	21	0.459769	soil/sand	2012-09-18	Vaserne	20	Galleria_mellonella	NA	2	1	0	0	0	0	1	0	0	0	1	0	0	0	0	12.6	NA	NA
RUB10	p10	Myrmica_rubra	Myrmica_rubra	1	55.8242	12.4509	21	0.459769	soil/sand	2012-09-18	Vaserne	20	Galleria_mellonella	NA	2	1	0	0	0	0	1	0	0	0	1	0	0	0	0	12.6	NA	NA
RUB10	p10	Myrmica_rubra	Myrmica_rubra	1	55.8242	12.4509	21	0.459769	soil/sand	2012-09-18	Vaserne	20	Galleria_mellonella	NA	2	1	0	0	0	0	1	0	0	0	1	0	0	0	0	12.6	NA	NA
RUB10	p10	Myrmica_rubra	Myrmica_rubra	1	55.8242	12.4509	21	0.459769	soil/sand	2012-09-18	Vaserne	20	Galleria_mellonella	NA	2	1	0	0	0	0	1	0	0	0	1	0	0	0	0	12.6	NA	NA
RUB11	p11	Myrmica_rubra	Myrmica_rubra	1	55.8664	12.3627	45	0.500417	soil	2012-09-20	Allerod_So	20	Galleria_mellonella	Beauveria_brogniartii	11	10	0	0	0	10	0	0	1	0	0	0	0	0	0	8.86667	NA	NA
RUB11	p11	Myrmica_rubra	Myrmica_rubra	1	55.8664	12.3627	45	0.500417	soil	2012-09-20	Allerod_So	20	Galleria_mellonella	Beauveria_brogniartii	11	10	0	0	0	10	0	0	1	0	0	0	0	0	0	8.86667	NA	NA
RUB11	p11	Myrmica_rubra	Myrmica_rubra	1	55.8664	12.3627	45	0.500417	soil	2012-09-20	Allerod_So	20	Galleria_mellonella	Beauveria_brogniartii	11	10	0	0	0	10	0	0	1	0	0	0	0	0	0	8.86667	NA	NA
RUB11	p11	Myrmica_rubra	Myrmica_rubra	1	55.8664	12.3627	45	0.500417	soil	2012-09-20	Allerod_So	20	Galleria_mellonella	Beauveria_brogniartii	11	10	0	0	0	10	0	0	1	0	0	0	0	0	0	8.86667	NA	NA
RUB11	p11	Myrmica_rubra	Myrmica_rubra	1	55.8664	12.3627	45	0.500417	soil	2012-09-20	Allerod_So	20	Galleria_mellonella	Beauveria_brogniartii	11	10	0	0	0	10	0	0	1	0	0	0	0	0	0	8.86667	NA	NA
RUB11	p11	Myrmica_rubra	Myrmica_rubra	1	55.8664	12.3627	45	0.500417	soil	2012-09-20	Allerod_So	20	Galleria_mellonella	Beauveria_brogniartii	11	10	0	0	0	10	0	0	1	0	0	0	0	0	0	8.86667	NA	NA
RUB11	p11	Myrmica_rubra	Myrmica_rubra	1	55.8664	12.3627	45	0.500417	soil	2012-09-20	Allerod_So	20	Galleria_mellonella	Beauveria_brogniartii	11	10	0	0	0	10	0	0	1	0	0	0	0	0	0	8.86667	NA	NA
RUB11	p11	Myrmica_rubra	Myrmica_rubra	1	55.8664	12.3627	45	0.500417	soil	2012-09-20	Allerod_So	20	Galleria_mellonella	Beauveria_brogniartii	11	10	0	0	0	10	0	0	1	0	0	0	0	0	0	8.86667	NA	NA
RUB11	p11	Myrmica_rubra	Myrmica_rubra	1	55.8664	12.3627	45	0.500417	soil	2012-09-20	Allerod_So	20	Galleria_mellonella	Beauveria_brogniartii	11	10	0	0	0	10	0	0	1	0	0	0	0	0	0	8.86667	NA	NA
RUB11	p11	Myrmica_rubra	Myrmica_rubra	1	55.8664	12.3627	45	0.500417	soil	2012-09-20	Allerod_So	20	Galleria_mellonella	Beauveria_brogniartii	11	10	0	0	0	10	0	0	1	0	0	0	0	0	0	8.86667	NA	NA
RUB11	p11	Myrmica_rubra	Myrmica_rubra	1	55.8664	12.3627	45	0.500417	soil	2012-09-20	Allerod_So	20	Galleria_mellonella	NA	11	10	0	0	0	10	0	0	1	0	0	0	0	0	0	8.86667	NA	NA
RUB11	p11	Myrmica_rubra	Myrmica_rubra	1	55.8664	12.3627	45	0.500417	soil	2012-09-20	Allerod_So	20	Galleria_mellonella	NA	11	10	0	0	0	10	0	0	1	0	0	0	0	0	0	8.86667	NA	NA
RUB11	p11	Myrmica_rubra	Myrmica_rubra	1	55.8664	12.3627	45	0.500417	soil	2012-09-20	Allerod_So	20	Galleria_mellonella	NA	11	10	0	0	0	10	0	0	1	0	0	0	0	0	0	8.86667	NA	NA
RUB11	p11	Myrmica_rubra	Myrmica_rubra	1	55.8664	12.3627	45	0.500417	soil	2012-09-20	Allerod_So	20	Galleria_mellonella	NA	11	10	0	0	0	10	0	0	1	0	0	0	0	0	0	8.86667	NA	NA
RUB11	p11	Myrmica_rubra	Myrmica_rubra	1	55.8664	12.3627	45	0.500417	soil	2012-09-20	Allerod_So	20	Galleria_mellonella	NA	11	10	0	0	0	10	0	0	1	0	0	0	0	0	0	8.86667	NA	NA
RUB11	p11	Myrmica_rubra	Myrmica_rubra	1	55.8664	12.3627	45	0.500417	soil	2012-09-20	Allerod_So	20	Galleria_mellonella	NA	11	10	0	0	0	10	0	0	1	0	0	0	0	0	0	8.86667	NA	NA
RUB11	p11	Myrmica_rubra	Myrmica_rubra	1	55.8664	12.3627	45	0.500417	soil	2012-09-20	Allerod_So	20	Galleria_mellonella	NA	11	10	0	0	0	10	0	0	1	0	0	0	0	0	0	8.86667	NA	NA
RUB11	p11	Myrmica_rubra	Myrmica_rubra	1	55.8664	12.3627	45	0.500417	soil	2012-09-20	Allerod_So	20	Galleria_mellonella	NA	11	10	0	0	0	10	0	0	1	0	0	0	0	0	0	8.86667	NA	NA
RUB11	p11	Myrmica_rubra	Myrmica_rubra	1	55.8664	12.3627	45	0.500417	soil	2012-09-20	Allerod_So	20	Galleria_mellonella	NA	11	10	0	0	0	10	0	0	1	0	0	0	0	0	0	8.86667	NA	NA
RUB11	p11	Myrmica_rubra	Myrmica_rubra	1	55.8664	12.3627	45	0.500417	soil	2012-09-20	Allerod_So	20	Galleria_mellonella	NA	11	10	0	0	0	10	0	0	1	0	0	0	0	0	0	8.86667	NA	NA
RUB12	p12	Myrmica_rubra	Myrmica_rubra	1	55.8664	12.3626	45	0.500648	soil	2012-09-20	Allerod_So	20	Galleria_mellonella	Metarhizium_brunneum	3	3	3	0	0	0	0	0	0	0	0	0	0	0	0	12.25	NA	NA
RUB12	p12	Myrmica_rubra	Myrmica_rubra	1	55.8664	12.3626	45	0.500648	soil	2012-09-20	Allerod_So	20	Galleria_mellonella	Metarhizium_brunneum	3	3	3	0	0	0	0	0	0	0	0	0	0	0	0	12.25	NA	NA
RUB12	p12	Myrmica_rubra	Myrmica_rubra	1	55.8664	12.3626	45	0.500648	soil	2012-09-20	Allerod_So	20	Galleria_mellonella	Metarhizium_brunneum	3	3	3	0	0	0	0	0	0	0	0	0	0	0	0	12.25	NA	NA
RUB12	p12	Myrmica_rubra	Myrmica_rubra	1	55.8664	12.3626	45	0.500648	soil	2012-09-20	Allerod_So	20	Galleria_mellonella	NA	3	3	3	0	0	0	0	0	0	0	0	0	0	0	0	12.25	NA	NA
RUB12	p12	Myrmica_rubra	Myrmica_rubra	1	55.8664	12.3626	45	0.500648	soil	2012-09-20	Allerod_So	20	Galleria_mellonella	NA	3	3	3	0	0	0	0	0	0	0	0	0	0	0	0	12.25	NA	NA
RUB12	p12	Myrmica_rubra	Myrmica_rubra	1	55.8664	12.3626	45	0.500648	soil	2012-09-20	Allerod_So	20	Galleria_mellonella	NA	3	3	3	0	0	0	0	0	0	0	0	0	0	0	0	12.25	NA	NA
RUB12	p12	Myrmica_rubra	Myrmica_rubra	1	55.8664	12.3626	45	0.500648	soil	2012-09-20	Allerod_So	20	Galleria_mellonella	NA	3	3	3	0	0	0	0	0	0	0	0	0	0	0	0	12.25	NA	NA
RUB12	p12	Myrmica_rubra	Myrmica_rubra	1	55.8664	12.3626	45	0.500648	soil	2012-09-20	Allerod_So	20	Galleria_mellonella	NA	3	3	3	0	0	0	0	0	0	0	0	0	0	0	0	12.25	NA	NA
RUB12	p12	Myrmica_rubra	Myrmica_rubra	1	55.8664	12.3626	45	0.500648	soil	2012-09-20	Allerod_So	20	Galleria_mellonella	NA	3	3	3	0	0	0	0	0	0	0	0	0	0	0	0	12.25	NA	NA
RUB12	p12	Myrmica_rubra	Myrmica_rubra	1	55.8664	12.3626	45	0.500648	soil	2012-09-20	Allerod_So	20	Galleria_mellonella	NA	3	3	3	0	0	0	0	0	0	0	0	0	0	0	0	12.25	NA	NA
RUB12	p12	Myrmica_rubra	Myrmica_rubra	1	55.8664	12.3626	45	0.500648	soil	2012-09-20	Allerod_So	20	Galleria_mellonella	NA	3	3	3	0	0	0	0	0	0	0	0	0	0	0	0	12.25	NA	NA
RUB12	p12	Myrmica_rubra	Myrmica_rubra	1	55.8664	12.3626	45	0.500648	soil	2012-09-20	Allerod_So	20	Galleria_mellonella	NA	3	3	3	0	0	0	0	0	0	0	0	0	0	0	0	12.25	NA	NA
RUB12	p12	Myrmica_rubra	Myrmica_rubra	1	55.8664	12.3626	45	0.500648	soil	2012-09-20	Allerod_So	20	Galleria_mellonella	NA	3	3	3	0	0	0	0	0	0	0	0	0	0	0	0	12.25	NA	NA
RUB12	p12	Myrmica_rubra	Myrmica_rubra	1	55.8664	12.3626	45	0.500648	soil	2012-09-20	Allerod_So	20	Galleria_mellonella	NA	3	3	3	0	0	0	0	0	0	0	0	0	0	0	0	12.25	NA	NA
RUB12	p12	Myrmica_rubra	Myrmica_rubra	1	55.8664	12.3626	45	0.500648	soil	2012-09-20	Allerod_So	20	Galleria_mellonella	NA	3	3	3	0	0	0	0	0	0	0	0	0	0	0	0	12.25	NA	NA
RUB12	p12	Myrmica_rubra	Myrmica_rubra	1	55.8664	12.3626	45	0.500648	soil	2012-09-20	Allerod_So	20	Galleria_mellonella	NA	3	3	3	0	0	0	0	0	0	0	0	0	0	0	0	12.25	NA	NA
RUB12	p12	Myrmica_rubra	Myrmica_rubra	1	55.8664	12.3626	45	0.500648	soil	2012-09-20	Allerod_So	20	Galleria_mellonella	NA	3	3	3	0	0	0	0	0	0	0	0	0	0	0	0	12.25	NA	NA
RUB12	p12	Myrmica_rubra	Myrmica_rubra	1	55.8664	12.3626	45	0.500648	soil	2012-09-20	Allerod_So	20	Galleria_mellonella	NA	3	3	3	0	0	0	0	0	0	0	0	0	0	0	0	12.25	NA	NA
RUB12	p12	Myrmica_rubra	Myrmica_rubra	1	55.8664	12.3626	45	0.500648	soil	2012-09-20	Allerod_So	20	Galleria_mellonella	NA	3	3	3	0	0	0	0	0	0	0	0	0	0	0	0	12.25	NA	NA
RUB12	p12	Myrmica_rubra	Myrmica_rubra	1	55.8664	12.3626	45	0.500648	soil	2012-09-20	Allerod_So	20	Galleria_mellonella	NA	3	3	3	0	0	0	0	0	0	0	0	0	0	0	0	12.25	NA	NA
RUB13	p13	Myrmica_rubra	Myrmica_rubra	1	55.8665	12.3622	44	0.506042	black_soil	2012-09-21	Allerod_So	20	Galleria_mellonella	NA	0	0	0	0	0	0	0	0	0	0	0	0	0	0	0	7	NA	NA
RUB13	p13	Myrmica_rubra	Myrmica_rubra	1	55.8665	12.3622	44	0.506042	black_soil	2012-09-21	Allerod_So	20	Galleria_mellonella	NA	0	0	0	0	0	0	0	0	0	0	0	0	0	0	0	7	NA	NA
RUB13	p13	Myrmica_rubra	Myrmica_rubra	1	55.8665	12.3622	44	0.506042	black_soil	2012-09-21	Allerod_So	20	Galleria_mellonella	NA	0	0	0	0	0	0	0	0	0	0	0	0	0	0	0	7	NA	NA
RUB13	p13	Myrmica_rubra	Myrmica_rubra	1	55.8665	12.3622	44	0.506042	black_soil	2012-09-21	Allerod_So	20	Galleria_mellonella	NA	0	0	0	0	0	0	0	0	0	0	0	0	0	0	0	7	NA	NA
RUB13	p13	Myrmica_rubra	Myrmica_rubra	1	55.8665	12.3622	44	0.506042	black_soil	2012-09-21	Allerod_So	20	Galleria_mellonella	NA	0	0	0	0	0	0	0	0	0	0	0	0	0	0	0	7	NA	NA
RUB13	p13	Myrmica_rubra	Myrmica_rubra	1	55.8665	12.3622	44	0.506042	black_soil	2012-09-21	Allerod_So	20	Galleria_mellonella	NA	0	0	0	0	0	0	0	0	0	0	0	0	0	0	0	7	NA	NA
RUB13	p13	Myrmica_rubra	Myrmica_rubra	1	55.8665	12.3622	44	0.506042	black_soil	2012-09-21	Allerod_So	20	Galleria_mellonella	NA	0	0	0	0	0	0	0	0	0	0	0	0	0	0	0	7	NA	NA
RUB13	p13	Myrmica_rubra	Myrmica_rubra	1	55.8665	12.3622	44	0.506042	black_soil	2012-09-21	Allerod_So	20	Galleria_mellonella	NA	0	0	0	0	0	0	0	0	0	0	0	0	0	0	0	7	NA	NA
RUB13	p13	Myrmica_rubra	Myrmica_rubra	1	55.8665	12.3622	44	0.506042	black_soil	2012-09-21	Allerod_So	20	Galleria_mellonella	NA	0	0	0	0	0	0	0	0	0	0	0	0	0	0	0	7	NA	NA
RUB13	p13	Myrmica_rubra	Myrmica_rubra	1	55.8665	12.3622	44	0.506042	black_soil	2012-09-21	Allerod_So	20	Galleria_mellonella	NA	0	0	0	0	0	0	0	0	0	0	0	0	0	0	0	7	NA	NA
RUB13	p13	Myrmica_rubra	Myrmica_rubra	1	55.8665	12.3622	44	0.506042	black_soil	2012-09-21	Allerod_So	20	Galleria_mellonella	NA	0	0	0	0	0	0	0	0	0	0	0	0	0	0	0	7	NA	NA
RUB13	p13	Myrmica_rubra	Myrmica_rubra	1	55.8665	12.3622	44	0.506042	black_soil	2012-09-21	Allerod_So	20	Galleria_mellonella	NA	0	0	0	0	0	0	0	0	0	0	0	0	0	0	0	7	NA	NA
RUB13	p13	Myrmica_rubra	Myrmica_rubra	1	55.8665	12.3622	44	0.506042	black_soil	2012-09-21	Allerod_So	20	Galleria_mellonella	NA	0	0	0	0	0	0	0	0	0	0	0	0	0	0	0	7	NA	NA
RUB13	p13	Myrmica_rubra	Myrmica_rubra	1	55.8665	12.3622	44	0.506042	black_soil	2012-09-21	Allerod_So	20	Galleria_mellonella	NA	0	0	0	0	0	0	0	0	0	0	0	0	0	0	0	7	NA	NA
RUB13	p13	Myrmica_rubra	Myrmica_rubra	1	55.8665	12.3622	44	0.506042	black_soil	2012-09-21	Allerod_So	20	Galleria_mellonella	NA	0	0	0	0	0	0	0	0	0	0	0	0	0	0	0	7	NA	NA
RUB13	p13	Myrmica_rubra	Myrmica_rubra	1	55.8665	12.3622	44	0.506042	black_soil	2012-09-21	Allerod_So	20	Galleria_mellonella	NA	0	0	0	0	0	0	0	0	0	0	0	0	0	0	0	7	NA	NA
RUB13	p13	Myrmica_rubra	Myrmica_rubra	1	55.8665	12.3622	44	0.506042	black_soil	2012-09-21	Allerod_So	20	Galleria_mellonella	NA	0	0	0	0	0	0	0	0	0	0	0	0	0	0	0	7	NA	NA
RUB13	p13	Myrmica_rubra	Myrmica_rubra	1	55.8665	12.3622	44	0.506042	black_soil	2012-09-21	Allerod_So	20	Galleria_mellonella	NA	0	0	0	0	0	0	0	0	0	0	0	0	0	0	0	7	NA	NA
RUB13	p13	Myrmica_rubra	Myrmica_rubra	1	55.8665	12.3622	44	0.506042	black_soil	2012-09-21	Allerod_So	20	Galleria_mellonella	NA	0	0	0	0	0	0	0	0	0	0	0	0	0	0	0	7	NA	NA
RUB13	p13	Myrmica_rubra	Myrmica_rubra	1	55.8665	12.3622	44	0.506042	black_soil	2012-09-21	Allerod_So	20	Galleria_mellonella	NA	0	0	0	0	0	0	0	0	0	0	0	0	0	0	0	7	NA	NA
RUB14	p14	Myrmica_rubra	Myrmica_rubra	1	55.8664	12.3622	45	0.511736	black_soil	2012-09-21	Allerod_So	20	Galleria_mellonella	Beauveria_bassiana	9	7	6	0	1	0	0	0	1	0	1	0	0	0	0	7	NA	NA
RUB14	p14	Myrmica_rubra	Myrmica_rubra	1	55.8664	12.3622	45	0.511736	black_soil	2012-09-21	Allerod_So	20	Galleria_mellonella	Metarhizium_brunneum	9	7	6	0	1	0	0	0	1	0	1	0	0	0	0	7	NA	NA
RUB14	p14	Myrmica_rubra	Myrmica_rubra	1	55.8664	12.3622	45	0.511736	black_soil	2012-09-21	Allerod_So	20	Galleria_mellonella	Metarhizium_brunneum	9	7	6	0	1	0	0	0	1	0	1	0	0	0	0	7	NA	NA
RUB14	p14	Myrmica_rubra	Myrmica_rubra	1	55.8664	12.3622	45	0.511736	black_soil	2012-09-21	Allerod_So	20	Galleria_mellonella	Metarhizium_brunneum	9	7	6	0	1	0	0	0	1	0	1	0	0	0	0	7	NA	NA
RUB14	p14	Myrmica_rubra	Myrmica_rubra	1	55.8664	12.3622	45	0.511736	black_soil	2012-09-21	Allerod_So	20	Galleria_mellonella	Metarhizium_brunneum	9	7	6	0	1	0	0	0	1	0	1	0	0	0	0	7	NA	NA
RUB14	p14	Myrmica_rubra	Myrmica_rubra	1	55.8664	12.3622	45	0.511736	black_soil	2012-09-21	Allerod_So	20	Galleria_mellonella	Metarhizium_brunneum	9	7	6	0	1	0	0	0	1	0	1	0	0	0	0	7	NA	NA
RUB14	p14	Myrmica_rubra	Myrmica_rubra	1	55.8664	12.3622	45	0.511736	black_soil	2012-09-21	Allerod_So	20	Galleria_mellonella	Metarhizium_brunneum	9	7	6	0	1	0	0	0	1	0	1	0	0	0	0	7	NA	NA
RUB14	p14	Myrmica_rubra	Myrmica_rubra	1	55.8664	12.3622	45	0.511736	black_soil	2012-09-21	Allerod_So	20	Galleria_mellonella	NA	9	7	6	0	1	0	0	0	1	0	1	0	0	0	0	7	NA	NA
RUB14	p14	Myrmica_rubra	Myrmica_rubra	1	55.8664	12.3622	45	0.511736	black_soil	2012-09-21	Allerod_So	20	Galleria_mellonella	NA	9	7	6	0	1	0	0	0	1	0	1	0	0	0	0	7	NA	NA
RUB14	p14	Myrmica_rubra	Myrmica_rubra	1	55.8664	12.3622	45	0.511736	black_soil	2012-09-21	Allerod_So	20	Galleria_mellonella	NA	9	7	6	0	1	0	0	0	1	0	1	0	0	0	0	7	NA	NA
RUB14	p14	Myrmica_rubra	Myrmica_rubra	1	55.8664	12.3622	45	0.511736	black_soil	2012-09-21	Allerod_So	20	Galleria_mellonella	NA	9	7	6	0	1	0	0	0	1	0	1	0	0	0	0	7	NA	NA
RUB14	p14	Myrmica_rubra	Myrmica_rubra	1	55.8664	12.3622	45	0.511736	black_soil	2012-09-21	Allerod_So	20	Galleria_mellonella	NA	9	7	6	0	1	0	0	0	1	0	1	0	0	0	0	7	NA	NA
RUB14	p14	Myrmica_rubra	Myrmica_rubra	1	55.8664	12.3622	45	0.511736	black_soil	2012-09-21	Allerod_So	20	Galleria_mellonella	NA	9	7	6	0	1	0	0	0	1	0	1	0	0	0	0	7	NA	NA
RUB14	p14	Myrmica_rubra	Myrmica_rubra	1	55.8664	12.3622	45	0.511736	black_soil	2012-09-21	Allerod_So	20	Galleria_mellonella	NA	9	7	6	0	1	0	0	0	1	0	1	0	0	0	0	7	NA	NA
RUB14	p14	Myrmica_rubra	Myrmica_rubra	1	55.8664	12.3622	45	0.511736	black_soil	2012-09-21	Allerod_So	20	Galleria_mellonella	NA	9	7	6	0	1	0	0	0	1	0	1	0	0	0	0	7	NA	NA
RUB14	p14	Myrmica_rubra	Myrmica_rubra	1	55.8664	12.3622	45	0.511736	black_soil	2012-09-21	Allerod_So	20	Galleria_mellonella	NA	9	7	6	0	1	0	0	0	1	0	1	0	0	0	0	7	NA	NA
RUB14	p14	Myrmica_rubra	Myrmica_rubra	1	55.8664	12.3622	45	0.511736	black_soil	2012-09-21	Allerod_So	20	Galleria_mellonella	NA	9	7	6	0	1	0	0	0	1	0	1	0	0	0	0	7	NA	NA
RUB14	p14	Myrmica_rubra	Myrmica_rubra	1	55.8664	12.3622	45	0.511736	black_soil	2012-09-21	Allerod_So	20	Galleria_mellonella	NA	9	7	6	0	1	0	0	0	1	0	1	0	0	0	0	7	NA	NA
RUB14	p14	Myrmica_rubra	Myrmica_rubra	1	55.8664	12.3622	45	0.511736	black_soil	2012-09-21	Allerod_So	20	Galleria_mellonella	NA	9	7	6	0	1	0	0	0	1	0	1	0	0	0	0	7	NA	NA
RUB14	p14	Myrmica_rubra	Myrmica_rubra	1	55.8664	12.3622	45	0.511736	black_soil	2012-09-21	Allerod_So	20	Galleria_mellonella	NA	9	7	6	0	1	0	0	0	1	0	1	0	0	0	0	7	NA	NA
RUB16	p16	Myrmica_rubra	Myrmica_rubra	1	55.8666	12.3626	43	0.521597	soil/sand	2012-10-16	Allerod_So	20	Galleria_mellonella	Metarhizium_brunneum	3	3	1	0	0	0	2	0	0	0	0	0	0	0	0	14.5714	NA	NA
RUB16	p16	Myrmica_rubra	Myrmica_rubra	1	55.8666	12.3626	43	0.521597	soil/sand	2012-10-16	Allerod_So	20	Galleria_mellonella	Isaria_fumosorosea	3	3	1	0	0	0	2	0	0	0	0	0	0	0	0	14.5714	NA	NA
RUB16	p16	Myrmica_rubra	Myrmica_rubra	1	55.8666	12.3626	43	0.521597	soil/sand	2012-10-16	Allerod_So	20	Galleria_mellonella	Isaria_fumosorosea	3	3	1	0	0	0	2	0	0	0	0	0	0	0	0	14.5714	NA	NA
RUB16	p16	Myrmica_rubra	Myrmica_rubra	1	55.8666	12.3626	43	0.521597	soil/sand	2012-10-16	Allerod_So	20	Galleria_mellonella	NA	3	3	1	0	0	0	2	0	0	0	0	0	0	0	0	14.5714	NA	NA
RUB16	p16	Myrmica_rubra	Myrmica_rubra	1	55.8666	12.3626	43	0.521597	soil/sand	2012-10-16	Allerod_So	20	Galleria_mellonella	NA	3	3	1	0	0	0	2	0	0	0	0	0	0	0	0	14.5714	NA	NA
RUB16	p16	Myrmica_rubra	Myrmica_rubra	1	55.8666	12.3626	43	0.521597	soil/sand	2012-10-16	Allerod_So	20	Galleria_mellonella	NA	3	3	1	0	0	0	2	0	0	0	0	0	0	0	0	14.5714	NA	NA
RUB16	p16	Myrmica_rubra	Myrmica_rubra	1	55.8666	12.3626	43	0.521597	soil/sand	2012-10-16	Allerod_So	20	Galleria_mellonella	NA	3	3	1	0	0	0	2	0	0	0	0	0	0	0	0	14.5714	NA	NA
RUB16	p16	Myrmica_rubra	Myrmica_rubra	1	55.8666	12.3626	43	0.521597	soil/sand	2012-10-16	Allerod_So	20	Galleria_mellonella	NA	3	3	1	0	0	0	2	0	0	0	0	0	0	0	0	14.5714	NA	NA
RUB16	p16	Myrmica_rubra	Myrmica_rubra	1	55.8666	12.3626	43	0.521597	soil/sand	2012-10-16	Allerod_So	20	Galleria_mellonella	NA	3	3	1	0	0	0	2	0	0	0	0	0	0	0	0	14.5714	NA	NA
RUB16	p16	Myrmica_rubra	Myrmica_rubra	1	55.8666	12.3626	43	0.521597	soil/sand	2012-10-16	Allerod_So	20	Galleria_mellonella	NA	3	3	1	0	0	0	2	0	0	0	0	0	0	0	0	14.5714	NA	NA
RUB16	p16	Myrmica_rubra	Myrmica_rubra	1	55.8666	12.3626	43	0.521597	soil/sand	2012-10-16	Allerod_So	20	Galleria_mellonella	NA	3	3	1	0	0	0	2	0	0	0	0	0	0	0	0	14.5714	NA	NA
RUB16	p16	Myrmica_rubra	Myrmica_rubra	1	55.8666	12.3626	43	0.521597	soil/sand	2012-10-16	Allerod_So	20	Galleria_mellonella	NA	3	3	1	0	0	0	2	0	0	0	0	0	0	0	0	14.5714	NA	NA
RUB16	p16	Myrmica_rubra	Myrmica_rubra	1	55.8666	12.3626	43	0.521597	soil/sand	2012-10-16	Allerod_So	20	Galleria_mellonella	NA	3	3	1	0	0	0	2	0	0	0	0	0	0	0	0	14.5714	NA	NA
RUB16	p16	Myrmica_rubra	Myrmica_rubra	1	55.8666	12.3626	43	0.521597	soil/sand	2012-10-16	Allerod_So	20	Galleria_mellonella	NA	3	3	1	0	0	0	2	0	0	0	0	0	0	0	0	14.5714	NA	NA
RUB16	p16	Myrmica_rubra	Myrmica_rubra	1	55.8666	12.3626	43	0.521597	soil/sand	2012-10-16	Allerod_So	20	Galleria_mellonella	NA	3	3	1	0	0	0	2	0	0	0	0	0	0	0	0	14.5714	NA	NA
RUB16	p16	Myrmica_rubra	Myrmica_rubra	1	55.8666	12.3626	43	0.521597	soil/sand	2012-10-16	Allerod_So	20	Galleria_mellonella	NA	3	3	1	0	0	0	2	0	0	0	0	0	0	0	0	14.5714	NA	NA
RUB16	p16	Myrmica_rubra	Myrmica_rubra	1	55.8666	12.3626	43	0.521597	soil/sand	2012-10-16	Allerod_So	20	Galleria_mellonella	NA	3	3	1	0	0	0	2	0	0	0	0	0	0	0	0	14.5714	NA	NA
RUB16	p16	Myrmica_rubra	Myrmica_rubra	1	55.8666	12.3626	43	0.521597	soil/sand	2012-10-16	Allerod_So	20	Galleria_mellonella	NA	3	3	1	0	0	0	2	0	0	0	0	0	0	0	0	14.5714	NA	NA
RUB16	p16	Myrmica_rubra	Myrmica_rubra	1	55.8666	12.3626	43	0.521597	soil/sand	2012-10-16	Allerod_So	20	Galleria_mellonella	NA	3	3	1	0	0	0	2	0	0	0	0	0	0	0	0	14.5714	NA	NA
RUB16	p16	Myrmica_rubra	Myrmica_rubra	1	55.8666	12.3626	43	0.521597	soil/sand	2012-10-16	Allerod_So	20	Galleria_mellonella	NA	3	3	1	0	0	0	2	0	0	0	0	0	0	0	0	14.5714	NA	NA
RUB18	p18	Myrmica_rubra	Myrmica_rubra	1	55.8666	12.3627	43	0.526389	soil/sand	2012-09-20	Allerod_So	20	Galleria_mellonella	NA	1	0	0	0	0	0	0	0	0	0	1	0	0	0	0	14	NA	NA
RUB18	p18	Myrmica_rubra	Myrmica_rubra	1	55.8666	12.3627	43	0.526389	soil/sand	2012-09-20	Allerod_So	20	Galleria_mellonella	NA	1	0	0	0	0	0	0	0	0	0	1	0	0	0	0	14	NA	NA
RUB18	p18	Myrmica_rubra	Myrmica_rubra	1	55.8666	12.3627	43	0.526389	soil/sand	2012-09-20	Allerod_So	20	Galleria_mellonella	NA	1	0	0	0	0	0	0	0	0	0	1	0	0	0	0	14	NA	NA
RUB18	p18	Myrmica_rubra	Myrmica_rubra	1	55.8666	12.3627	43	0.526389	soil/sand	2012-09-20	Allerod_So	20	Galleria_mellonella	NA	1	0	0	0	0	0	0	0	0	0	1	0	0	0	0	14	NA	NA
RUB18	p18	Myrmica_rubra	Myrmica_rubra	1	55.8666	12.3627	43	0.526389	soil/sand	2012-09-20	Allerod_So	20	Galleria_mellonella	NA	1	0	0	0	0	0	0	0	0	0	1	0	0	0	0	14	NA	NA
RUB18	p18	Myrmica_rubra	Myrmica_rubra	1	55.8666	12.3627	43	0.526389	soil/sand	2012-09-20	Allerod_So	20	Galleria_mellonella	NA	1	0	0	0	0	0	0	0	0	0	1	0	0	0	0	14	NA	NA
RUB18	p18	Myrmica_rubra	Myrmica_rubra	1	55.8666	12.3627	43	0.526389	soil/sand	2012-09-20	Allerod_So	20	Galleria_mellonella	NA	1	0	0	0	0	0	0	0	0	0	1	0	0	0	0	14	NA	NA
RUB18	p18	Myrmica_rubra	Myrmica_rubra	1	55.8666	12.3627	43	0.526389	soil/sand	2012-09-20	Allerod_So	20	Galleria_mellonella	NA	1	0	0	0	0	0	0	0	0	0	1	0	0	0	0	14	NA	NA
RUB18	p18	Myrmica_rubra	Myrmica_rubra	1	55.8666	12.3627	43	0.526389	soil/sand	2012-09-20	Allerod_So	20	Galleria_mellonella	NA	1	0	0	0	0	0	0	0	0	0	1	0	0	0	0	14	NA	NA
RUB18	p18	Myrmica_rubra	Myrmica_rubra	1	55.8666	12.3627	43	0.526389	soil/sand	2012-09-20	Allerod_So	20	Galleria_mellonella	NA	1	0	0	0	0	0	0	0	0	0	1	0	0	0	0	14	NA	NA
RUB18	p18	Myrmica_rubra	Myrmica_rubra	1	55.8666	12.3627	43	0.526389	soil/sand	2012-09-20	Allerod_So	20	Galleria_mellonella	NA	1	0	0	0	0	0	0	0	0	0	1	0	0	0	0	14	NA	NA
RUB18	p18	Myrmica_rubra	Myrmica_rubra	1	55.8666	12.3627	43	0.526389	soil/sand	2012-09-20	Allerod_So	20	Galleria_mellonella	NA	1	0	0	0	0	0	0	0	0	0	1	0	0	0	0	14	NA	NA
RUB18	p18	Myrmica_rubra	Myrmica_rubra	1	55.8666	12.3627	43	0.526389	soil/sand	2012-09-20	Allerod_So	20	Galleria_mellonella	NA	1	0	0	0	0	0	0	0	0	0	1	0	0	0	0	14	NA	NA
RUB18	p18	Myrmica_rubra	Myrmica_rubra	1	55.8666	12.3627	43	0.526389	soil/sand	2012-09-20	Allerod_So	20	Galleria_mellonella	NA	1	0	0	0	0	0	0	0	0	0	1	0	0	0	0	14	NA	NA
RUB18	p18	Myrmica_rubra	Myrmica_rubra	1	55.8666	12.3627	43	0.526389	soil/sand	2012-09-20	Allerod_So	20	Galleria_mellonella	NA	1	0	0	0	0	0	0	0	0	0	1	0	0	0	0	14	NA	NA
RUB18	p18	Myrmica_rubra	Myrmica_rubra	1	55.8666	12.3627	43	0.526389	soil/sand	2012-09-20	Allerod_So	20	Galleria_mellonella	NA	1	0	0	0	0	0	0	0	0	0	1	0	0	0	0	14	NA	NA
RUB18	p18	Myrmica_rubra	Myrmica_rubra	1	55.8666	12.3627	43	0.526389	soil/sand	2012-09-20	Allerod_So	20	Galleria_mellonella	NA	1	0	0	0	0	0	0	0	0	0	1	0	0	0	0	14	NA	NA
RUB18	p18	Myrmica_rubra	Myrmica_rubra	1	55.8666	12.3627	43	0.526389	soil/sand	2012-09-20	Allerod_So	20	Galleria_mellonella	NA	1	0	0	0	0	0	0	0	0	0	1	0	0	0	0	14	NA	NA
RUB18	p18	Myrmica_rubra	Myrmica_rubra	1	55.8666	12.3627	43	0.526389	soil/sand	2012-09-20	Allerod_So	20	Galleria_mellonella	NA	1	0	0	0	0	0	0	0	0	0	1	0	0	0	0	14	NA	NA
RUB18	p18	Myrmica_rubra	Myrmica_rubra	1	55.8666	12.3627	43	0.526389	soil/sand	2012-09-20	Allerod_So	20	Galleria_mellonella	NA	1	0	0	0	0	0	0	0	0	0	1	0	0	0	0	14	NA	NA
RUB19	p19	Myrmica_rubra	Myrmica_rubra	1	55.8666	12.3627	44	0.526586	soil/sand	2012-09-18	Allerod_So	20	Galleria_mellonella	Isaria_fumosorosea	2	1	0	0	0	0	1	0	0	0	1	0	0	0	0	12.25	NA	NA
RUB19	p19	Myrmica_rubra	Myrmica_rubra	1	55.8666	12.3627	44	0.526586	soil/sand	2012-09-18	Allerod_So	20	Galleria_mellonella	NA	2	1	0	0	0	0	1	0	0	0	1	0	0	0	0	12.25	NA	NA
RUB19	p19	Myrmica_rubra	Myrmica_rubra	1	55.8666	12.3627	44	0.526586	soil/sand	2012-09-18	Allerod_So	20	Galleria_mellonella	NA	2	1	0	0	0	0	1	0	0	0	1	0	0	0	0	12.25	NA	NA
RUB19	p19	Myrmica_rubra	Myrmica_rubra	1	55.8666	12.3627	44	0.526586	soil/sand	2012-09-18	Allerod_So	20	Galleria_mellonella	NA	2	1	0	0	0	0	1	0	0	0	1	0	0	0	0	12.25	NA	NA
RUB19	p19	Myrmica_rubra	Myrmica_rubra	1	55.8666	12.3627	44	0.526586	soil/sand	2012-09-18	Allerod_So	20	Galleria_mellonella	NA	2	1	0	0	0	0	1	0	0	0	1	0	0	0	0	12.25	NA	NA
RUB19	p19	Myrmica_rubra	Myrmica_rubra	1	55.8666	12.3627	44	0.526586	soil/sand	2012-09-18	Allerod_So	20	Galleria_mellonella	NA	2	1	0	0	0	0	1	0	0	0	1	0	0	0	0	12.25	NA	NA
RUB19	p19	Myrmica_rubra	Myrmica_rubra	1	55.8666	12.3627	44	0.526586	soil/sand	2012-09-18	Allerod_So	20	Galleria_mellonella	NA	2	1	0	0	0	0	1	0	0	0	1	0	0	0	0	12.25	NA	NA
RUB19	p19	Myrmica_rubra	Myrmica_rubra	1	55.8666	12.3627	44	0.526586	soil/sand	2012-09-18	Allerod_So	20	Galleria_mellonella	NA	2	1	0	0	0	0	1	0	0	0	1	0	0	0	0	12.25	NA	NA
RUB19	p19	Myrmica_rubra	Myrmica_rubra	1	55.8666	12.3627	44	0.526586	soil/sand	2012-09-18	Allerod_So	20	Galleria_mellonella	NA	2	1	0	0	0	0	1	0	0	0	1	0	0	0	0	12.25	NA	NA
RUB19	p19	Myrmica_rubra	Myrmica_rubra	1	55.8666	12.3627	44	0.526586	soil/sand	2012-09-18	Allerod_So	20	Galleria_mellonella	NA	2	1	0	0	0	0	1	0	0	0	1	0	0	0	0	12.25	NA	NA
RUB19	p19	Myrmica_rubra	Myrmica_rubra	1	55.8666	12.3627	44	0.526586	soil/sand	2012-09-18	Allerod_So	20	Galleria_mellonella	NA	2	1	0	0	0	0	1	0	0	0	1	0	0	0	0	12.25	NA	NA
RUB19	p19	Myrmica_rubra	Myrmica_rubra	1	55.8666	12.3627	44	0.526586	soil/sand	2012-09-18	Allerod_So	20	Galleria_mellonella	NA	2	1	0	0	0	0	1	0	0	0	1	0	0	0	0	12.25	NA	NA
RUB19	p19	Myrmica_rubra	Myrmica_rubra	1	55.8666	12.3627	44	0.526586	soil/sand	2012-09-18	Allerod_So	20	Galleria_mellonella	NA	2	1	0	0	0	0	1	0	0	0	1	0	0	0	0	12.25	NA	NA
RUB19	p19	Myrmica_rubra	Myrmica_rubra	1	55.8666	12.3627	44	0.526586	soil/sand	2012-09-18	Allerod_So	20	Galleria_mellonella	NA	2	1	0	0	0	0	1	0	0	0	1	0	0	0	0	12.25	NA	NA
RUB19	p19	Myrmica_rubra	Myrmica_rubra	1	55.8666	12.3627	44	0.526586	soil/sand	2012-09-18	Allerod_So	20	Galleria_mellonella	NA	2	1	0	0	0	0	1	0	0	0	1	0	0	0	0	12.25	NA	NA
RUB19	p19	Myrmica_rubra	Myrmica_rubra	1	55.8666	12.3627	44	0.526586	soil/sand	2012-09-18	Allerod_So	20	Galleria_mellonella	NA	2	1	0	0	0	0	1	0	0	0	1	0	0	0	0	12.25	NA	NA
RUB19	p19	Myrmica_rubra	Myrmica_rubra	1	55.8666	12.3627	44	0.526586	soil/sand	2012-09-18	Allerod_So	20	Galleria_mellonella	NA	2	1	0	0	0	0	1	0	0	0	1	0	0	0	0	12.25	NA	NA
RUB19	p19	Myrmica_rubra	Myrmica_rubra	1	55.8666	12.3627	44	0.526586	soil/sand	2012-09-18	Allerod_So	20	Galleria_mellonella	NA	2	1	0	0	0	0	1	0	0	0	1	0	0	0	0	12.25	NA	NA
RUB19	p19	Myrmica_rubra	Myrmica_rubra	1	55.8666	12.3627	44	0.526586	soil/sand	2012-09-18	Allerod_So	20	Galleria_mellonella	NA	2	1	0	0	0	0	1	0	0	0	1	0	0	0	0	12.25	NA	NA
[truncated: 1,321 more rows]

## Sheet: Figure1R
sample	treatment	treatment2	ants	latitude	longitude	altitude	time	soil_type	start_date	site	no_bait_insects	bait_insect	pathogen	no
C1	none	control_Myrmica_rubra	0	55.825	12.4506	23	0.428808	soil/sand	2012-09-20	Vaserne	20	Galleria_mellonella	Metarhizium_brunneum	0
C2	none	control_Myrmica_rubra	0	55.8249	12.4507	24	0.432269	soil/sand	2012-09-21	Vaserne	20	Galleria_mellonella	Metarhizium_brunneum	0
C3	none	control_Myrmica_rubra	0	55.8249	12.4505	22	0.435694	soil	2012-09-20	Vaserne	20	Galleria_mellonella	Metarhizium_brunneum	0
C4	none	control_Myrmica_rubra	0	55.8246	12.4508	32	0.439201	soil	2012-09-20	Vaserne	20	Galleria_mellonella	Metarhizium_brunneum	0
C5	none	control_Myrmica_rubra	0	55.8244	12.451	22	0.442639	soil/sand	2012-09-21	Vaserne	20	Galleria_mellonella	Metarhizium_brunneum	0
C6	none	control_Myrmica_rubra	0	55.8246	12.4509	24	0.446134	soil	2012-09-21	Vaserne	20	Galleria_mellonella	Metarhizium_brunneum	0
C7	none	control_Myrmica_rubra	0	55.8245	12.4509	21	0.44956	soil/sand	2012-09-21	Vaserne	20	Galleria_mellonella	Metarhizium_brunneum	0
C8	none	control_Myrmica_rubra	0	55.8243	12.4509	22	0.455255	soil/sand	2012-09-20	Vaserne	20	Galleria_mellonella	Metarhizium_brunneum	1
C9	none	control_Myrmica_rubra	0	55.8243	12.4509	24	0.457905	soil/sand	2012-09-20	Vaserne	20	Galleria_mellonella	Metarhizium_brunneum	0
C10	none	control_Myrmica_rubra	0	55.8242	12.4509	21	0.459931	soil/sand	2012-09-18	Vaserne	20	Galleria_mellonella	Metarhizium_brunneum	0
C11	none	control_Myrmica_rubra	0	55.8664	12.3626	50	0.50309	soil	2012-09-20	Allerod_So	20	Galleria_mellonella	Metarhizium_brunneum	16
C12	none	control_Myrmica_rubra	0	55.8664	12.3627	50	0.501887	soil	2012-09-20	Allerod_So	20	Galleria_mellonella	Metarhizium_brunneum	8
C13	none	control_Myrmica_rubra	0	55.8664	12.3622	47	0.507431	black_soil	2012-09-21	Allerod_So	20	Galleria_mellonella	Metarhizium_brunneum	0
C14	none	control_Myrmica_rubra	0	55.8664	12.3622	46	0.511887	black_soil	2012-09-21	Allerod_So	20	Galleria_mellonella	Metarhizium_brunneum	0
C16	none	control_Myrmica_rubra	0	55.8666	12.3626	45	0.52272	NA	NA	Allerod_So	20	Galleria_mellonella	Metarhizium_brunneum	3
C18	none	control_Myrmica_rubra	0	NA	NA	NA	NA	soil/sand	2012-09-20	Allerod_So	20	Galleria_mellonella	Metarhizium_brunneum	0
C19	none	control_Myrmica_rubra	0	55.8666	12.3627	47	0.528831	soil/sand	2012-09-18	Allerod_So	20	Galleria_mellonella	Metarhizium_brunneum	5
C20	none	control_Myrmica_rubra	0	55.8666	12.3627	39	0.532905	soil	2012-09-20	Allerod_So	20	Galleria_mellonella	Metarhizium_brunneum	0
C21	none	control_Myrmica_rubra	0	55.8666	12.3629	47	0.536123	soil/sand	2012-09-18	Allerod_So	20	Galleria_mellonella	Metarhizium_brunneum	2
C22	none	control_Myrmica_rubra	0	55.8198	12.297	27	0.574525	soil	2012-09-18	Nymollevej	20	Galleria_mellonella	Metarhizium_brunneum	1
C23	none	control_Myrmica_rubra	0	55.8198	12.2971	19	0.586481	soil/sand	2012-09-18	Nymollevej	20	Galleria_mellonella	Metarhizium_brunneum	0
C24	none	control_Myrmica_rubra	0	55.8195	12.297	29	0.589306	soil/sand	2012-09-18	Nymollevej	20	Galleria_mellonella	Metarhizium_brunneum	1
C25	none	control_Myrmica_rubra	0	55.8195	12.2969	22	0.618449	clay	2012-09-18	Nymollevej	20	Galleria_mellonella	Metarhizium_brunneum	2
C26	none	control_Myrmica_rubra	0	55.8195	12.297	27	0.622234	clay	2012-09-18	Nymollevej	20	Galleria_mellonella	Metarhizium_brunneum	5
C27	none	control_Myrmica_rubra	0	55.8196	12.297	29	0.625775	soil	2012-09-18	Nymollevej	20	Galleria_mellonella	Metarhizium_brunneum	0
C28	none	control_Myrmica_rubra	0	55.8197	12.2971	23	0.628669	NA	NA	Nymollevej	20	Galleria_mellonella	Metarhizium_brunneum	0
C29	none	control_Myrmica_rubra	0	55.8194	12.297	30	0.633414	soil	2012-09-20	Nymollevej	20	Galleria_mellonella	Metarhizium_brunneum	0
C30	none	control_Myrmica_rubra	0	55.8194	12.297	33	0.636794	soil	2012-09-17	Nymollevej	20	Galleria_mellonella	Metarhizium_brunneum	0
C31	none	control_Myrmica_rubra	0	55.8194	12.297	37	0.639734	soil	2012-09-17	Nymollevej	20	Galleria_mellonella	Metarhizium_brunneum	0
C32	none	control_Myrmica_rubra	0	55.9721	12.2734	36	0.688252	soil/sand	2012-09-17	Gadevang	20	Galleria_mellonella	Metarhizium_brunneum	0
C34	none	control_Myrmica_rubra	0	NA	NA	NA	NA	soil	2012-10-16	Gadevang	20	Galleria_mellonella	Metarhizium_brunneum	0
C35	none	control_Myrmica_rubra	0	55.9714	12.2737	18	0.702454	peat	2012-09-18	Gadevang	20	Galleria_mellonella	Metarhizium_brunneum	2
C36	none	control_Myrmica_rubra	0	55.9723	12.2748	38	0.710579	wood	2012-09-17	Gadevang	20	Galleria_mellonella	Metarhizium_brunneum	3
C37	none	control_Myrmica_rubra	0	55.9715	12.2752	66	0.718414	soil/sand	2012-09-17	Gadevang	20	Galleria_mellonella	Metarhizium_brunneum	3
C38	none	control_Myrmica_rubra	0	55.7708	12.5565	6	0.38838	soil	2012-10-16	Klampenborgvej	20	Galleria_mellonella	Metarhizium_brunneum	0
C39	none	control_Myrmica_rubra	0	55.7709	12.5567	11	0.400486	soil	2012-10-16	Klampenborgvej	20	Galleria_mellonella	Metarhizium_brunneum	0
C40	none	control_Myrmica_rubra	0	55.7709	12.5567	12	0.411632	soil	2012-10-15	Klampenborgvej	20	Galleria_mellonella	Metarhizium_brunneum	0
C41	none	control_Myrmica_rubra	0	55.7711	12.5567	9	0.416053	soil/sand	2012-10-19	Klampenborgvej	20	Galleria_mellonella	Metarhizium_brunneum	1
C42	none	control_Myrmica_rubra	0	55.7785	12.5863	21	0.431817	clay	2012-09-17	Dyrehavn	20	Galleria_mellonella	Metarhizium_brunneum	0
C43	none	control_Myrmica_rubra	0	55.7788	12.5827	17	0.439306	soil	2012-09-17	Dyrehavn	20	Galleria_mellonella	Metarhizium_brunneum	0
C44	none	control_Myrmica_rubra	0	55.779	12.5815	15	0.445428	wood	2012-09-17	Dyrehavn	20	Galleria_mellonella	Metarhizium_brunneum	0
C45	none	control_Myrmica_rubra	0	NA	NA	NA	NA	wood	2012-09-17	Dyrehavn	20	Galleria_mellonella	Metarhizium_brunneum	12
C47	none	control_Myrmica_ruginodis	0	55.7804	12.5796	13	0.459618	soil	2012-09-21	Dyrehavn	20	Galleria_mellonella	Metarhizium_brunneum	0
C48	none	control_Myrmica_ruginodis	0	55.7809	12.5785	15	0.465521	soil	2012-10-15	Dyrehavn	20	Galleria_mellonella	Metarhizium_brunneum	2
C49	none	control_Myrmica_rubra	0	55.79	12.5811	11	0.576574	soil/sand	2012-09-21	Dyrehavn	20	Galleria_mellonella	Metarhizium_brunneum	0
C50	none	control_Myrmica_ruginodis	0	NA	NA	NA	NA	soil/sand	2012-09-17	Birkerod	20	Galleria_mellonella	Metarhizium_brunneum	2
C51	none	control_Myrmica_ruginodis	0	55.831	12.4468	41	0.664132	soil	2012-10-16	Birkerod	20	Galleria_mellonella	Metarhizium_brunneum	0
C52	none	control_Myrmica_rubra	0	55.8219	12.4497	27	0.693484	soil	2012-10-16	Vaserne2	20	Galleria_mellonella	Metarhizium_brunneum	1
C53	none	control_Myrmica_rubra	0	55.8219	12.4498	22	0.691713	soil/sand	2012-10-15	Vaserne2	20	Galleria_mellonella	Metarhizium_brunneum	0
C54	none	control_Myrmica_rubra	0	55.8219	12.4497	25	0.699317	soil/wood	2012-10-15	Vaserne2	20	Galleria_mellonella	Metarhizium_brunneum	0
C55	none	control_Myrmica_ruginodis	0	55.8846	12.318	41	0.410961	soil	2012-10-16	Plantation	20	Galleria_mellonella	Metarhizium_brunneum	0
C56	none	control_Myrmica_ruginodis	0	55.8846	12.3179	40	0.417546	peat	2012-10-19	Plantation	20	Galleria_mellonella	Metarhizium_brunneum	16
C57	none	control_Myrmica_ruginodis	0	55.8854	12.319	41	0.429907	peat	2012-10-15	Plantation	20	Galleria_mellonella	Metarhizium_brunneum	5
C58	none	control_Myrmica_ruginodis	0	55.8855	12.319	37	0.434074	peat	2012-10-15	Plantation	20	Galleria_mellonella	Metarhizium_brunneum	1
C59	none	control_Myrmica_ruginodis	0	NA	NA	NA	NA	peat	2012-10-15	Plantation	20	Galleria_mellonella	Metarhizium_brunneum	0
C60	none	control_Myrmica_ruginodis	0	55.8858	12.3195	37	0.447118	black_soil	2012-10-16	Plantation	20	Galleria_mellonella	Metarhizium_brunneum	3
C61	none	control_Myrmica_ruginodis	0	55.8858	12.3196	37	0.450891	peat	2012-10-18	Plantation	20	Galleria_mellonella	Metarhizium_brunneum	13
C62	none	control_Myrmica_ruginodis	0	55.8723	12.3696	51	0.496447	NA	NA	Allerod_forest	20	Galleria_mellonella	Metarhizium_brunneum	0
C63	none	control_Myrmica_ruginodis	0	55.8722	12.3696	50	0.500081	peat	2012-10-19	Allerod_forest	20	Galleria_mellonella	Metarhizium_brunneum	0
C64	none	control_Myrmica_ruginodis	0	55.8723	12.3697	46	0.505289	peat	2012-10-19	Allerod_forest	20	Galleria_mellonella	Metarhizium_brunneum	0
C65	none	control_Myrmica_ruginodis	0	55.8722	12.3697	52	0.516632	soil	2012-10-18	Allerod_forest	20	Galleria_mellonella	Metarhizium_brunneum	0
C66	none	control_Myrmica_ruginodis	0	55.8722	12.3696	54	0.516782	soil	2012-10-19	Allerod_forest	20	Galleria_mellonella	Metarhizium_brunneum	1
C67	none	control_Myrmica_ruginodis	0	55.8721	12.3697	58	0.523958	soil	2012-10-18	Allerod_forest	20	Galleria_mellonella	Metarhizium_brunneum	0
C68	none	control_Myrmica_ruginodis	0	55.872	12.3699	56	0.531493	soil	2012-10-16	Allerod_forest	20	Galleria_mellonella	Metarhizium_brunneum	0
C69	none	control_Myrmica_ruginodis	0	55.872	12.3699	57	0.536609	soil/wood	2012-10-19	Allerod_forest	20	Galleria_mellonella	Metarhizium_brunneum	0
C70	none	control_Myrmica_ruginodis	0	55.872	12.37	53	0.541632	soil	2012-10-18	Allerod_forest	20	Galleria_mellonella	Metarhizium_brunneum	0
C71	none	control_Myrmica_ruginodis	0	55.799	12.316	38	0.569907	soil/wood	2012-09-21	Big_forest	20	Galleria_mellonella	Metarhizium_brunneum	0
C72	none	control_Myrmica_rubra	0	55.8147	12.3174	78	0.622812	black_soil	2012-10-18	Hestetangsvej	20	Galleria_mellonella	Metarhizium_brunneum	2
C73	none	control_Myrmica_rubra	0	55.815	12.3175	28	0.628183	black_soil	2012-10-19	Hestetangsvej	20	Galleria_mellonella	Metarhizium_brunneum	10
C74	none	control_Myrmica_rubra	0	NA	NA	NA	NA	black_soil	2012-10-19	Hestetangsvej	20	Galleria_mellonella	Metarhizium_brunneum	16
C75	none	control_Myrmica_rubra	0	55.8149	12.3177	27	0.635845	soil	2012-10-19	Hestetangsvej	20	Galleria_mellonella	Metarhizium_brunneum	1
C76	none	control_Myrmica_rubra	0	55.8149	12.3178	21	0.641412	soil/sand	2012-10-18	Hestetangsvej	20	Galleria_mellonella	Metarhizium_brunneum	0
C77	none	control_Myrmica_rubra	0	55.8149	12.3179	23	0.644363	black_soil	2012-09-21	Hestetangsvej	20	Galleria_mellonella	Metarhizium_brunneum	0
C78	none	control_Myrmica_rubra	0	55.815	12.3172	32	0.653032	black_soil	2012-10-18	Hestetangsvej	20	Galleria_mellonella	Metarhizium_brunneum	0
C79	none	control_Myrmica_rubra	0	55.8151	12.3162	25	0.657558	soil/sand	2012-10-18	Hestetangsvej	20	Galleria_mellonella	Metarhizium_brunneum	0
C80	none	control_Myrmica_rubra	0	55.8151	12.3161	23	0.661782	soil/sand	2012-10-15	Hestetangsvej	20	Galleria_mellonella	Metarhizium_brunneum	0
C81	none	control_Myrmica_ruginodis	0	55.8349	12.4737	56	0.724201	soil	2012-10-25	Logso	20	Galleria_mellonella	Metarhizium_brunneum	0
C82	none	control_Myrmica_ruginodis	0	55.8353	12.4732	55	0.732894	soil	2012-10-19	Logso	20	Galleria_mellonella	Metarhizium_brunneum	0
C83	none	control_Myrmica_ruginodis	0	55.8366	12.4713	40	0.746655	soil/sand	2012-10-15	Logso	20	Galleria_mellonella	Metarhizium_brunneum	0
C84	none	control_Myrmica_ruginodis	0	55.8371	12.4714	43	0.752882	soil/sand	2012-10-19	Logso	20	Galleria_mellonella	Metarhizium_brunneum	0
C85	none	control_Myrmica_ruginodis	0	55.8381	12.4719	42	0.766794	wood	2012-10-16	Logso	20	Galleria_mellonella	Metarhizium_brunneum	0
C86	none	control_Myrmica_ruginodis	0	55.8381	12.4719	42	0.767569	wood	2012-10-15	Logso	20	Galleria_mellonella	Metarhizium_brunneum	0
C87	none	control_Myrmica_ruginodis	0	55.8383	12.4719	47	0.769352	soil/sand	2012-10-19	Logso	20	Galleria_mellonella	Metarhizium_brunneum	0
MYRU1	Myrmica_rubra	Myrmica_rubra	1	55.825	12.4506	24	0.428553	soil/sand	2012-09-20	Vaserne	20	Galleria_mellonella	Metarhizium_brunneum	1
MYRUB2	Myrmica_rubra	Myrmica_rubra	1	55.8249	12.4507	24	0.432037	soil/sand	2012-09-21	Vaserne	20	Galleria_mellonella	Metarhizium_brunneum	0
MYRUB3	Myrmica_rubra	Myrmica_rubra	1	55.8249	12.4506	22	0.434282	soil/sand	2012-09-20	Vaserne	20	Galleria_mellonella	Metarhizium_brunneum	0
MYRUB4	Myrmica_rubra	Myrmica_rubra	1	55.8246	12.4508	33	0.438993	soil	2012-09-20	Vaserne	20	Galleria_mellonella	Metarhizium_brunneum	0
RUB5	Myrmica_rubra	Myrmica_rubra	1	55.8244	12.451	21	0.442442	soil/sand	2012-09-21	Vaserne	20	Galleria_mellonella	Metarhizium_brunneum	0
RUB6	Myrmica_rubra	Myrmica_rubra	1	NA	NA	NA	NA	soil	2012-09-21	Vaserne	20	Galleria_mellonella	Metarhizium_brunneum	0
RUB7	Myrmica_rubra	Myrmica_rubra	1	55.8245	12.451	21	0.44934	soil/sand	2012-09-21	Vaserne	20	Galleria_mellonella	Metarhizium_brunneum	0
RUB8	Myrmica_rubra	Myrmica_rubra	1	55.8243	12.4509	21	0.455069	soil/sand	2012-09-20	Vaserne	20	Galleria_mellonella	Metarhizium_brunneum	0
RUB9	Myrmica_rubra	Myrmica_rubra	1	55.8243	12.4509	21	0.457708	soil/sand	2012-09-20	Vaserne	20	Galleria_mellonella	Metarhizium_brunneum	0
RUB10	Myrmica_rubra	Myrmica_rubra	1	55.8242	12.4509	21	0.459769	soil/sand	2012-09-18	Vaserne	20	Galleria_mellonella	Metarhizium_brunneum	0
RUB11	Myrmica_rubra	Myrmica_rubra	1	55.8664	12.3627	45	0.500417	soil	2012-09-20	Allerod_So	20	Galleria_mellonella	Metarhizium_brunneum	0
RUB12	Myrmica_rubra	Myrmica_rubra	1	55.8664	12.3626	45	0.500648	soil	2012-09-20	Allerod_So	20	Galleria_mellonella	Metarhizium_brunneum	3
RUB13	Myrmica_rubra	Myrmica_rubra	1	55.8665	12.3622	44	0.506042	black_soil	2012-09-21	Allerod_So	20	Galleria_mellonella	Metarhizium_brunneum	0
RUB14	Myrmica_rubra	Myrmica_rubra	1	55.8664	12.3622	45	0.511736	black_soil	2012-09-21	Allerod_So	20	Galleria_mellonella	Metarhizium_brunneum	6
RUB16	Myrmica_rubra	Myrmica_rubra	1	55.8666	12.3626	43	0.521597	soil/sand	2012-10-16	Allerod_So	20	Galleria_mellonella	Metarhizium_brunneum	1
RUB18	Myrmica_rubra	Myrmica_rubra	1	55.8666	12.3627	43	0.526389	soil/sand	2012-09-20	Allerod_So	20	Galleria_mellonella	Metarhizium_brunneum	0
RUB19	Myrmica_rubra	Myrmica_rubra	1	55.8666	12.3627	44	0.526586	soil/sand	2012-09-18	Allerod_So	20	Galleria_mellonella	Metarhizium_brunneum	0
RUB20	Myrmica_rubra	Myrmica_rubra	1	55.8666	12.3627	51	0.530752	soil/sand	2012-09-20	Allerod_So	20	Galleria_mellonella	Metarhizium_brunneum	0
RUB21	Myrmica_rubra	Myrmica_rubra	1	55.8666	12.3629	47	0.536308	soil/sand	2012-09-18	Allerod_So	20	Galleria_mellonella	Metarhizium_brunneum	5
RUB22	Myrmica_rubra	Myrmica_rubra	1	55.8198	12.2971	30	0.574051	soil	2012-09-18	Nymollevej	20	Galleria_mellonella	Metarhizium_brunneum	0
RUB23	Myrmica_rubra	Myrmica_rubra	1	55.8198	12.2971	18	0.586296	soil/sand	2012-09-18	Nymollevej	20	Galleria_mellonella	Metarhizium_brunneum	0
RUB24	Myrmica_rubra	Myrmica_rubra	1	55.8195	12.2969	30	0.589144	soil/sand	2012-09-18	Nymollevej	20	Galleria_mellonella	Metarhizium_brunneum	0
RUB25	Myrmica_rubra	Myrmica_rubra	1	55.8195	12.2969	22	0.618287	clay	2012-09-18	Nymollevej	20	Galleria_mellonella	Metarhizium_brunneum	0
RUB26	Myrmica_rubra	Myrmica_rubra	1	55.8195	12.297	26	0.622072	soil/sand	2012-09-18	Nymollevej	20	Galleria_mellonella	Metarhizium_brunneum	1
RUB27	Myrmica_rubra	Myrmica_rubra	1	55.8196	12.297	27	0.62559	soil	2012-09-18	Nymollevej	20	Galleria_mellonella	Metarhizium_brunneum	1
RUB28	Myrmica_rubra	Myrmica_rubra	1	55.8197	12.2971	26	0.628519	soil/sand	2012-10-15	Nymollevej	20	Galleria_mellonella	Metarhizium_brunneum	0
RUB29	Myrmica_rubra	Myrmica_rubra	1	55.8194	12.297	28	0.632836	soil	2012-09-20	Nymollevej	20	Galleria_mellonella	Metarhizium_brunneum	0
RUB30	Myrmica_rubra	Myrmica_rubra	1	55.8194	12.297	33	0.636632	soil	2012-09-17	Nymollevej	20	Galleria_mellonella	Metarhizium_brunneum	1
RUB31	Myrmica_rubra	Myrmica_rubra	1	55.8194	12.2971	36	0.639572	soil/sand	2012-09-17	Nymollevej	20	Galleria_mellonella	Metarhizium_brunneum	0
RUB32	Myrmica_rubra	Myrmica_rubra	1	NA	NA	NA	NA	soil/sand	2012-09-17	Gadevang	20	Galleria_mellonella	Metarhizium_brunneum	2
RUB34	Myrmica_rubra	Myrmica_rubra	1	55.9714	12.2737	20	0.702269	soil	2012-10-16	Gadevang	20	Galleria_mellonella	Metarhizium_brunneum	0
RUB35	Myrmica_rubra	Myrmica_rubra	1	55.9721	12.2734	35	0.688113	peat	2012-09-18	Gadevang	20	Galleria_mellonella	Metarhizium_brunneum	10
RUB36	Myrmica_rubra	Myrmica_rubra	1	55.9723	12.2749	39	0.710405	wood	2012-09-17	Gadevang	20	Galleria_mellonella	Metarhizium_brunneum	3
RUB37	Myrmica_rubra	Myrmica_rubra	1	55.9714	12.2752	68	0.718194	soil/sand	2012-09-17	Gadevang	20	Galleria_mellonella	Metarhizium_brunneum	0
RUB38	Myrmica_rubra	Myrmica_rubra	1	55.7708	12.5565	6	0.388194	soil	2012-10-16	Klampenborgvej	20	Galleria_mellonella	Metarhizium_brunneum	0
RUB39	Myrmica_rubra	Myrmica_rubra	1	55.7708	12.5567	12	0.400324	soil/sand	2012-10-16	Klampenborgvej	20	Galleria_mellonella	Metarhizium_brunneum	0
RUB40	Myrmica_rubra	Myrmica_rubra	1	55.7709	12.5567	15	0.411493	soil	2012-10-15	Klampenborgvej	20	Galleria_mellonella	Metarhizium_brunneum	0
RUB41	Myrmica_rubra	Myrmica_rubra	1	55.7711	12.5567	10	0.416262	soil/sand	2012-10-19	Klampenborgvej	20	Galleria_mellonella	Metarhizium_brunneum	0
RUB42	Myrmica_rubra	Myrmica_rubra	1	55.7785	12.5862	22	0.431655	clay	2012-09-17	Dyrehavn	20	Galleria_mellonella	Metarhizium_brunneum	0
RUB43	Myrmica_rubra	Myrmica_rubra	1	55.7788	12.5827	16	0.439456	soil	2012-09-17	Dyrehavn	20	Galleria_mellonella	Metarhizium_brunneum	1
RUB44	Myrmica_rubra	Myrmica_rubra	1	55.779	12.5815	15	0.445556	wood	2012-09-17	Dyrehavn	20	Galleria_mellonella	Metarhizium_brunneum	0
RUB45	Myrmica_rubra	Myrmica_rubra	1	NA	NA	NA	NA	wood	2012-09-17	Dyrehavn	20	Galleria_mellonella	Metarhizium_brunneum	9
RUG47	Myrmica_ruginodis	Myrmica_ruginodis	1	55.7804	12.5796	13	0.459745	soil/wood	2012-09-21	Dyrehavn	20	Galleria_mellonella	Metarhizium_brunneum	2
RUG48	Myrmica_ruginodis	Myrmica_ruginodis	1	55.7809	12.5785	17	0.465301	peat	2012-10-15	Dyrehavn	20	Galleria_mellonella	Metarhizium_brunneum	11
RUB49	Myrmica_rubra	Myrmica_rubra	1	55.79	12.5812	11	0.5764	soil/sand	2012-09-21	Dyrehavn	20	Galleria_mellonella	Metarhizium_brunneum	0
RUG50	Myrmica_ruginodis	Myrmica_ruginodis	1	55.8316	12.4462	33	0.657106	soil/sand	2012-09-17	Birkerod	20	Galleria_mellonella	Metarhizium_brunneum	0
RUG51	Myrmica_ruginodis	Myrmica_ruginodis	1	55.831	12.4467	40	0.663935	soil	2012-10-16	Birkerod	20	Galleria_mellonella	Metarhizium_brunneum	2
RUB52	Myrmica_rubra	Myrmica_rubra	1	55.822	12.4497	26	0.693345	soil	2012-10-16	Vaserne2	20	Galleria_mellonella	Metarhizium_brunneum	0
RUB53	Myrmica_rubra	Myrmica_rubra	1	55.822	12.4497	24	0.691562	soil	2012-10-15	Vaserne2	20	Galleria_mellonella	Metarhizium_brunneum	0
RUB54	Myrmica_rubra	Myrmica_rubra	1	55.822	12.4497	25	0.699051	soil	2012-10-15	Vaserne2	20	Galleria_mellonella	Metarhizium_brunneum	0
RUG55	Myrmica_ruginodis	Myrmica_ruginodis	1	55.8846	12.318	37	0.408414	soil	2012-10-16	Plantation	20	Galleria_mellonella	Metarhizium_brunneum	6
RUG56	Myrmica_ruginodis	Myrmica_ruginodis	1	55.8846	12.3179	41	0.41735	peat	2012-10-19	Plantation	20	Galleria_mellonella	Metarhizium_brunneum	0
RUG57	Myrmica_ruginodis	Myrmica_ruginodis	1	55.8854	12.319	42	0.429653	peat	2012-10-15	Plantation	20	Galleria_mellonella	Metarhizium_brunneum	6
RUG58	Myrmica_ruginodis	Myrmica_ruginodis	1	55.8854	12.319	38	0.434282	peat	2012-10-15	Plantation	20	Galleria_mellonella	Metarhizium_brunneum	11
RUG59	Myrmica_ruginodis	Myrmica_ruginodis	1	NA	NA	NA	NA	peat	2012-10-15	Plantation	20	Galleria_mellonella	Metarhizium_brunneum	14
RUG60	Myrmica_ruginodis	Myrmica_ruginodis	1	55.8858	12.3196	36	0.446863	black_soil	2012-10-16	Plantation	20	Galleria_mellonella	Metarhizium_brunneum	0
RUG61	Myrmica_ruginodis	Myrmica_ruginodis	1	55.8858	12.3196	39	0.449664	peat	2012-10-18	Plantation	20	Galleria_mellonella	Metarhizium_brunneum	1
RUG62	Myrmica_ruginodis	Myrmica_ruginodis	1	55.8722	12.3696	51	0.496262	soil	2012-10-18	Allerod_forest	20	Galleria_mellonella	Metarhizium_brunneum	0
RUG63	Myrmica_ruginodis	Myrmica_ruginodis	1	55.8722	12.3696	50	0.500185	NA	2012-10-19	Allerod_forest	20	Galleria_mellonella	Metarhizium_brunneum	0
RUG64	Myrmica_ruginodis	Myrmica_ruginodis	1	55.8724	12.3697	57	0.505116	wood	2012-10-19	Allerod_forest	20	Galleria_mellonella	Metarhizium_brunneum	0
RUG65	Myrmica_ruginodis	Myrmica_ruginodis	1	55.8722	12.3697	54	0.517431	soil	2012-10-18	Allerod_forest	20	Galleria_mellonella	Metarhizium_brunneum	0
RUG66	Myrmica_ruginodis	Myrmica_ruginodis	1	55.8722	12.3696	54	0.517222	peat	2012-10-19	Allerod_forest	20	Galleria_mellonella	Metarhizium_brunneum	0
RUG67	Myrmica_ruginodis	Myrmica_ruginodis	1	55.8721	12.3697	58	0.523727	soil	2012-10-18	Allerod_forest	20	Galleria_mellonella	Metarhizium_brunneum	0
RUG68	Myrmica_ruginodis	Myrmica_ruginodis	1	55.872	12.37	56	0.531308	soil	2012-10-16	Allerod_forest	20	Galleria_mellonella	Metarhizium_brunneum	1
RUG69	Myrmica_ruginodis	Myrmica_ruginodis	1	55.872	12.37	57	0.536412	soil	2012-10-19	Allerod_forest	20	Galleria_mellonella	Metarhizium_brunneum	0
RUG70	Myrmica_ruginodis	Myrmica_ruginodis	1	55.872	12.37	53	0.541782	peat	2012-10-18	Allerod_forest	20	Galleria_mellonella	Metarhizium_brunneum	0
RUG71	Myrmica_ruginodis	Myrmica_ruginodis	1	55.799	12.316	39	0.569711	soil/wood	2012-09-21	Big_forest	20	Galleria_mellonella	Metarhizium_brunneum	0
RUB72	Myrmica_rubra	Myrmica_rubra	1	55.8148	12.3176	73	0.622951	black_soil	2012-10-18	Hestetangsvej	20	Galleria_mellonella	Metarhizium_brunneum	5
RUB73	Myrmica_rubra	Myrmica_rubra	1	55.815	12.3175	29	0.628391	peat	2012-10-19	Hestetangsvej	20	Galleria_mellonella	Metarhizium_brunneum	0
RUB74	Myrmica_rubra	Myrmica_rubra	1	NA	NA	NA	NA	black_soil	2012-10-19	Hestetangsvej	20	Galleria_mellonella	Metarhizium_brunneum	2
RUB75	Myrmica_rubra	Myrmica_rubra	1	55.815	12.3177	27	0.635972	soil	2012-10-19	Hestetangsvej	20	Galleria_mellonella	Metarhizium_brunneum	1
RUB76	Myrmica_rubra	Myrmica_rubra	1	55.8149	12.3178	20	0.641262	soil/sand	2012-10-18	Hestetangsvej	20	Galleria_mellonella	Metarhizium_brunneum	0
RUB77	Myrmica_rubra	Myrmica_rubra	1	55.8148	12.3178	25	0.64419	black_soil	2012-09-21	Hestetangsvej	20	Galleria_mellonella	Metarhizium_brunneum	1
RUB78	Myrmica_rubra	Myrmica_rubra	1	55.815	12.3172	31	0.652882	black_soil	2012-10-18	Hestetangsvej	20	Galleria_mellonella	Metarhizium_brunneum	1
RUB79	Myrmica_rubra	Myrmica_rubra	1	55.8151	12.3162	24	0.657384	soil/sand	2012-10-18	Hestetangsvej	20	Galleria_mellonella	Metarhizium_brunneum	1
RUB80	Myrmica_rubra	Myrmica_rubra	1	55.8151	12.3161	22	0.661933	soil/sand	2012-10-15	Hestetangsvej	20	Galleria_mellonella	Metarhizium_brunneum	0
RUG81	Myrmica_ruginodis	Myrmica_ruginodis	1	55.8349	12.4737	56	0.724028	soil	2012-10-18	Logso	20	Galleria_mellonella	Metarhizium_brunneum	0
RUG82	Myrmica_ruginodis	Myrmica_ruginodis	1	55.8353	12.4732	54	0.73309	soil	2012-10-19	Logso	20	Galleria_mellonella	Metarhizium_brunneum	0
RUG83	Myrmica_ruginodis	Myrmica_ruginodis	1	55.8366	12.4712	38	0.746412	wood	2012-10-15	Logso	20	Galleria_mellonella	Metarhizium_brunneum	0
RUG84	Myrmica_ruginodis	Myrmica_ruginodis	1	55.8371	12.4715	44	0.752662	soil/sand	2012-10-19	Logso	20	Galleria_mellonella	Metarhizium_brunneum	0
RUG85	Myrmica_ruginodis	Myrmica_ruginodis	1	55.8381	12.4719	44	0.766539	wood	2012-10-16	Logso	20	Galleria_mellonella	Metarhizium_brunneum	0
RUG86	Myrmica_ruginodis	Myrmica_ruginodis	1	55.8381	12.4719	42	0.767396	wood	2012-10-15	Logso	20	Galleria_mellonella	Metarhizium_brunneum	0
RUG87	Myrmica_ruginodis	Myrmica_ruginodis	1	55.8383	12.4719	46	0.769167	soil/sand	2012-10-19	Logso	20	Galleria_mellonella	Metarhizium_brunneum	0
C1	none	control_Myrmica_rubra	0	55.825	12.4506	23	0.428808	soil/sand	2012-09-20	Vaserne	20	Galleria_mellonella	Metarhizium_flavoviride	0
C2	none	control_Myrmica_rubra	0	55.8249	12.4507	24	0.432269	soil/sand	2012-09-21	Vaserne	20	Galleria_mellonella	Metarhizium_flavoviride	0
C3	none	control_Myrmica_rubra	0	55.8249	12.4505	22	0.435694	soil	2012-09-20	Vaserne	20	Galleria_mellonella	Metarhizium_flavoviride	0
C4	none	control_Myrmica_rubra	0	55.8246	12.4508	32	0.439201	soil	2012-09-20	Vaserne	20	Galleria_mellonella	Metarhizium_flavoviride	0
C5	none	control_Myrmica_rubra	0	55.8244	12.451	22	0.442639	soil/sand	2012-09-21	Vaserne	20	Galleria_mellonella	Metarhizium_flavoviride	0
C6	none	control_Myrmica_rubra	0	55.8246	12.4509	24	0.446134	soil	2012-09-21	Vaserne	20	Galleria_mellonella	Metarhizium_flavoviride	0
C7	none	control_Myrmica_rubra	0	55.8245	12.4509	21	0.44956	soil/sand	2012-09-21	Vaserne	20	Galleria_mellonella	Metarhizium_flavoviride	0
C8	none	control_Myrmica_rubra	0	55.8243	12.4509	22	0.455255	soil/sand	2012-09-20	Vaserne	20	Galleria_mellonella	Metarhizium_flavoviride	0
C9	none	control_Myrmica_rubra	0	55.8243	12.4509	24	0.457905	soil/sand	2012-09-20	Vaserne	20	Galleria_mellonella	Metarhizium_flavoviride	0
C10	none	control_Myrmica_rubra	0	55.8242	12.4509	21	0.459931	soil/sand	2012-09-18	Vaserne	20	Galleria_mellonella	Metarhizium_flavoviride	0
C11	none	control_Myrmica_rubra	0	55.8664	12.3626	50	0.50309	soil	2012-09-20	Allerod_So	20	Galleria_mellonella	Metarhizium_flavoviride	0
C12	none	control_Myrmica_rubra	0	55.8664	12.3627	50	0.501887	soil	2012-09-20	Allerod_So	20	Galleria_mellonella	Metarhizium_flavoviride	0
C13	none	control_Myrmica_rubra	0	55.8664	12.3622	47	0.507431	black_soil	2012-09-21	Allerod_So	20	Galleria_mellonella	Metarhizium_flavoviride	0
C14	none	control_Myrmica_rubra	0	55.8664	12.3622	46	0.511887	black_soil	2012-09-21	Allerod_So	20	Galleria_mellonella	Metarhizium_flavoviride	0
C16	none	control_Myrmica_rubra	0	55.8666	12.3626	45	0.52272	NA	NA	Allerod_So	20	Galleria_mellonella	Metarhizium_flavoviride	0
C18	none	control_Myrmica_rubra	0	NA	NA	NA	NA	soil/sand	2012-09-20	Allerod_So	20	Galleria_mellonella	Metarhizium_flavoviride	0
C19	none	control_Myrmica_rubra	0	55.8666	12.3627	47	0.528831	soil/sand	2012-09-18	Allerod_So	20	Galleria_mellonella	Metarhizium_flavoviride	0
C20	none	control_Myrmica_rubra	0	55.8666	12.3627	39	0.532905	soil	2012-09-20	Allerod_So	20	Galleria_mellonella	Metarhizium_flavoviride	0
C21	none	control_Myrmica_rubra	0	55.8666	12.3629	47	0.536123	soil/sand	2012-09-18	Allerod_So	20	Galleria_mellonella	Metarhizium_flavoviride	0
C22	none	control_Myrmica_rubra	0	55.8198	12.297	27	0.574525	soil	2012-09-18	Nymollevej	20	Galleria_mellonella	Metarhizium_flavoviride	0
C23	none	control_Myrmica_rubra	0	55.8198	12.2971	19	0.586481	soil/sand	2012-09-18	Nymollevej	20	Galleria_mellonella	Metarhizium_flavoviride	0
C24	none	control_Myrmica_rubra	0	55.8195	12.297	29	0.589306	soil/sand	2012-09-18	Nymollevej	20	Galleria_mellonella	Metarhizium_flavoviride	0
C25	none	control_Myrmica_rubra	0	55.8195	12.2969	22	0.618449	clay	2012-09-18	Nymollevej	20	Galleria_mellonella	Metarhizium_flavoviride	0
C26	none	control_Myrmica_rubra	0	55.8195	12.297	27	0.622234	clay	2012-09-18	Nymollevej	20	Galleria_mellonella	Metarhizium_flavoviride	0
C27	none	control_Myrmica_rubra	0	55.8196	12.297	29	0.625775	soil	2012-09-18	Nymollevej	20	Galleria_mellonella	Metarhizium_flavoviride	0
C28	none	control_Myrmica_rubra	0	55.8197	12.2971	23	0.628669	NA	NA	Nymollevej	20	Galleria_mellonella	Metarhizium_flavoviride	0
C29	none	control_Myrmica_rubra	0	55.8194	12.297	30	0.633414	soil	2012-09-20	Nymollevej	20	Galleria_mellonella	Metarhizium_flavoviride	0
C30	none	control_Myrmica_rubra	0	55.8194	12.297	33	0.636794	soil	2012-09-17	Nymollevej	20	Galleria_mellonella	Metarhizium_flavoviride	0
C31	none	control_Myrmica_rubra	0	55.8194	12.297	37	0.639734	soil	2012-09-17	Nymollevej	20	Galleria_mellonella	Metarhizium_flavoviride	0
C32	none	control_Myrmica_rubra	0	55.9721	12.2734	36	0.688252	soil/sand	2012-09-17	Gadevang	20	Galleria_mellonella	Metarhizium_flavoviride	0
C34	none	control_Myrmica_rubra	0	NA	NA	NA	NA	soil	2012-10-16	Gadevang	20	Galleria_mellonella	Metarhizium_flavoviride	0
C35	none	control_Myrmica_rubra	0	55.9714	12.2737	18	0.702454	peat	2012-09-18	Gadevang	20	Galleria_mellonella	Metarhizium_flavoviride	0
C36	none	control_Myrmica_rubra	0	55.9723	12.2748	38	0.710579	wood	2012-09-17	Gadevang	20	Galleria_mellonella	Metarhizium_flavoviride	0
C37	none	control_Myrmica_rubra	0	55.9715	12.2752	66	0.718414	soil/sand	2012-09-17	Gadevang	20	Galleria_mellonella	Metarhizium_flavoviride	0
C38	none	control_Myrmica_rubra	0	55.7708	12.5565	6	0.38838	soil	2012-10-16	Klampenborgvej	20	Galleria_mellonella	Metarhizium_flavoviride	0
C39	none	control_Myrmica_rubra	0	55.7709	12.5567	11	0.400486	soil	2012-10-16	Klampenborgvej	20	Galleria_mellonella	Metarhizium_flavoviride	0
C40	none	control_Myrmica_rubra	0	55.7709	12.5567	12	0.411632	soil	2012-10-15	Klampenborgvej	20	Galleria_mellonella	Metarhizium_flavoviride	0
C41	none	control_Myrmica_rubra	0	55.7711	12.5567	9	0.416053	soil/sand	2012-10-19	Klampenborgvej	20	Galleria_mellonella	Metarhizium_flavoviride	0
C42	none	control_Myrmica_rubra	0	55.7785	12.5863	21	0.431817	clay	2012-09-17	Dyrehavn	20	Galleria_mellonella	Metarhizium_flavoviride	0
C43	none	control_Myrmica_rubra	0	55.7788	12.5827	17	0.439306	soil	2012-09-17	Dyrehavn	20	Galleria_mellonella	Metarhizium_flavoviride	0
C44	none	control_Myrmica_rubra	0	55.779	12.5815	15	0.445428	wood	2012-09-17	Dyrehavn	20	Galleria_mellonella	Metarhizium_flavoviride	0
C45	none	control_Myrmica_rubra	0	NA	NA	NA	NA	wood	2012-09-17	Dyrehavn	20	Galleria_mellonella	Metarhizium_flavoviride	0
C47	none	control_Myrmica_ruginodis	0	55.7804	12.5796	13	0.459618	soil	2012-09-21	Dyrehavn	20	Galleria_mellonella	Metarhizium_flavoviride	0
C48	none	control_Myrmica_ruginodis	0	55.7809	12.5785	15	0.465521	soil	2012-10-15	Dyrehavn	20	Galleria_mellonella	Metarhizium_flavoviride	0
C49	none	control_Myrmica_rubra	0	55.79	12.5811	11	0.576574	soil/sand	2012-09-21	Dyrehavn	20	Galleria_mellonella	Metarhizium_flavoviride	0
C50	none	control_Myrmica_ruginodis	0	NA	NA	NA	NA	soil/sand	2012-09-17	Birkerod	20	Galleria_mellonella	Metarhizium_flavoviride	0
C51	none	control_Myrmica_ruginodis	0	55.831	12.4468	41	0.664132	soil	2012-10-16	Birkerod	20	Galleria_mellonella	Metarhizium_flavoviride	0
C52	none	control_Myrmica_rubra	0	55.8219	12.4497	27	0.693484	soil	2012-10-16	Vaserne2	20	Galleria_mellonella	Metarhizium_flavoviride	0
C53	none	control_Myrmica_rubra	0	55.8219	12.4498	22	0.691713	soil/sand	2012-10-15	Vaserne2	20	Galleria_mellonella	Metarhizium_flavoviride	0
C54	none	control_Myrmica_rubra	0	55.8219	12.4497	25	0.699317	soil/wood	2012-10-15	Vaserne2	20	Galleria_mellonella	Metarhizium_flavoviride	0
C55	none	control_Myrmica_ruginodis	0	55.8846	12.318	41	0.410961	soil	2012-10-16	Plantation	20	Galleria_mellonella	Metarhizium_flavoviride	0
C56	none	control_Myrmica_ruginodis	0	55.8846	12.3179	40	0.417546	peat	2012-10-19	Plantation	20	Galleria_mellonella	Metarhizium_flavoviride	0
C57	none	control_Myrmica_ruginodis	0	55.8854	12.319	41	0.429907	peat	2012-10-15	Plantation	20	Galleria_mellonella	Metarhizium_flavoviride	0
C58	none	control_Myrmica_ruginodis	0	55.8855	12.319	37	0.434074	peat	2012-10-15	Plantation	20	Galleria_mellonella	Metarhizium_flavoviride	0
C59	none	control_Myrmica_ruginodis	0	NA	NA	NA	NA	peat	2012-10-15	Plantation	20	Galleria_mellonella	Metarhizium_flavoviride	0
C60	none	control_Myrmica_ruginodis	0	55.8858	12.3195	37	0.447118	black_soil	2012-10-16	Plantation	20	Galleria_mellonella	Metarhizium_flavoviride	0
C61	none	control_Myrmica_ruginodis	0	55.8858	12.3196	37	0.450891	peat	2012-10-18	Plantation	20	Galleria_mellonella	Metarhizium_flavoviride	0
C62	none	control_Myrmica_ruginodis	0	55.8723	12.3696	51	0.496447	NA	NA	Allerod_forest	20	Galleria_mellonella	Metarhizium_flavoviride	0
C63	none	control_Myrmica_ruginodis	0	55.8722	12.3696	50	0.500081	peat	2012-10-19	Allerod_forest	20	Galleria_mellonella	Metarhizium_flavoviride	0
C64	none	control_Myrmica_ruginodis	0	55.8723	12.3697	46	0.505289	peat	2012-10-19	Allerod_forest	20	Galleria_mellonella	Metarhizium_flavoviride	0
C65	none	control_Myrmica_ruginodis	0	55.8722	12.3697	52	0.516632	soil	2012-10-18	Allerod_forest	20	Galleria_mellonella	Metarhizium_flavoviride	0
C66	none	control_Myrmica_ruginodis	0	55.8722	12.3696	54	0.516782	soil	2012-10-19	Allerod_forest	20	Galleria_mellonella	Metarhizium_flavoviride	0
C67	none	control_Myrmica_ruginodis	0	55.8721	12.3697	58	0.523958	soil	2012-10-18	Allerod_forest	20	Galleria_mellonella	Metarhizium_flavoviride	0
C68	none	control_Myrmica_ruginodis	0	55.872	12.3699	56	0.531493	soil	2012-10-16	Allerod_forest	20	Galleria_mellonella	Metarhizium_flavoviride	0
C69	none	control_Myrmica_ruginodis	0	55.872	12.3699	57	0.536609	soil/wood	2012-10-19	Allerod_forest	20	Galleria_mellonella	Metarhizium_flavoviride	0
C70	none	control_Myrmica_ruginodis	0	55.872	12.37	53	0.541632	soil	2012-10-18	Allerod_forest	20	Galleria_mellonella	Metarhizium_flavoviride	0
C71	none	control_Myrmica_ruginodis	0	55.799	12.316	38	0.569907	soil/wood	2012-09-21	Big_forest	20	Galleria_mellonella	Metarhizium_flavoviride	0
C72	none	control_Myrmica_rubra	0	55.8147	12.3174	78	0.622812	black_soil	2012-10-18	Hestetangsvej	20	Galleria_mellonella	Metarhizium_flavoviride	0
C73	none	control_Myrmica_rubra	0	55.815	12.3175	28	0.628183	black_soil	2012-10-19	Hestetangsvej	20	Galleria_mellonella	Metarhizium_flavoviride	0
C74	none	control_Myrmica_rubra	0	NA	NA	NA	NA	black_soil	2012-10-19	Hestetangsvej	20	Galleria_mellonella	Metarhizium_flavoviride	0
C75	none	control_Myrmica_rubra	0	55.8149	12.3177	27	0.635845	soil	2012-10-19	Hestetangsvej	20	Galleria_mellonella	Metarhizium_flavoviride	0
C76	none	control_Myrmica_rubra	0	55.8149	12.3178	21	0.641412	soil/sand	2012-10-18	Hestetangsvej	20	Galleria_mellonella	Metarhizium_flavoviride	1
C77	none	control_Myrmica_rubra	0	55.8149	12.3179	23	0.644363	black_soil	2012-09-21	Hestetangsvej	20	Galleria_mellonella	Metarhizium_flavoviride	0
C78	none	control_Myrmica_rubra	0	55.815	12.3172	32	0.653032	black_soil	2012-10-18	Hestetangsvej	20	Galleria_mellonella	Metarhizium_flavoviride	0
C79	none	control_Myrmica_rubra	0	55.8151	12.3162	25	0.657558	soil/sand	2012-10-18	Hestetangsvej	20	Galleria_mellonella	Metarhizium_flavoviride	0
C80	none	control_Myrmica_rubra	0	55.8151	12.3161	23	0.661782	soil/sand	2012-10-15	Hestetangsvej	20	Galleria_mellonella	Metarhizium_flavoviride	0
C81	none	control_Myrmica_ruginodis	0	55.8349	12.4737	56	0.724201	soil	2012-10-25	Logso	20	Galleria_mellonella	Metarhizium_flavoviride	0
C82	none	control_Myrmica_ruginodis	0	55.8353	12.4732	55	0.732894	soil	2012-10-19	Logso	20	Galleria_mellonella	Metarhizium_flavoviride	0
C83	none	control_Myrmica_ruginodis	0	55.8366	12.4713	40	0.746655	soil/sand	2012-10-15	Logso	20	Galleria_mellonella	Metarhizium_flavoviride	0
C84	none	control_Myrmica_ruginodis	0	55.8371	12.4714	43	0.752882	soil/sand	2012-10-19	Logso	20	Galleria_mellonella	Metarhizium_flavoviride	0
C85	none	control_Myrmica_ruginodis	0	55.8381	12.4719	42	0.766794	wood	2012-10-16	Logso	20	Galleria_mellonella	Metarhizium_flavoviride	0
C86	none	control_Myrmica_ruginodis	0	55.8381	12.4719	42	0.767569	wood	2012-10-15	Logso	20	Galleria_mellonella	Metarhizium_flavoviride	0
C87	none	control_Myrmica_ruginodis	0	55.8383	12.4719	47	0.769352	soil/sand	2012-10-19	Logso	20	Galleria_mellonella	Metarhizium_flavoviride	0
MYRU1	Myrmica_rubra	Myrmica_rubra	1	55.825	12.4506	24	0.428553	soil/sand	2012-09-20	Vaserne	20	Galleria_mellonella	Metarhizium_flavoviride	0
MYRUB2	Myrmica_rubra	Myrmica_rubra	1	55.8249	12.4507	24	0.432037	soil/sand	2012-09-21	Vaserne	20	Galleria_mellonella	Metarhizium_flavoviride	0
MYRUB3	Myrmica_rubra	Myrmica_rubra	1	55.8249	12.4506	22	0.434282	soil/sand	2012-09-20	Vaserne	20	Galleria_mellonella	Metarhizium_flavoviride	0
MYRUB4	Myrmica_rubra	Myrmica_rubra	1	55.8246	12.4508	33	0.438993	soil	2012-09-20	Vaserne	20	Galleria_mellonella	Metarhizium_flavoviride	0
RUB5	Myrmica_rubra	Myrmica_rubra	1	55.8244	12.451	21	0.442442	soil/sand	2012-09-21	Vaserne	20	Galleria_mellonella	Metarhizium_flavoviride	0
RUB6	Myrmica_rubra	Myrmica_rubra	1	NA	NA	NA	NA	soil	2012-09-21	Vaserne	20	Galleria_mellonella	Metarhizium_flavoviride	0
RUB7	Myrmica_rubra	Myrmica_rubra	1	55.8245	12.451	21	0.44934	soil/sand	2012-09-21	Vaserne	20	Galleria_mellonella	Metarhizium_flavoviride	0
RUB8	Myrmica_rubra	Myrmica_rubra	1	55.8243	12.4509	21	0.455069	soil/sand	2012-09-20	Vaserne	20	Galleria_mellonella	Metarhizium_flavoviride	0
RUB9	Myrmica_rubra	Myrmica_rubra	1	55.8243	12.4509	21	0.457708	soil/sand	2012-09-20	Vaserne	20	Galleria_mellonella	Metarhizium_flavoviride	0
RUB10	Myrmica_rubra	Myrmica_rubra	1	55.8242	12.4509	21	0.459769	soil/sand	2012-09-18	Vaserne	20	Galleria_mellonella	Metarhizium_flavoviride	0
RUB11	Myrmica_rubra	Myrmica_rubra	1	55.8664	12.3627	45	0.500417	soil	2012-09-20	Allerod_So	20	Galleria_mellonella	Metarhizium_flavoviride	0
RUB12	Myrmica_rubra	Myrmica_rubra	1	55.8664	12.3626	45	0.500648	soil	2012-09-20	Allerod_So	20	Galleria_mellonella	Metarhizium_flavoviride	0
RUB13	Myrmica_rubra	Myrmica_rubra	1	55.8665	12.3622	44	0.506042	black_soil	2012-09-21	Allerod_So	20	Galleria_mellonella	Metarhizium_flavoviride	0
RUB14	Myrmica_rubra	Myrmica_rubra	1	55.8664	12.3622	45	0.511736	black_soil	2012-09-21	Allerod_So	20	Galleria_mellonella	Metarhizium_flavoviride	0
RUB16	Myrmica_rubra	Myrmica_rubra	1	55.8666	12.3626	43	0.521597	soil/sand	2012-10-16	Allerod_So	20	Galleria_mellonella	Metarhizium_flavoviride	0
RUB18	Myrmica_rubra	Myrmica_rubra	1	55.8666	12.3627	43	0.526389	soil/sand	2012-09-20	Allerod_So	20	Galleria_mellonella	Metarhizium_flavoviride	0
RUB19	Myrmica_rubra	Myrmica_rubra	1	55.8666	12.3627	44	0.526586	soil/sand	2012-09-18	Allerod_So	20	Galleria_mellonella	Metarhizium_flavoviride	0
RUB20	Myrmica_rubra	Myrmica_rubra	1	55.8666	12.3627	51	0.530752	soil/sand	2012-09-20	Allerod_So	20	Galleria_mellonella	Metarhizium_flavoviride	0
RUB21	Myrmica_rubra	Myrmica_rubra	1	55.8666	12.3629	47	0.536308	soil/sand	2012-09-18	Allerod_So	20	Galleria_mellonella	Metarhizium_flavoviride	0
RUB22	Myrmica_rubra	Myrmica_rubra	1	55.8198	12.2971	30	0.574051	soil	2012-09-18	Nymollevej	20	Galleria_mellonella	Metarhizium_flavoviride	0
RUB23	Myrmica_rubra	Myrmica_rubra	1	55.8198	12.2971	18	0.586296	soil/sand	2012-09-18	Nymollevej	20	Galleria_mellonella	Metarhizium_flavoviride	0
RUB24	Myrmica_rubra	Myrmica_rubra	1	55.8195	12.2969	30	0.589144	soil/sand	2012-09-18	Nymollevej	20	Galleria_mellonella	Metarhizium_flavoviride	0
RUB25	Myrmica_rubra	Myrmica_rubra	1	55.8195	12.2969	22	0.618287	clay	2012-09-18	Nymollevej	20	Galleria_mellonella	Metarhizium_flavoviride	0
RUB26	Myrmica_rubra	Myrmica_rubra	1	55.8195	12.297	26	0.622072	soil/sand	2012-09-18	Nymollevej	20	Galleria_mellonella	Metarhizium_flavoviride	0
RUB27	Myrmica_rubra	Myrmica_rubra	1	55.8196	12.297	27	0.62559	soil	2012-09-18	Nymollevej	20	Galleria_mellonella	Metarhizium_flavoviride	0
RUB28	Myrmica_rubra	Myrmica_rubra	1	55.8197	12.2971	26	0.628519	soil/sand	2012-10-15	Nymollevej	20	Galleria_mellonella	Metarhizium_flavoviride	0
RUB29	Myrmica_rubra	Myrmica_rubra	1	55.8194	12.297	28	0.632836	soil	2012-09-20	Nymollevej	20	Galleria_mellonella	Metarhizium_flavoviride	0
RUB30	Myrmica_rubra	Myrmica_rubra	1	55.8194	12.297	33	0.636632	soil	2012-09-17	Nymollevej	20	Galleria_mellonella	Metarhizium_flavoviride	0
RUB31	Myrmica_rubra	Myrmica_rubra	1	55.8194	12.2971	36	0.639572	soil/sand	2012-09-17	Nymollevej	20	Galleria_mellonella	Metarhizium_flavoviride	0
RUB32	Myrmica_rubra	Myrmica_rubra	1	NA	NA	NA	NA	soil/sand	2012-09-17	Gadevang	20	Galleria_mellonella	Metarhizium_flavoviride	0
RUB34	Myrmica_rubra	Myrmica_rubra	1	55.9714	12.2737	20	0.702269	soil	2012-10-16	Gadevang	20	Galleria_mellonella	Metarhizium_flavoviride	0
RUB35	Myrmica_rubra	Myrmica_rubra	1	55.9721	12.2734	35	0.688113	peat	2012-09-18	Gadevang	20	Galleria_mellonella	Metarhizium_flavoviride	0
RUB36	Myrmica_rubra	Myrmica_rubra	1	55.9723	12.2749	39	0.710405	wood	2012-09-17	Gadevang	20	Galleria_mellonella	Metarhizium_flavoviride	0
RUB37	Myrmica_rubra	Myrmica_rubra	1	55.9714	12.2752	68	0.718194	soil/sand	2012-09-17	Gadevang	20	Galleria_mellonella	Metarhizium_flavoviride	0
RUB38	Myrmica_rubra	Myrmica_rubra	1	55.7708	12.5565	6	0.388194	soil	2012-10-16	Klampenborgvej	20	Galleria_mellonella	Metarhizium_flavoviride	0
RUB39	Myrmica_rubra	Myrmica_rubra	1	55.7708	12.5567	12	0.400324	soil/sand	2012-10-16	Klampenborgvej	20	Galleria_mellonella	Metarhizium_flavoviride	0
RUB40	Myrmica_rubra	Myrmica_rubra	1	55.7709	12.5567	15	0.411493	soil	2012-10-15	Klampenborgvej	20	Galleria_mellonella	Metarhizium_flavoviride	0
RUB41	Myrmica_rubra	Myrmica_rubra	1	55.7711	12.5567	10	0.416262	soil/sand	2012-10-19	Klampenborgvej	20	Galleria_mellonella	Metarhizium_flavoviride	0
RUB42	Myrmica_rubra	Myrmica_rubra	1	55.7785	12.5862	22	0.431655	clay	2012-09-17	Dyrehavn	20	Galleria_mellonella	Metarhizium_flavoviride	0
RUB43	Myrmica_rubra	Myrmica_rubra	1	55.7788	12.5827	16	0.439456	soil	2012-09-17	Dyrehavn	20	Galleria_mellonella	Metarhizium_flavoviride	0
RUB44	Myrmica_rubra	Myrmica_rubra	1	55.779	12.5815	15	0.445556	wood	2012-09-17	Dyrehavn	20	Galleria_mellonella	Metarhizium_flavoviride	0
RUB45	Myrmica_rubra	Myrmica_rubra	1	NA	NA	NA	NA	wood	2012-09-17	Dyrehavn	20	Galleria_mellonella	Metarhizium_flavoviride	0
RUG47	Myrmica_ruginodis	Myrmica_ruginodis	1	55.7804	12.5796	13	0.459745	soil/wood	2012-09-21	Dyrehavn	20	Galleria_mellonella	Metarhizium_flavoviride	0
RUG48	Myrmica_ruginodis	Myrmica_ruginodis	1	55.7809	12.5785	17	0.465301	peat	2012-10-15	Dyrehavn	20	Galleria_mellonella	Metarhizium_flavoviride	0
RUB49	Myrmica_rubra	Myrmica_rubra	1	55.79	12.5812	11	0.5764	soil/sand	2012-09-21	Dyrehavn	20	Galleria_mellonella	Metarhizium_flavoviride	0
RUG50	Myrmica_ruginodis	Myrmica_ruginodis	1	55.8316	12.4462	33	0.657106	soil/sand	2012-09-17	Birkerod	20	Galleria_mellonella	Metarhizium_flavoviride	0
RUG51	Myrmica_ruginodis	Myrmica_ruginodis	1	55.831	12.4467	40	0.663935	soil	2012-10-16	Birkerod	20	Galleria_mellonella	Metarhizium_flavoviride	0
RUB52	Myrmica_rubra	Myrmica_rubra	1	55.822	12.4497	26	0.693345	soil	2012-10-16	Vaserne2	20	Galleria_mellonella	Metarhizium_flavoviride	0
RUB53	Myrmica_rubra	Myrmica_rubra	1	55.822	12.4497	24	0.691562	soil	2012-10-15	Vaserne2	20	Galleria_mellonella	Metarhizium_flavoviride	0
RUB54	Myrmica_rubra	Myrmica_rubra	1	55.822	12.4497	25	0.699051	soil	2012-10-15	Vaserne2	20	Galleria_mellonella	Metarhizium_flavoviride	0
RUG55	Myrmica_ruginodis	Myrmica_ruginodis	1	55.8846	12.318	37	0.408414	soil	2012-10-16	Plantation	20	Galleria_mellonella	Metarhizium_flavoviride	0
RUG56	Myrmica_ruginodis	Myrmica_ruginodis	1	55.8846	12.3179	41	0.41735	peat	2012-10-19	Plantation	20	Galleria_mellonella	Metarhizium_flavoviride	0
RUG57	Myrmica_ruginodis	Myrmica_ruginodis	1	55.8854	12.319	42	0.429653	peat	2012-10-15	Plantation	20	Galleria_mellonella	Metarhizium_flavoviride	0
RUG58	Myrmica_ruginodis	Myrmica_ruginodis	1	55.8854	12.319	38	0.434282	peat	2012-10-15	Plantation	20	Galleria_mellonella	Metarhizium_flavoviride	0
RUG59	Myrmica_ruginodis	Myrmica_ruginodis	1	NA	NA	NA	NA	peat	2012-10-15	Plantation	20	Galleria_mellonella	Metarhizium_flavoviride	0
RUG60	Myrmica_ruginodis	Myrmica_ruginodis	1	55.8858	12.3196	36	0.446863	black_soil	2012-10-16	Plantation	20	Galleria_mellonella	Metarhizium_flavoviride	0
RUG61	Myrmica_ruginodis	Myrmica_ruginodis	1	55.8858	12.3196	39	0.449664	peat	2012-10-18	Plantation	20	Galleria_mellonella	Metarhizium_flavoviride	0
RUG62	Myrmica_ruginodis	Myrmica_ruginodis	1	55.8722	12.3696	51	0.496262	soil	2012-10-18	Allerod_forest	20	Galleria_mellonella	Metarhizium_flavoviride	0
RUG63	Myrmica_ruginodis	Myrmica_ruginodis	1	55.8722	12.3696	50	0.500185	NA	2012-10-19	Allerod_forest	20	Galleria_mellonella	Metarhizium_flavoviride	0
RUG64	Myrmica_ruginodis	Myrmica_ruginodis	1	55.8724	12.3697	57	0.505116	wood	2012-10-19	Allerod_forest	20	Galleria_mellonella	Metarhizium_flavoviride	0
RUG65	Myrmica_ruginodis	Myrmica_ruginodis	1	55.8722	12.3697	54	0.517431	soil	2012-10-18	Allerod_forest	20	Galleria_mellonella	Metarhizium_flavoviride	0
RUG66	Myrmica_ruginodis	Myrmica_ruginodis	1	55.8722	12.3696	54	0.517222	peat	2012-10-19	Allerod_forest	20	Galleria_mellonella	Metarhizium_flavoviride	0
RUG67	Myrmica_ruginodis	Myrmica_ruginodis	1	55.8721	12.3697	58	0.523727	soil	2012-10-18	Allerod_forest	20	Galleria_mellonella	Metarhizium_flavoviride	0
RUG68	Myrmica_ruginodis	Myrmica_ruginodis	1	55.872	12.37	56	0.531308	soil	2012-10-16	Allerod_forest	20	Galleria_mellonella	Metarhizium_flavoviride	0
RUG69	Myrmica_ruginodis	Myrmica_ruginodis	1	55.872	12.37	57	0.536412	soil	2012-10-19	Allerod_forest	20	Galleria_mellonella	Metarhizium_flavoviride	0
RUG70	Myrmica_ruginodis	Myrmica_ruginodis	1	55.872	12.37	53	0.541782	peat	2012-10-18	Allerod_forest	20	Galleria_mellonella	Metarhizium_flavoviride	0
RUG71	Myrmica_ruginodis	Myrmica_ruginodis	1	55.799	12.316	39	0.569711	soil/wood	2012-09-21	Big_forest	20	Galleria_mellonella	Metarhizium_flavoviride	0
[truncated: 4,664 more rows]
